# Supplementary material for: An Expressed Sequence Tag collection from the male antennae of the Noctuid moth Spodoptera littoralis: a resource for olfactory and pheromone detection research
Source: BMC Genomics. 2011 Jan 29;12:86. doi: 10.1186/1471-2164-12-86 (PMC3045336; doi:10.1186/1471-2164-12-86)
Supplement: Additional file 1 — Full description of S. littoralis ESTs, including accession number, sequence, length, accession number of the corresponding contig if any and blast hit. [file 1471-2164-12-86-S1.ZIP]

Archive with 1 entries (1 files):
- Additional file 1.xls
