# Supplementary material for: An Expressed Sequence Tag collection from the male antennae of the Noctuid moth Spodoptera littoralis: a resource for olfactory and pheromone detection research
Source: BMC Genomics. 2011 Jan 29;12:86. doi: 10.1186/1471-2164-12-86 (PMC3045336; doi:10.1186/1471-2164-12-86)
Supplement: Additional file 1 — Full description of S. littoralis ESTs, including accession number, sequence, length, accession number of the corresponding contig if any and blast hit. [file 1471-2164-12-86-S1.ZIP › Additional file 1.xls]

## Sheet: Feuille1
accession number	sequence	length	contig	blast
GW824611	TCGGCAGCACAAGATCACAATGGTGAAGGCAAGGAAGTACGTGGTTAAAAAACATTTCGAGGGTTTACCCAAACGTGAGGACTTTGACATTGTGGAGTACGAATTGCCTCCACTCAAGAATGGAGAGATCCTCGTCAAGGTCGAGTGGGTGAGCGTGGACCCGTACATGCGAGCGTACAACTCACGCTACCCAACTCCATATGACCAGTTTGGTTTCCAAGTTGGATTAGTTGAAGATTCCAAGGATCCCAGATATCCTGTCGGTACCAGGGTCGTCTCCCATAAAGGATGGTGTGACTACTGCGTCATTAATACCAATGACCCTAACGCTGGCCCTACAGGACAGCCTTACAAACTACCTAACTTAAAAGGATTATCGAATTCTTTGGGAGTAGGTGC…	806	EZ983011	ref|NP_001091765.1|-NADP-dependent oxidoreductase [Bombyx mori] gb|ABF51427.1| NADP-dependent oxidoreductase [Bombyx mori] (8e-99)
FQ028663	GGCAGCACAAGATCACAATGGTGAAGGCAAGGAAGTACGTGGTTAAAAAACATTTCGAGGGTTTACCCAAACGTGAGGACTTTGACATTGTGGAGTACGAATTGCCTCCACTCAAGAATGGAGAGATCCTCGTCAAGGTCGAGTGGGTGAGCGTGGACCCGTACATGCGAGCGTACAACTCACGCTACCCAACTCCATATGACCAGTTTGGTTTCCAAGTTGGATTAGTTGAAGATTCCAAGGATCCCAGATATCCTGTCGGCACCAGGGTCGTCTCCCATAAAGGATGGTGTGACTACTGCGTCATTAATACCAATGACCCTAACGCTGGCCCTACAGGACAGCCTTACAAACTACCTAACTTAAAAGGATTATCGAATTCTTTGGGAGTAGGTGCTG…	743	EZ983011	ref|NP_001091765.1|-NADP-dependent oxidoreductase [Bombyx mori] gb|ABF51427.1| NADP-dependent oxidoreductase [Bombyx mori] (8e-99)
FQ017346	CAGGGCATCTAGGTGACCTATAGAACAGTTTGTACAAAAAGCAGGCTGGTACCGGTCCGGAATTCCCGGGATCAAGATCACAATGGTGAAGGCAAGGAAGTACGTGGTTAAAAAACATTTCGAGGGTTTACCCAAACGTGAGGACTTTGACATTGTGGAGTACGAATTGCCTCCACTCAAGAATGGAGAGATCCTCGTCAAGGTCGAGTGGGTGAGCGTGGACCCGTACATGCGAGCGTACAACTCACGCTACCCAACTCCATATGACCAGTTTGGTTTCCAAGTTGGATTAGTTGAAGATTCCAAGGATCCCAGATATCCTGTCGGCACCAGTGTCGTCTCCCATAAAGGATGGTGTGACTACTGCGTCATTAATACCAATGACCCTAACGCTGGCCC…	1149	EZ983011	ref|NP_001091765.1|-NADP-dependent oxidoreductase [Bombyx mori] gb|ABF51427.1| NADP-dependent oxidoreductase [Bombyx mori] (8e-99)
FQ023690	CTCGGCAGCACAAGATCACAATGGTGAAGGCAAGGAAGTACGTGGTTAAAAAACATTTCGAGGGTTTACCCAAACGTGAGGACTTTGACATTGTGGAGTACGAATTGCCTCCACTCAAGAATGGAGAGATCCTCGTCAAGGTCGAGTGGGTGAGCGTGGACCCGTACATGCGAGCGTACAACTCACGCTACCCAACTCCATATGACCAGTTTGGTTTCCAAGTTGGATTAGTTGAAGATTCCAAGGATCCCAGATATCCTGTCGGCACCAGTGTCGTCTCCCATAAAGGATGGTGTGACTACTGCGTCATTAATACCAATGACCCTAACGCTGGCCCTACAGGACAGCCTTACTACCTAACTTAAAAGGATTATCGAATTCTTTGGGAGTAGGTGCTGT…	761	EZ983011	ref|NP_001091765.1|-NADP-dependent oxidoreductase [Bombyx mori] gb|ABF51427.1| NADP-dependent oxidoreductase [Bombyx mori] (8e-99)
GW824624	CCGGGATTGAAATTAGGTGTCTTCAAGGCCCGAGTGAATAGGTTGCTTATGGGACGACGTGCTCCATCGTAGACCGCATCATCGCTTACCACCAGGCGAGATAGTGGTCAAACGTTGGCTTATCAAATATATAT	134	EZ981453
FQ028534	CTGATCACAGGAATGAAGATGAACAGCCTACAAGACGCTTTGAAGATAATTGAAGCTCTGCACGAGAAGGGACCTAAAACTGTTGTTCTGTCGAGCACAGAACTTGGAGATGAGTACTGTATGATTGGAATTGCTAGCACAGCGGGAGTTCAGTATCAGATTAATATTCCGAAGGTGGACGCCACATTCACTGGGACTGGTGACTTGTTTGCATCACTGTTCCTAGCGTGGTGGCACAAGACGAATAACAACTTGAAACTGACGCTTGAAAACACGATATCTACGCTACAGATTATTGTCAAAGATACATATCAGAAAGCTAGAGACGTTCAACCCACTGGCAAGATTCCACCACAACTGAGAGAGTTGCGCATCATTCAGAATAAGAACATCATTGAA…	806	EZ981453
FQ019217	GGGCTTTAGGTGCACTATAGAACAGTTTGTACAAAAAAGCAGGCTGGTACCGGTCCGGAATTCCCGGGATAATAAATTCACTTGTTTCACTTGTCACCTTGCCTGAATTTCTTCATCATCAACCTTTGAAAAAGAGTATTATTTTTAACCGACTCCTAAAAAAGGAGGTTATTGATTTTAAAATATATTTTATAATTTTTCTTATGCGATTTTTTTGCTAATAAATGATATATTTTTCGAAGAGATGTCATTCACATAAAATCAGGATTCCCCAAGAGAATTGATAGGAATGCACCTATCTATAGGATTTTTTCTAATGGTTGTAATATTTTGCACAAGCTGTATAAATAGGATGCCTTCTCAAGTAATGTACTTTTGTTTCAACACATCATAAATACG…	1222	EZ981453
FQ021494	GGGAGCATTTGGCTGACTATAGAACACGTTTGTAAAAAAAGCAGGCTGGTACCGGTCCGGAATTCCCGGGAAAAATAAATATGTGTACTTATTTCCATAATTTGATTATATTATTTATCTATAATACAAAAATCACAATTTCGCAATGACCTTTGTTAATGTCTGTGTTTCATGAACTTGGGTGTCTAGGCCTGAGGTGAAAAGGTTGCTTATTGCTCCATCGTAGGCCGCATCATCGCTTACCACCAGGCGAGATAAGTCAAAGTCTGCTAAAGAGTGGAATTCTTTGCCAGAGTCTGTATTTCCTGAAGGGTATATATAACCTGGGAGTCTTCAAGGCCCGAGTGAATAGGTTGCTTATGGGACGACGTGCTCCATCATAGACCGCATCATCGCTTA…	1349	EZ981453
FQ031186	AAAAACGTTGCCCCATACTATGAATGTCTCCTGTGTGGTGGGTTTTTTTATGAGGGAAAACATCATCTATTGACTTCTCCCGCCCGGTTGAGGCGAGAGGGAGAGTCAGACTCTTACTGACTAAACACCACCCCTGCACTTCGAGCCGGAGCCCCGGTAATCCGTTAAGCCCTCTGCGGCTCCGTATCGGCATCAGCCCTATTGGGCCCCATCTATGGCGGTCTTATGGCGTTTTGAGCCGCGCGTGGATCGCGACGCACCTGTGTCGTGGGTGCGTTTACAAACATACAAGTTCACATACATCACACCCAGACCCGGAACAACAATTTGTGCATCACACAAATAATCTACAGTTTCCTATTCACATCTCCTCCTTCTTGGCTTCTTCCTGTCCTTATT…	766	EZ981453
GW825111	GAATTCCCGGGAGTTTGTCGAAAGCGGTAGCTAAGTATTAATTACCAGTATTGTGCAAAACCTTTACAAAATACACTAGAAACCTTAACAAAATGTCTCTTAATACGGCTCATGCCGATCACGGGGTGTTGATACATGCAGGAGAATGCATCATATTGTTCTCGGACAATGTCACAATTAATTTCTATGGAAATGATACAACTGAGTTCAGTGGAACCAAAGAAGGCCGTATATACTTGACAAGTCATCGCATGATTTTCAATTCAAAAAGCCGCTCTGAACCTCTGCGGTCATTCA	297	EZ983196	ref|XP_393499.2|-PREDICTED: similar to CG11009-PA [Apis mellifera] (4e-55)
FQ027657	GTTTGTTGAAAGCGGTAGCTAAGTATTAATTACCAGTATTGTGCAAAACCTTTACAAAATACACTAGAAACCTTAACAAAATGTCTCTTAATACGGCTCATGCCGATCACGGGGTGTTGATACATGCAGGAGAATGCATCATATTGTTCTCGGACAATGTCACAATTAATTTCTATGGAAATGATACAACTGAGTTCAGTGGAACCAAAGAAGGCCGTATATACTTGACAAGTCATCGCATGATTTTCAATTCAAAAAGCCGCTCTGAACCTCTGCGGTCATTCAGTTTTCCGTTTGTTACGTTGATGGATGTTGCTATAGAACAGCCTATGTTCTCAGCAAACTACATTAAAGGGAAAGTTCATGCGCAACCTAACGGAAACTTTATCGGTGAAGTAA…	774	EZ983196	ref|XP_393499.2|-PREDICTED: similar to CG11009-PA [Apis mellifera] (4e-55)
FQ016913	GGGGCTATTAGGTGACCTATAGAACAGTTTGTACAAAAAGCAGGCTGGTACCGGTCCGGAATTCCCGGGATAAAACCTTTACAAAATACACTAGAAACCTTAACAAAATGTCTCTTAATACGGCTCATGCCGATCACGGGGTGTTGATACATGCAGGAGAATGCATCATATTGTTCTCGGACAATGTCACAATTAATTTCTATGGAAATGATACAACTGAGTTCAGTGGAACCAAAGAAGGCCGTATATACTTGACAAGTCATCGCATGATTTTCAATTCAAAAAGCCGCTCTGAACCTCTGCGGTCATTCAGTTTTCCGTTTGTTACGTTGATGGATGTTGCTATAGAACAGCCTATGTTCTCAGCAAACTACATTAAAGGGAAAGTTCATGCGCAAC…	1414	EZ983196	ref|XP_393499.2|-PREDICTED: similar to CG11009-PA [Apis mellifera] (4e-55)
GW824667	TCATCACTTTTCCCATTCGCTGTTTATTTCATGTTTGTTGAAAGCGGTAGCTAAGTATTAATTACCAGTATTGTGCAAAACCTTTACAAAATACACTAGAAACCTTAACAAAATGTCTCTTAATACGGCTCATGCCGATCACGGGGTGTTGATACATGCAGGAGAATGCATCATATTGTTCTCGGACAATGTCACAATTAATTTCTATGGAAATGATACAACTGAGTTCAGTGGAACCAAAGAAGGCCGTATATACTTGACAAGTCATCGCATGATTTTCAATTCAAAAAGCCGCTCAGAACCTCTGCGGTCATTCAGTTTTCCGTTTGTTACGTTGATGGATGTTGCTATAGAACAGCCTATGTTCTCTGCAAACTACATTAAAGGGAAAGTTCATGC…	817	EZ983196	ref|XP_393499.2|-PREDICTED: similar to CG11009-PA [Apis mellifera] (4e-55)
FQ030605	GTTTGTTGAAAGCGGTAGCTAAGTATTAATTACCAGTATTGTGCAAAACCTTTACAAAATACACTAGAAACCTTAACAAAATGTCTCTTAATACGGCTCATGCCGATCACGGGGTGTTGATACATGCAGGAGAATGCATCATATTGTTCTCGGACAATGTCACAATTAATTTCTATGGAAATGATACAACTGAGTTCAGTGGAACCAAAGAAGGCCGTATATACTTGACAAGTCATCGCATGATTTTCAATTCAAAAAGCCGCTCAGAACCTCTGCGGTCATTCAGTTTTCCGTTTGTTACGTTGATGGATGTTGCTATAGAACAGCCTATGTTCTCTGCAAACTACATTAAAGGGAAAGTTCATGCGCAACCTAACGGAAACTTTATCGGTGAAGTAA…	768	EZ983196	ref|XP_393499.2|-PREDICTED: similar to CG11009-PA [Apis mellifera] (4e-55)
FQ017955	GAGCTTTACGTGACCTATAGAACAGTTTGTACAAAAAAGCAGGCTGGTACCGGTCCGGAATTCCCGGGATGTTGAAAGCGGTAGCTAAGTATTAATTACCAGTATTGTGCAAAACCTTTACAAAATACACTAGAAACCTTAACAAAATGTCTCTTAATACGGCTCATGCCGATCACGGGGTGTTGATACATGCAGGAGAATGCATCATATTGTTCTCGGACAATGTCACAATTAATTTCTATGGAAATGATACAACTGAGTTCAGTGGAACCAAAGAAGGCCGTATATACTTGACAAGTCATCGCATGATTTTCAATTCAAAAAGCCGCTCTGAACCTCTGCGGTCATTCAGTTTTCCGTTTGTTACGTTGATGGATGTTGCTATAGAACAGCCTATGT…	1344	EZ983196	ref|XP_393499.2|-PREDICTED: similar to CG11009-PA [Apis mellifera] (4e-55)
FQ020743	AGGCTTAGGTGACTATAGAAACAGTTTGTAAAAAAAGCAGGCTGGTACCGGTCCGGAATTCCCGGGATCCAGTATTGTGCAAAACCTTTACAAAATACACTAGAAACCTTAACAAAATGTCTCTTAATACGGCTCATGCCGATCACGGGGTGTTGATACATGCAGGAGAATGCATCATATTGTTCTCGGACAATGTCACAATTAATTTCTATGGAAATGATACAACTGAGTTCAGTGGAACCAAAGAAGGCCGTATATACTTGACAAGTCATCGCATGATTTTCAATTCAAAAAGCCGCTCAGAACCTCTGCGGTCATTCAGTTTTCCGTTTGTTACGTTGATGGATGTTGCTATAGAACAGCCTATGTTCTCTGCAAACTACATTAAAGGGAAAGTTC…	1328	EZ983196	ref|XP_393499.2|-PREDICTED: similar to CG11009-PA [Apis mellifera] (4e-55)
GW824678	TTCTAAGCAACAACTGGAGGAAGTGTGGGAGAAACAAGATCATATGGAACAACAACAATTTGATCCCAAAGCATTCTTCATGATGCATGATGTTGACGGCAATGGCGTTTGGGACGCTGACGAGGTGAAGGCTCTGTTCATCAAGGAGCTAGACAAGTTGTATGGCCCCGGAGGACCGAACAAGGACTTGCATGAGAGGGCTGAGGAAATGGAGAGGATGCGAGAACACGTCTTCAAAGAAAACGACAAGAACCGTGACGGTTTGATCGACTTCAACGAGTTTATGACTGAGACGCAGAAGGCTGAGTTCAACCAGGACGAAGGATGGAAGACTCTGGAAGAGAATCAAGTTTACACTCAGGCCGAGTACGAAGAGTACGAGAGGAGGCGGATGGATGA…	694	EZ981803	gb|AAF63957.1|-CALNUC [Spodoptera frugiperda] (0.0)
FQ030413	AACAAATGTGATGAAACCTTGTACATTTCCGTAATATTGTGTTTATCAAATAATTTTGTTTTTAAAATTGTGTTCAACGAAGTCTTTGCAAAATGAAGTTGCTGTCAAGTTTATTGTTTGTGCTGATGATACTCCACTGTTCCTATGCACCACCTGTGACTCCAGATAAGTCCAACGAGCAGGACAGCGAAGTCAAGGATGACCTGGAGGAATACATGGAATACCACAGGTACCTAAAGGAAGTTGTCCAAGCTCTGGAGAGTGATCCTGACTTCAGGGAGCGATTGGAAAAGGCTAACGAAGACGATGTTCGATCTGGAAAGATAGCTGAACAGCTGGACTTTGTTAATCACAATGTAAGGACAAAATTGGACGAAATCAAACGACGCGAGTTGGACA…	858	EZ981803	gb|AAF63957.1|-CALNUC [Spodoptera frugiperda] (0.0)
GW826459	AATTCCCGGGATGAAACCTTGTACATTTCCGTAATATTGTGTTTATCAAATAATTTTGTTTTTAAAATTGTGTTCAACGAAGTCTTTGCAAAATGAAGTTGCTGTCAAGTTTATTGTTTGTGCTGATGATACTCCACTGTTCCTATGCACCACCTGTGACTCCAGATAAGTCCAACGAGCAGGACAGCGAAGTCAAGGATGACCTGGAGGAATACATGGAATACCACAGGTACCTAAAGGAAGTTGTCCAAGCTCTGGAGAGTGATCCTGACTTCAGGGAGCGATTGGAAAAGGCTAACGAAGACGATGTTCGATCTGGAAAGATAGCTGAACAGCTGGACTTTGTTAATCACAATGTAAGGACAAAATTGGACGAAATCAAACGACGCGAGTTGGACA…	778	EZ981803	gb|AAF63957.1|-CALNUC [Spodoptera frugiperda] (0.0)
FQ018294	GAGCATTACGTGAACCTATAGAACAGTTTGTACAAAAAAGCAGGCTGGTACCGGTCCGGAATTCCCGGGATCTTCAACAAATCGCTCGCAGTAACAAATGTGATGAAACCTTGTACATTTCCGTAATATTGTGTTTATCAAATAATTTTGTTTTTAAAATTGTGTTCAACGAAGTCTTTGCAAAATGAAGTTGCTGTCAAGTTTATTGTTTGTGCTGATGATACTCCACTGTTCCTATGCACCACCTGTGACTCCAGATAAGTCCAACGAGCAAGACAGCGAAGTCAAGGATGACCTGGAGGAATACATGGAATACCACAGGTACCTAAAGGAAGTTGTCCAAGCTCTGGAGAGTGATCCTGACTTCAGGGAGCGATTGGAAAAGGCTAACGAAGACGA…	1384	EZ981803	gb|AAF63957.1|-CALNUC [Spodoptera frugiperda] (0.0)
FQ023504	CCCACACACATTTGAGATTGAGGATTTGAAAAAACTTATTAAGAAGACTACTGCTGACTTAGAAGCTGCTGACAAAAAACGGAAAGAAGAATTTAAGGAATATGAAATGCAAAAGAAATTTGAGGAACACCAGAAAGTAGAGGGCATGGAGGAGGCTCAGAAGAAGGAGTACTTGGAGAAAGCTAAGCAAGAGGAAGAGGCTATCAAACACCATAAGCCGCTTCACCACCCCGGTTCTAAGCAACAACTGGAGGAAGTGTGGGAGAAACAAGATCATATGGAACAACAACAATTTGATCCCAAAGCATTCTTCATGATGCATGATGTTGACGGCAATGGCGTTTGGGACGCTGACGAGGTGAAGGCTCTGTTCATCAAGGAGCTAGACAAGTTGTATGG…	774	EZ981803	gb|AAF63957.1|-CALNUC [Spodoptera frugiperda] (0.0)
GW826303	AATTCCCGGGATTTGGATCATAATAACCCACACACATTTGAGATTGAGGATTTGAAAAAACTTATTAAGAAGACTACTGCTGACTTAGAAGCTGCTGACAAAAAACGGAAAGAAGAATTTAAGGAATATGAAATGCAAAAGAAATTTGAGGAACACCAGAAAGTAGAGGGCATGGAGGAGGCTCAGAAGAAGGAGTACTTGGAGAAAGCTAAGCAAGAGGAAGAGGCTATCAAACACCATAAGCCGCTTCACCACCCCGGTTCTAAGCAACAACTGGAGGAAGTGTGGGAGAAACAAGATCATATGGAACAACAACAATTTGATCCCAAAGCATTCTTCATGATGCATGATGTTGACGGCAATGGCGTTTGGGACGCTGACGAGGTGAAGGCTCTGTTC…	775	EZ981803	gb|AAF63957.1|-CALNUC [Spodoptera frugiperda] (0.0)
FQ031608	AGCAATTTGAATTGACGAATAATTTGGAACAACACCCAGGACAGGTCGCTACAAACGAACATTTGGATCATAATAACCCACACACATTTGAGATTGAGGATTTGAAAAAACTTATTAAGAAGACTACTGCTGACTTAGAAGCTGCTGACAAAAAACGGAAAGAAGAATTCAAGGAATATGAAATGCAAAAGAAGTTTGAGGAACACCAGAAAGTAGAGGGCATGGAGGAGGCTCAGAAGAAGGAGTACTTGGAGAAAGCTAAGCAAGAGGAAGAGGCTATTAAACACCACAAGCCGCTTCACCACCCCGGTTCTAAGCAACAACTGGAGGAAGTGTGGGAGAAACAAGATCATATGGAACAACAACAATTTGATCCCAAAGCATTCTTCATGATGCATG…	776	EZ981803	gb|AAF63957.1|-CALNUC [Spodoptera frugiperda] (0.0)
FQ021726	GGGCATAAGGTGACCTATAGAACAGTTTGTACAAAAAAGCAGGCTGGTACCGGTCCGGAATTCCCGGGACGCTCGCAGTAACAAATGTGATGAAACCTTGTACATTTCCGTAATATTGTGTTTATCAAATAATTTTGTTTTTAAAATTGTGTTCAACGAAGTCTTTGCAAAATGAAGTTGCTGTCAAGTTTATTGTTTGTGCTGATGATACTCCACTGTTCCTATGCACCACCTGTGACTCCAGATAAGTCCAACGAGCAAGACAGCGAAGTCAAGGATGACCTGGAGGAATACATGGAATACCACAGGTACCTAAAGGAAGTTGTCCAAGCTCTGGAGAGTGATCCTGACTTCAGGGAGCGATTGGAAAAGGCTAACGAAGACGATGTTCGATCTGGA…	1400	EZ981803	gb|AAF63957.1|-CALNUC [Spodoptera frugiperda] (0.0)
FQ026681	GCATCAAATCGCTCGCAGTAACAAATGTGATGAAACCTTGTACATTTCCGTAATATTGTGTTTATCAAATAATTTTGTTTTTAAAATTGTGTTCAACGAAGTCTTTGCAAAATGAAGTTGCTGTCAAGTTTATTGTTTGTGCTGATGATACTCCACTGTTCCTATGCACCACCTGTGACTCCAGATAAGTCCAACGAGCAAGACAGCGAAGTCAAGGATGACCTGGAGGAATACATGGAATACCACAGGTACCTAAAGGAAGTTGTCCAAGCTCTGGAGAGTGATCCTGACTTCAGGGAGCGATTGGAAAAGGCTAACGAAGACGATGTTCGATCTGGAAAGATAGCTGAACAGCTGGACTTTGTTAATCACAATGTAAGGACAAAATTGGACGAAATC…	690	EZ981803	gb|AAF63957.1|-CALNUC [Spodoptera frugiperda] (0.0)
GW825374	ATTCCCGGGATATGAAACCTTGTACATTTCCGTAATATTGTGTTTATCAAATAATTTTGTTTTTAAAATTGTGTTCAACGAAGTCTTTGCAAAATGAAGTTGCTGTCAAGTTTATTGTTTGTGCTGATGATACTCCACTGTTCCTATGCACCACCTGTGACTCCAGATAAGTCCAACGAGCAGGACAGCGAAGTCAAGGATGACCTGGAGGAATACATGGAATACCACAGGTACCTAAAGGAAGTTGTCCAAGCTCTGGAGAGTGATCCTGACTTCAGGGAGCGATTGGAAAAGGCTAACGAAGACGATGTTCGATCTGGAAAGATAGCTGAACAGCTGGACTTTGTTAATCACAATGTAAGGACAAAATTGGACGAAATCAAACGACGCGAGTTGGAC…	702	EZ981803	gb|AAF63957.1|-CALNUC [Spodoptera frugiperda] (0.0)
FQ028138	GTTTATCAAATAATTTTGTTTTTAAAATTGTGTTCAACGAAGTCTTTGCAAAATGAAGTTGCTGTCAAGTTTATTGTTTGTGCTGATGATACTCCACTGTTCCTATGCACCACCTGTGACTCCAGATAAGTCCAACGAGCAAGACAGCGAAGTCAAGGATGACCTGGAGGAATACATGGAATACCACAGGTACCTAAAGGAAGTTGTCCAAGCTCTGGAGAGTGATCCTGACTTCAGGGAGCGATTGGAAAAGGCTAACGAAGACGATGTTCGATCTGGAAAGATAGCTGAACAGCTGGACTTTGTTAATCACAATGTAAGGACAAAATTGGACGAAATCAAACGACGCGAGTTGGACAGACTACGTCATTTGGCTACTAAGCAATTTGAATTGACGAA…	776	EZ981803	gb|AAF63957.1|-CALNUC [Spodoptera frugiperda] (0.0)
FQ019738	GAAAGCTTTAGCTGACCTATAGAACAGTTTGTACAAAAAAGCAGGCTGGTACCGGTCCGGAATTCCCGGGATATGAAACCTTGTACATTTCCGTAATATTGTGTTTATCAAATAATTTTGTTTTTAAAATTGTGTTCAACGAAGTCTTTGCAAAATGAAGTTGCTGTCAAGTTTATTGTTTGTGCTGATGATACTCCACTGTTCCTATGCACCACCTGTGACTCCAGATAAGTCCAACGAGCAAGACAGCGAAGTCAAGGATGACCTGGAGGAATACATGGAATACCACAGGTACCTAAAGGAAGTTGTCCAAGCTCTGGAGAGTGATCCTGACTTCAGGGAGCGATTGGAAAAGGCTAACGAAGACGATGTTCGATCTGGAAAGATAGCTGAACAGCT…	1142	EZ981803	gb|AAF63957.1|-CALNUC [Spodoptera frugiperda] (0.0)
FQ026403	GTTTGGGAGTAAAAATCCTGAAAAAGGGATAAAACGCCAAATATTTTCCTAAATCAATATGTCTGGAAAAGAAAGGCTAGCGATTTTCCCTTCTCGGGGTGCTCAGATGTTGATAAAGGCTCGTCTGGCTGGAGCACAGAAAGGCCATGGTCTCTTGAAGAAGAAGGCTGACGCCCTCCAAGTGAGGTTCCGTATGATTCTGAGCAAAATTATCGAGACAAAAACTCTTATGGGTGATGTGATGAAAGAGGCTGCATTCTCGCTTGCCGAGGCTAAGTTCACAACAGGAGACTTCAACCAGGTTGTGCTGCAAAATGTCACTAAGGCTCAAATCAAGATCCGCTCAAAGAAAGACAATGTTGCTGGTGTGACCCTCCCAATCTTCGAGTCGTACACTGA…	528	EZ983596	sp|Q9U0S4|VATD_MANSE-RecName: Full=V-type proton ATPase subunit D; Short=V-ATPase subunit D; AltName: Full=Vacuolar proton pump subunit D emb|CAB65912.1| vacuolar ATPase subunit D [Manduca sexta] (1e-99)
FQ019055	GAGCTTTTAGGTGCCTATAGAACACGTTTGTACAAAAAGCAGGCTGGTACCGGTCCGGAATTCCCGGGATATCCTGAAAAAGGGATAAAACGCCAAATATTTTCCTAAATCAATATGTCTGGAAAAGAAAGGCTAGCGATTTTCCCTTCTCGGGGTGCTCAGATGTTGATAAAGGCTCGTCTGGCTGGAGCACAGAAAGGCCATGGTCTCTTGAAGAAGAAGGCTGACGCCCTCCAAGTGAGGTTCCGTATGATTCTGAGCAAAATTATCGAGACAAAAACTCTTATGGGTGATGTGATGAAAGAGGCTGCATTCTCGCTTGCCGAGGCTAAGTTCACAACAGGAGACTTCAACCAGGTTGTACTGCAAAATGTCACTAAGGCTCAAATCAAGATCCGC…	1266	EZ983596	sp|Q9U0S4|VATD_MANSE-RecName: Full=V-type proton ATPase subunit D; Short=V-ATPase subunit D; AltName: Full=Vacuolar proton pump subunit D emb|CAB65912.1| vacuolar ATPase subunit D [Manduca sexta] (1e-99)
FQ014473	GGAGCATCTGGCTGACCTATAGAACAGTTTGTACAAAAAAGCAGGCTGGTACCGGTCCGGAATTCCCGGGATTTGGGAGTAAAAATCCTGAAAAAGGGATAAAACGCCAAATATTTTCCTAAATCAATATGTCTGGAAAAGAAAGGCTAGCGATTTTCCCTTCTCGGGGTGCTCAGATGTTGATAAAGGCTCGTCTGGCTGGAGCACAGAAAGGCCATGGTCTCTTGAAGAAGAAGGCTGACGCCCTCCAAGTGAGGTTCCGTATGATTCTGAGCAAAATTATCGAGACAAAAACTCTTATGGGTGATGTGATGAAAGAGGCTGCATTCTCGCTTGCCGAGGCTAAGTTCACAACAGGAGACTTCAACCAGGTTGTACTGCAAAATGTCACTAAGGCTC…	1096	EZ983596	sp|Q9U0S4|VATD_MANSE-RecName: Full=V-type proton ATPase subunit D; Short=V-ATPase subunit D; AltName: Full=Vacuolar proton pump subunit D emb|CAB65912.1| vacuolar ATPase subunit D [Manduca sexta] (1e-99)
FQ028363	TTTGGGAGTAAAAATCCTGAAAAAGGGATAAAACGCCAAATATTTTCCTAAATCAATATGTCTGGAAAAGAAAGGCTAGCGATTTTCCCTTCTCGGGGTGCTCAGATGTTGATAAAGGCTCGTCTGGCTGGAGCACAGAAAGGCCATGGTCTCTTGAAGAAGAAGGCTGACGCCCTCCAAGTGAGGTTCCGTATGATTCTGAGCAAAATTATCGAGACAAAAACTCTTATGGGTGATGTGATGAAAGAGGCTGCATTCTCGCTTGCCGAGGCTAAGTTCACAACAGGAGACTTCAACCAGGTTGTACTGCAAAATGTCACTAAGGCTCAAATCAAGATCCGCTCAAAGAAAGACAATGTTGCTGGTGTGACCCTCCCAATCTTCGAGTCGTACACTGAT…	808	EZ983596	sp|Q9U0S4|VATD_MANSE-RecName: Full=V-type proton ATPase subunit D; Short=V-ATPase subunit D; AltName: Full=Vacuolar proton pump subunit D emb|CAB65912.1| vacuolar ATPase subunit D [Manduca sexta] (1e-99)
GW826587	ATGTTTGGGAGTAAAAATCCTGAAAAAGGGATAAAACGCCAAATATTTTCCTAAATCAATATGTCTGGAAAAGAAAGGCTAGCGATTTTCCCTTCTCGGGGTGCTCAGATGTTGATAAAGGCTCGTCTGGCTGGAGCACAGAAAGGCCATGGTCTCTTGAAGAAGAAGGCTGACGCCCTCCAAGTGAGGTTCCGTATGATTCTGAGCAAAATTATCGAGACAAAAACTCTTATGGGTGATGTGATGAAAGAGGCTGCATTCTCGCTTGCCGAGGCTAAGTTCACAACAGGAGACTTCAACCAGGTTGTGCTGCAAAATGTCACTAAGGCTCAAATCAAGATCCGCTCAAAGAAAGACAATGTTGCTGGTGTGACCCTCCCAATCTTCGAGTCGTACACT…	829	EZ983596	sp|Q9U0S4|VATD_MANSE-RecName: Full=V-type proton ATPase subunit D; Short=V-ATPase subunit D; AltName: Full=Vacuolar proton pump subunit D emb|CAB65912.1| vacuolar ATPase subunit D [Manduca sexta] (1e-99)
FQ019659	TTTGGGCTGTAGTGATTATAGAACAAGTTTGTACAAAAAAGCAGGCTGGTACCGGTCCGGAATTCCCGGGATCATCAGGTGATCTAGGTTTGGGAGTAAAAATCCTGAAAAAGGGATAAAACGCCAAATATTTTCCTAAATCAATATGTCTGGAAAAGAAAGGCTAGCGATTTTCCCTTCTCGGGGTGCTCAGATGTTGATAAAGGCTCGTCTGGCTGGAGCACAGAAAGGCCATGGTCTCTTGAAGAAGAAGGCTGACGCCCTCCAAGTGAGGTTCCGTATGATTCTGAGCAAAATTATCGAGACAAAAACTCTTATGGGTGATGTGATGAAAGAGGCTGCATTCTCGCTTGCCGAGGCTAAGTTCACAACAGGAGACTTCAACCAGGTTGTACTGCA…	1190	EZ983596	sp|Q9U0S4|VATD_MANSE-RecName: Full=V-type proton ATPase subunit D; Short=V-ATPase subunit D; AltName: Full=Vacuolar proton pump subunit D emb|CAB65912.1| vacuolar ATPase subunit D [Manduca sexta] (1e-99)
GW825443	AATTCCCGGGATCTGTCATCAAGTGATCTAGGTTTGAGGAGTAAGAATCCTGAAAAAGGGATAAAACGCCAAATATTTGCCTAAATCAATATGTCTGGAAAAGAAAGGCTATCGATTTTCCCTTCTCGGGGTGCTCAGATGTTGATAAAGGCTCGTCTGGCTGGAGCACAGAAAGGCCATGGTCTCTTGAATAAGAAGGCTGACACCCTCCAAGTGAGGTTCCGTATGATTCTGAGCAAAATTATCGAGACAAAAACTCTTATGGGTGATGTGATGAAAGAGGCTGAATTCTCGCTTGCCGAGGCTAAGTTCACAACAGGAGACTTCAACCAGGTAGTACTGCAAAATGTCACTAAGGCTCAAATCAAGATCCGCTCAAAGAAAGACAATGTTGCTGGT…	645	EZ983596	sp|Q9U0S4|VATD_MANSE-RecName: Full=V-type proton ATPase subunit D; Short=V-ATPase subunit D; AltName: Full=Vacuolar proton pump subunit D emb|CAB65912.1| vacuolar ATPase subunit D [Manduca sexta] (1e-99)
FQ028014	GGTGATCTAGGTTTGGGAGTAAAAATCCTGAAAAAGGGATAAAACGCCAAATATTTTCCTAAATCAATATGTCTGGAAAAGAAAGGCTAGCGATTTTCCCTTCTCGGGGTGCTCAGATGTTGATAAAGGCTCGTCTGGCTGGAGCACAGAAAGGCCATGGTCTCTTGAAGAAGAAGGCTGACGCCCTCCAAGTGAGGTTCCGTATGATTCTGAGCAAAATTATCGAGACAAAAACTCTTATGGGTGATGTGATGAAAGAGGCTGCATTCTCGCTTGCCGAGGCTAAGTTCACAACAGGAGACTTCAACCAGGTTGTACTGCAAAATGTCACTAAGGCTCAAATCAAGATCCGCTCAAAGAAAGACAATGTTGCTGGTGTGACCCTCCCAATCTTCGAGT…	690	EZ983596	sp|Q9U0S4|VATD_MANSE-RecName: Full=V-type proton ATPase subunit D; Short=V-ATPase subunit D; AltName: Full=Vacuolar proton pump subunit D emb|CAB65912.1| vacuolar ATPase subunit D [Manduca sexta] (1e-99)
FQ025661	ATCTAGGTTTGGGAGTAAAAATCCTGAAAAAGGGATAAAACGCCAAATATTTTCCTAAATCAATATGTCTGGAAAAGAAAGGCTAGCGATTTTCCCTTCTCGGGGTGCTCAGATGTTGATAAAGGCTCGTCTGGCTGGAGCACAGAAAGGCCATGGTCTCTTGAAGAAGAAGGCTGACGCCCTCCAAGTGAGGTTCCGTATGATTCTGAGCAAAATTATCGAGACAAAAACTCTTATGGGTGATGTGATGAAAGAGGCTGCATTCTCGCTTGCCGAGGCTAAGTTCACAACAGGAGACTTCAACCAGGTTGTACTGCAAAATGTCACTAAGGCTCAAATCAAGATCCGCTCAAAGAAAGACAATGTTGCTGGTGTGACCCTCCCAATCTTCGAGTCGTA…	700	EZ983596	sp|Q9U0S4|VATD_MANSE-RecName: Full=V-type proton ATPase subunit D; Short=V-ATPase subunit D; AltName: Full=Vacuolar proton pump subunit D emb|CAB65912.1| vacuolar ATPase subunit D [Manduca sexta] (1e-99)
FQ031265	GGTGATCTAGGTTTGGGAGTAAAAATCCTGAAAAAGGGATAAAACGCCAAATATTTTCCTAAATCAATATGTCTGGAAAAGAAAGGCTAGCGATTTTCCCTTCTCGGGGTGCTCAGATGTTGATAAAGGCTCGTCTGGCTGGAGCACAGAAAGGCCATGGTCTCTTGAAGAAGAAGGCTGACGCCCTCCAAGTGAGGTTCCGTATGATTCTGAGCAAAATTATCGAGACAAAAACTCTTATGGGTGATGTGATGAAAGAGGCTGCATTCTCGCTTGCCGAGGCTAAGTTCACAACAGGAGACTTCAACCAGGTTGTACTGCAAAATGTCACTAAGGCTCAAATCAAGATCCGCTCAAAGAAAGACAATGTTGCTGGTGTGACCCTCCCAATCTTCGAGT…	717	EZ983596	sp|Q9U0S4|VATD_MANSE-RecName: Full=V-type proton ATPase subunit D; Short=V-ATPase subunit D; AltName: Full=Vacuolar proton pump subunit D emb|CAB65912.1| vacuolar ATPase subunit D [Manduca sexta] (1e-99)
FQ024737	GTGATCTAGGTTTGGGAGTAAAAATCCTGAAAAAGGGATAAAACGCCAAATATTTTCCTAAATCAATATGTCTGGAAAAGAAAGGCTAGCGATTTTCCCTTCTCGGGGTGCTCAGATGTTGATAAAGGCTCGTCTGGCTGGAGCACAGAAAGGCCATGGTCTCTTGAAGAAGAAGGCTGACGCCCTCCAAGTGAGGTTCCGTATGATTCTGAGCAAAATTATCGAGACAAAAACTCTTATGGGTGATGTGATGAAAGAGGCTGCATTCTCGCTTGCCGAGGCTAAGTTCACAACAGGAGACTTCAACCAGGTTGTACTGCAAAATGTCACTAAGGCTCAAATCAAGATCCGCTCAAAGAAAGACAATGTTGCTGGTGTGACCCTCCCAATCTTCGAGTC…	698	EZ983596	sp|Q9U0S4|VATD_MANSE-RecName: Full=V-type proton ATPase subunit D; Short=V-ATPase subunit D; AltName: Full=Vacuolar proton pump subunit D emb|CAB65912.1| vacuolar ATPase subunit D [Manduca sexta] (1e-99)
FQ027023	CTTGTCTTCTGTCATCAGGTGATCTAGGTTTGGGAGTAAAAATCCTGAAAAAGGGATAAAACGCCAAATATTTTCCTAAATCAATATGTCTGGAAAAGAAAGGCTAGCGATTTTCCCTTCTCGGGGTGCTCAGATGTTGATAAAGGCTCGTCTGGCTGGAGCACAGAAAGGCCATGGTCTCTTGAAGAAGAAGGCTGACGCCCTCCAAGTGAGGTTCCGTATGATTCTGAGCAAAATTATCGAGACAAAAACTCTTATGGGTGATGTGATGAAAGAGGCTGCATTCTCGCTTGCCGAGGCTAAGTTCACAACAGGAGACTTCAACCAGGTTGTACTGCAAAATGTCACTAAGGCTCAAATCAAGATCCGCTCAAAGAAAGACAATGTTGCTGGTGTGAC…	817	EZ983596	sp|Q9U0S4|VATD_MANSE-RecName: Full=V-type proton ATPase subunit D; Short=V-ATPase subunit D; AltName: Full=Vacuolar proton pump subunit D emb|CAB65912.1| vacuolar ATPase subunit D [Manduca sexta] (1e-99)
FQ030378	GGTGATCTAGGTTTGGGAGTAAAAATCCTGAAAAAGGGATAAAACGCCAAATATTTTCCTAAATCAATATGTCTGGAAAAGAAAGGCTAGCGATTTTCCCTTCTCGGGGTGCTCAGATGTTGATAAAGGCTCGTCTGGCTGGAGCACAGAAAGGCCATGGTCTCTTGAAGAAGAAGGCTGACGCCCTCCAAGTGAGGTTCCGTATGATTCTGAGCAAAATTATCGAGACAAAAACTCTTATGGGTGATGTGATGAAAGAGGCTGCATTCTCGCTTGCCGAGGCTAAGTTCACAACAGGAGACTTCAACCAGGTTGTACTGCAAAATGTCACTAAGGCTCAAATCAAGATCCGCTCAAAGAAAGACAATGTTGCTGGTGTGACCCTCCCAATCTTCGAGT…	760	EZ983596	sp|Q9U0S4|VATD_MANSE-RecName: Full=V-type proton ATPase subunit D; Short=V-ATPase subunit D; AltName: Full=Vacuolar proton pump subunit D emb|CAB65912.1| vacuolar ATPase subunit D [Manduca sexta] (1e-99)
FQ028575	GTTTGGGAGTAAAAATCCTGAAAAAGGGATAAAACGCCAAATATTTTCCTAAATCAATATGTCTGGAAAAGAAAGGCTAGCGATTTTCCCTTCTCGGGGTGCTCAGATGTTGATAAAGGCTCGTCTGGCTGGAGCACAGAAAGGCCATGGTCTCTTGAAGAAGAAGGCTGACGCCCTCCAAGTGAGGTTCCGTATGATTCTGAGCAAAATTATCGAGACAAAAACTCTTATGGGTGATGTGATGAAAGAGGCTGCATTCTCGCTTGCCGAGGCTAAGTTCACAACAGGAGACTTCAACCAGGTTGTACTGCAAAATGTCACTAAGGCTCAAATCAAGATCCGCTCAAAGAAAGACAATGTTGCTGGTGTGACCCTCCCAATCTTCGAGTCGTACACTGA…	788	EZ983596	sp|Q9U0S4|VATD_MANSE-RecName: Full=V-type proton ATPase subunit D; Short=V-ATPase subunit D; AltName: Full=Vacuolar proton pump subunit D emb|CAB65912.1| vacuolar ATPase subunit D [Manduca sexta] (1e-99)
FQ026301	CCGTACTTTACACGAGTGCACACGGCGCATATTTTACTTGCCGCAGAATTCGTCACAGTACAATTCCAATAGGAGGTTCAGCCGGTTCATAATAAAGCCAATAAGAAACTTAAAATAAAAAAATCTACTAACCAAATACAAAAATGGCTGAACCTATCAAAGTGGTTGTAACTGGTGCTGCTGGCCAGATTGCCTACTCTCTACTTTACCAGATTGCGTCTGGTGCAGTATTTGGTCCCAACCAGCCTGTGTACCTCCACCTTCTTGATATTGCCCCCATGATGGGAGTCCTTGAAGGTGTGGTTATGGAACTGGCTGACTGTGCCTTGCCCCTGCTTGCTGGTGTGCTCCCAACAGCAAAACCTGAAGAAGCATTTAAAGATGTTGTTGCTGCATTCC…	617	EZ982043	ref|NP_001040257.1|-cytosolic malate dehydrogenase [Bombyx mori] gb|ABD36319.1| cytosolic malate dehydrogenase [Bombyx mori] (1e-126)
FQ019982	GGAGCATTAGGTGACCTATAGACANGTTTGTACAAAAAAGCAGGCTGGTACCGGTCCGGAATTCCCGGGATTTTACTTGCCGCAGAATTCGTCACAGTACAATTCCAATAGGAGGTTCAGCCGGTTCATAATAAAGCCAATAAGAAACTTTTAGAATAAAAAAATCTACTAAACAAATACAAAAATGGCTGAACCTATCAAAGTGGTTGTAACCGGTGCTGCTGGCCAGATTGCCTACTCTCTACTTTACCAGATTGCGTCTGGTGCAGTATTTGGTCCCAACCAGCCTGTGTACCTCCACCTTCTTGATATTGCCCCCATGATGGGAGTCCTTGAAGGTGTGGTTATGGAACTGGCTGACTGTGCCTTGCCCCTGCTTGCAGGTGTGCTCCCAACAGC…	1157	EZ982043	ref|NP_001040257.1|-cytosolic malate dehydrogenase [Bombyx mori] gb|ABD36319.1| cytosolic malate dehydrogenase [Bombyx mori] (1e-126)
FQ018832	GGGTCTCGTGACTACTAGACACGTTTGTACAAAAAAGCAGGCTGGTACCGGTCCGGAATTCCCGGGATCACGAGTGCACACGGCGCATATTTTACTTGCCGCAGAATTCGTCACAGTACAATTCCAATAGGAGGTTCAGCCGGTTCATAATAAAGCCAATAAGAAACTTTTAGAATAAAAAAATCTACTAAACAAATACAAAAATGGCTGAACCTATCAAAGTGGTTGTAACCGGTGCTGCTGGCCAGATTGCCTACTCTCTACTTTACCAGATTGCGTCTGGTGCAGTATTTGGTCCCAACCAGCCTGTGTACCTCCACCTTCTTGATATTGCCCCCATGATGGGAGTCCTTGAAGGTGTGGTTATGGAACTGGCTGACTGTGCCTTGCCCCTGCTTG…	1205	EZ982043	ref|NP_001040257.1|-cytosolic malate dehydrogenase [Bombyx mori] gb|ABD36319.1| cytosolic malate dehydrogenase [Bombyx mori] (1e-126)
FQ016074	GGGAATAGGTGACTATAGAAACAGTTTGTACAAAAAAGCAGGCTGGTACCGGTCCGGAATTCCCGGGATCTTTACACGAGTGCACACGGCGCATATTTTACTTGCCGCAGAATTCGTCACAGTACAATTCCAATAGGAGGTTCAGCCGGTTCATAATAAAGCCAATAAGAAACTTTTAGAATAAAAAAATCTACTAAACAAATACAAAAATGGCTGAACCTATCAAAGTGGTTGTAACCGGTGCTGCTGGCCAGATTGCCTACTCTCTACTTTACCAGATTGCGTCTGGTGCAGTATTTGGTCCCAACCAGCCTGTGTACCTCCACCTTCTTGATATTGCCCCCATGATGGGAGTCCTTGAAGGTGTGGTTATGGAACTGGCTGACTGTGCCTTGCCCC…	1257	EZ982043	ref|NP_001040257.1|-cytosolic malate dehydrogenase [Bombyx mori] gb|ABD36319.1| cytosolic malate dehydrogenase [Bombyx mori] (1e-126)
FQ028247	TTTACACGAGTGCACACGGCGCATATTTTACTTGCCGCAGAATTCGTCACAGTACAATTCCAATAGGAGGTTCAGCCGGTTCATAATAAAGCCAATAAGAAACTTTTAGAATAAAAAAATCTACTAAACAAATACAAAAATGGCTGAACCTATCAAAGTGGTTGTAACCGGTGCTGCTGGCCAGATTGCCTACTCTCTACTTTACCAGATTGCGTCTGGTGCAGTATTTGGTCCCAACCAGCCTGTGTACCTCCACCTTCTTGATATTGCCCCCATGATGGGAGTCCTTGAAGGTGTGGTTATGGAACTGGCTGACTGTGCCTTGCCCCTGCTTGCAGGTGTGCTCCCAACAGCAAAACCTGAAGAAGCATTTAAAGATGTTGTTGCTGCATTCCTAGT…	764	EZ982043	ref|NP_001040257.1|-cytosolic malate dehydrogenase [Bombyx mori] gb|ABD36319.1| cytosolic malate dehydrogenase [Bombyx mori] (1e-126)
FQ019919	GGGCATTTGGTGACCTATAGAACAGTTTGTAAAAAAAGCAGGCTGGTACCGGTCCGGAATTCCCGGGATGTACTTTACACGAGTGCACACGGCGCATATTTTACTTGCCGCAGAATTCGTCACAGTACAATTCCAATAGGAGGTTCAGCCGGTTCATAATAAAGCCAATAAGAAACTTTTAGAATAAAAAAATCTACTAAACAAATACAAAAATGGCTGAACCTATCAAAGTGGTTGTAACCGGTGCTGCTGGCCAGATTGCCTACTCTCTACTTTACCAGATTGCGTCTGGTGCAGTATTTGGTCCCAACCAGCCTGTGTACCTCCACCTTCTTGATATTGCCCCCATGATGGGAGTCCTTGAAGGTGTGGTTATGGAACTGGCTGACTGTGCCTTGC…	1288	EZ982043	ref|NP_001040257.1|-cytosolic malate dehydrogenase [Bombyx mori] gb|ABD36319.1| cytosolic malate dehydrogenase [Bombyx mori] (1e-126)
FQ014770	TGAGCTTTTAGGTGANTATAGAAACAGTTTGTACAAAAAGCAGGCTGGTACCGGTCCGGAATTCCCGGGATACACGAGTGCACACGGCGCATATTTTACTTGCCGCAGAATTCGTCACAGTACAATTCCAATAGGAGGTTCAGCCGGTTCATAATAAAGCCAATAAGAAACTTTTAGAATAAAAAAATCTACTAAACAAATACAAAAATGGCTGAACCTATCAAAGTGGTTGTAACCGGTGCTGCTGGCCAGATTGCCTACTCTCTACTTTACCAGATTGCGTCTGGTGCAGTATTTGGTCCCAACCAGCCTGTGTACCTCCACCTTCTTGATATTGCCCCCATGATGGGAGTCCTTGAAGGTGTGGTTATGGAACTGGCTGACTGTGCCTTGCCCCTG…	1229	EZ982043	ref|NP_001040257.1|-cytosolic malate dehydrogenase [Bombyx mori] gb|ABD36319.1| cytosolic malate dehydrogenase [Bombyx mori] (1e-126)
FQ031697	CTTGCCGCAGAATTCGTCACAGTACAATTCCAATAGGAGGTTCAGCCGGTTCATAATAAAGCCAATAAGAAACTTTTAGAATAAAAAAATCTACTAAACAAATACAAAAATGGCTGAACCTATCAAAGTGGTTGTAACCGGTGCTGCTGGCCAGATTGCCTACTCTCTACTTTACCAGATTGCGTCTGGTGCAGTATTTGGTCCCAACCAGCCTGTGTACCTCCACCTTCTTGATATTGCCCCCATGATGGGAGTCCTTGAAGGTGTGGTTATGGAACTGGCTGACTGTGCCTTGCCCCTGCTTGCAGGTGTGCTCCCAACAGCAAAACCTGAAGAAGCATTTAAAGATGTTGTTGCTGCATTCCTAGTAGGAGCCATGCCCAGGAAAGAAGGCATGGA…	784	EZ982043	ref|NP_001040257.1|-cytosolic malate dehydrogenase [Bombyx mori] gb|ABD36319.1| cytosolic malate dehydrogenase [Bombyx mori] (1e-126)
GW825056	AATTCCCGGGATGTACTTTACACGAGTGCACACGGCGCATATTTTACTTGCCGCAGAATTCGTCACAGTACAATTCCAATAGGAGGTTCAGCCGGTTCATAATAAAGCCAATAAGAAACTTTTAGAATAAAAAAATCTACTAAACAAATACAAAAATGGCTGAACCTATCAAAGTGGTTGTAACCGGTGCTGCTGGCCAGATTGCCTACTCTCTACTTTACCAGATTGCGTCTGGTGCAGTATTTGGTCCCAACCAGCCTGTGTACCTCCACCTTCTTGATATTGCCCCCATGATGGGAGTCCTTGAAGGTGTGGTTATGGAACTGGCTGACTGTGCCTTGCCCCTGCTTGCAGGTGTGCTCCCAACAGCAAAACCTGAAGAAGCATTTAAAGATGTTG…	814	EZ982043	ref|NP_001040257.1|-cytosolic malate dehydrogenase [Bombyx mori] gb|ABD36319.1| cytosolic malate dehydrogenase [Bombyx mori] (1e-126)
FQ014743	GAGCATTTAGGTGACCTATAGACACGTTTGTACAAAAAGCAGGCTGGTACCGGTCCGGAATTCCCGGGATCACGGCGCATATTTTACTTGCCGCAGAATTCGTCACAGTACAATTCCAATAGGAGGTTCAGCCGGTTCATAATAAAGCCAATAAGAAACTTTTAGAATAAAAAAATCTACTAAACAAATACAAAAATGGCTGAACCTATCAAAGTGGTTGTAACCGGTGCTGCTGGCCAGATTGCCTACTCTCTACTTTACCAGATTGCGTCTGGTGCAGTATTTGGTCCCAACCAGCCTGTGTACCTCCACCTTCTTGATATTGCCCCCATGATGGGAGTCCTTGAAGGTGTGGTTATGGAACTGGCTGACTGTGCCTTGCCCCTGCTTGCAGGTGTG…	1282	EZ982043	ref|NP_001040257.1|-cytosolic malate dehydrogenase [Bombyx mori] gb|ABD36319.1| cytosolic malate dehydrogenase [Bombyx mori] (1e-126)
GW825483	AATTCCCGGGATAGATAACGGAGCGGTATTACTACTTGTCAAAGTCAATTTTGCGAACCGTACTTTACACGAGTGCACACGGCGCATATTTTACTTGCCGCAGAATTCGTCACAGTACAATTCCAATAGGAGGTTCAGCCGGTTCATAATAAAGCCAATAAGAAACTTTTAGAATAAAAAAATCTACTAAACAAATACAAAAATGGCTGAACCTATCAAAGTGGTTGTAACCGGTGCTGCTGGCCAGATTGCCTACTCTCTACTTTACCAGATTGCGTCTGGTGCAGTATTTGGTCCCAACCAGCCTGTGTACCTCCACCTTCTTGATATTGCCCCCATGATGGGAGTCCTTGAAGGTGTGGTTATGGAACTGGCTGACTGTGCCTTGCCCCTGCTTGC…	681	EZ982043	ref|NP_001040257.1|-cytosolic malate dehydrogenase [Bombyx mori] gb|ABD36319.1| cytosolic malate dehydrogenase [Bombyx mori] (1e-126)
FQ026037	GTACTTTACACGAGTGCACACGGCGCATATTTTACTTGCCGCAGAATTCGTCACAGTACAATTCCAATAGGAGGTTCAGCCGGTTCATAATAAAGCCAATAAGAAACTTTTAGAATAAAAAAATCTACTAAACAAATACAAAAATGGCTGAACCTATCAAAGTGGTTGTAACCGGTGCTGCTGGCCAGATTGCCTACTCTCTACTTTACCAGATTGCGTCTGGTGCAGTATTTGGTCCCAACCAGCCTGTGTACCTCCACCTTCTTGATATTGCCCCCATGATGGGAGTCCTTGAAGGTGTGGTTATGGAACTGGCTGACTGTGCCTTGCCCCTGCTTGCAGGTGTGCTCCCAACAGCAAAACCTGAAGAAGCATTTAAAGATGTTGTTGCTGCATTCC…	634	EZ982043	ref|NP_001040257.1|-cytosolic malate dehydrogenase [Bombyx mori] gb|ABD36319.1| cytosolic malate dehydrogenase [Bombyx mori] (1e-126)
FQ024986	GTTACTACTTGTCAAAGTCAATTTTGCGAACCGTACTTTACACGAGTGCACACGGCGCATATTTTACTTGCCGCAGAATTCGTCACAGTACAATTCCAATAGGAGGTTCAGCCGGTTCATAATAAAGCCAATAAGAAACTTAAAATAAAAAATCTACTAACCAAATACAAAAATGGCTGAACCTATCAAAGTGGTTGTAACTGGTGCTGCTGGCCAGATTGCCTACTCTCTACTTTACCAGATTGCGTCTGGTGCAGTATTTGGTCCCAACCAGCCTGTGTACCTCCACCTTCTTGATATTGCCCCCATGATGGGAGTCCTTGAAGGTGTGGTTATGGAACTGGCTGACTGTGCCTTGCCCCTGCTTGCTGGTGTGCTCCCAACAGCAAAACCTGAAGA…	720	EZ982043	ref|NP_001040257.1|-cytosolic malate dehydrogenase [Bombyx mori] gb|ABD36319.1| cytosolic malate dehydrogenase [Bombyx mori] (1e-126)
FQ024380	GTCAATTTTGCGAACCGTACTTTACACGAGTGCACACGGCGCATATTTTACTTGCCGCAGAATTCGTCACAGTACAATTCCAATAGGAGGTTCAGCCGGTTCATAATAAAGCCAATAAGAAACTTTTAGAATAAAAAAATCTACTAAACAAATACAAAAATGGCTGAACCTATCAAAGTGGTTGTAACCGGTGCTGCTGGCCAGATTGCCTACTCTCTACTTTACCAGATTGCGTCTGGTGCAGTATTTGGTCCCAACCAGCCTGTGTACCTCCACCTTCTTGATATTGCCCCCATGATGGGAGTCCTTGAAGGTGTGGTTATGGAACTGGCTGACTGTGCCTTGCCCCTGCTTGCAGGTGTGCTCCCAACAGCAAAACCTGAAGAAGCATTTAAAGAT…	702	EZ982043	ref|NP_001040257.1|-cytosolic malate dehydrogenase [Bombyx mori] gb|ABD36319.1| cytosolic malate dehydrogenase [Bombyx mori] (1e-126)
FQ020836	GAAGCTTAGGTGACCTATAGAACAGTTTGTACAAAAAGCAGGCTGGTACCGGTCCGGAATTCCCGGGATCCGTACTTTACACGAGTGCACACGGCGCATATTTTACTTGCCGCAGAATTCGTCACAGTACAATTCCAATAGGAGGTTCAGCCGGTTCATAATAAAGCCAATAAGAAACTTTTAGAATAAAAAAATCTACTAAACAAATACAAAAATGGCTGAACCTATCAAAGTGGTTGTAACCGGTGCTGCTGGCCAGATTGCCTACTCTCTACTTTACCAGATTGCGTCTGGTGCAGTATTTGGTCCCAACCAGCCTGTGTACCTCCACCTTCTTGATATTGCCCCCATGATGGGAGTCCTTGAAGGTGTGGTTATGGAACTGGCTGACTGTGCCTT…	1381	EZ982043	ref|NP_001040257.1|-cytosolic malate dehydrogenase [Bombyx mori] gb|ABD36319.1| cytosolic malate dehydrogenase [Bombyx mori] (1e-126)
FQ025780	CCGTACTTTACACGAGTGCACACGGCGCATATTTTACTTGCCGCAGAATTCGTCACAGTACAATTCCAATAGGAGGTTCAGCCGGTTCATAATAAAGCCAATAAGAAACTTTTAGAATAAAAAAATCTACTAAACAAATACAAAAATGGCTGAACCTATCAAAGTGGTTGTAACCGGTGCTGCTGGCCAGATTGCCTACTCTCTACTTTACCAGATTGCGTCTGGTGCAGTATTTGGTCCCAACCAGCCTGTGTACCTCCACCTTCTTGATATTGCCCCCATGATGGGAGTCCTTGAAGGTGTGGTTATGGAACTGGCTGACTGTGCCTTGCCCCTGCTTGCAGGTGTGCTCCCAACAGCAAAACCTGAAGAAGCATTTAAAGATGTTGTTGCTGCATT…	718	EZ982043	ref|NP_001040257.1|-cytosolic malate dehydrogenase [Bombyx mori] gb|ABD36319.1| cytosolic malate dehydrogenase [Bombyx mori] (1e-126)
FQ019445	GGGGATTTAGGCTGACCTATAGACANGTTTGTACAAAAAAGCAGGCTGGTACCGGTCCGGAATTCCCGGGATCACGAGTGCACACGGCGCATATTTTACTTGCCGCAGAATTCGTCACAGTACAATTCCAATAGGAGGTTCAGCCGGTTCATAATAAAGCCAATAAGAAACTTTTAGAATAAAAAAATCTACTAAACAAATACAAAAATGGCTGAACCTATCAAAGTGGTTGTAACCGGTGCTGCTGGCCAGATTGCCTACTCTCTACTTTACCAGATTGCGTCTGGTGCAGTATTTGGTCCCAACCAGCCTGTGTACCTCCACCTTCTTGATATTGCCCCCATGATGGGAGTCCTTGAAGGTGTGGTTATGGAACTGGCTGACTGTGCCTTGCCCCTG…	1228	EZ982043	ref|NP_001040257.1|-cytosolic malate dehydrogenase [Bombyx mori] gb|ABD36319.1| cytosolic malate dehydrogenase [Bombyx mori] (1e-126)
FQ020627	TATAGAAATCGTGACTATAGAACACGTTTGTAAAAAAAGCAGGCTGGTACCGGTCCGGAATTCCCGGGATATTCGTCACAGTACAATTCCAATAGGAGGTTCAGCCGGTTCATAATAAAGCCAATAAGAAACTTTTAGAATAAAAAAATCTACTAAACAAATACAAAAATGGCTGAACCTATCAAAGTGGTTGTAACCGGTGCTGCTGGCCAGATTGCCTACTCTCTACTTTACCAGATTGCGTCTGGTGCAGTATTTGGTCCCAACCAGCCTGTGTACCTCCACCTTCTTGATATTGCCCCCATGATGGGAGTCCTTGAAGGTGTGGTTATGGAACTGGCTGACTGTGCCTTGCCCCTGCTTGCAGGTGTGCTCCCAACAGCAAAACCTGAAGAAGCA…	1230	EZ982043	ref|NP_001040257.1|-cytosolic malate dehydrogenase [Bombyx mori] gb|ABD36319.1| cytosolic malate dehydrogenase [Bombyx mori] (1e-126)
GW825536	ATAGAACAGTTTGTACAAAACAGCAGGCTTGTACGGTCCGGAATCCCGGGATTGCGGCTGACGAGCGGGGTCGGCCGCGCCGCTGGTCGCTGTGCTGGGCGTATCGCATCTTTTATTTTATTTATTTATGAGCTCAACATTCGACTAGTATCGAATTGAAAGCACGGTGCGATATTCCGAGTATAGCGTATGTCTATTTTGAAGAGTTTTCGATTATTACTGCGTTGTTGGAGGTTAACGTACCTCGTGAGGAGTTGTCGTTATATTTCGAGGGTGGTAAGCTGCTTTGCGAGCAGATATTTCTTCGGATGCCATTTTCTTAGTTACCCTTAGGTCCTGAACCATAGTGAACATGGCATTTATTTATGTGATTCTTATATACTATACAAGTATTATACG…	648	EZ981566
GW825729	GGTCCGGAATCCCGGGATCGCCGGCCAGTTGCGATGGTGCTTGATACGTGGGGACGTATCTAGTCATTTTGTGAAATGTCAAATTGTCAGAACCGCGAACACGCGGACGTTATAGGAACTCTTAAAACTCGCTGCTATATGTATAAACTGAA	152	EZ981566
FQ029680	GTCCAGAGTACTGATTGTAAAATCGTAGTTATTTAATGACGGAAGCGTATTGCTCCCTGTACAGACCGTAGATTGGTGTATATTGTATTTATCACATACAGCGCATGCAAAATAGTCTTATTTTTAACTATGAAGCGATTTATTCAGAGTGGCTCGAGTTCCGTTATTGTCTCGCATTTGGCGATAAAATTCCGCTTACGATATTTCGTTATTTTATGTTACTGGTATTGATAATTGAGAATAAATCAAAATTGGATGTGGTGACGCATAGCTCATGGTAGCCGCGTCTTTTTAGTTGATTATTTTGTAAGGATAAGTTGTAGTTACTTGGAGAGAGTCGCACGTGCCGCCGCCGGGCGCGGGCGCGGTGGCGGCGCGTGCGCCGGCCAGTTGCGAGGG…	689	EZ981566
GW825549	ATAGAACAGTTTGTACAAAACAGCAGGCTGTGTACGGTCCGGAATCCCGGGATAGGGATCTTGGACGACTATGCTTTCTTGATTAAGGGTCTGTTGGACTTATATGAAGCGTCATTGGACTACCGTTGGCTCAAATGGGCGCGCGACTTACAACAGAAACAGAACGAGCTGTTCTGGGACCCTGTCAATGGTGGTTACTACACCTGTTCTATGGACGACGCCAGTGTGGTGTTACGGCTAAAAGAGGATCAAGATGGCGCTGAACCCTCAGGCAACAGCGTGGCCTGCCACAACTTGCAACGTTTGGCAGCATACGCAGACAAGAGCGCGGCTCCCGAGGGCGGGGATGGCGAGAGAGAGATGGCCATGAAACTGCTCAAAGCATTCTCCAAGAGACTC…	561	EZ982758	ref|XP_973977.2|-PREDICTED: similar to predicted protein [Tribolium castaneum] (1e-48)
GW826204	GGATGCCACAACTTGCAACAGAAACAGAACGAGCTGTTCTGGGACCCTGTCAATGGTGGTTACTACACCTGTTCTACGGACGATGCCAGTGTGGTGTTACGGCTCAAAGAGGATCAAGATGGCGCTGAACCCTCAGGCAACAGCGTGGCCTGCCACAACTTGCAACGTTTGGCAGCATACGCAGACAAAAGCGCGGCTCCCGAGGGCGGGGATGGCGAGAGAGAGATGGCCATGAAACTGCTCAAAGCATTCTCCAAGAGACTCAACGATGCCCCCACTTCTCTGCCAGAAATGATGTCTGCCCTCATGTTCTATAACGACTCTCCTACTCAGGTGCTGATAGCAGGCGGTTGTTCGGATCCGCGCACGTTGGAGTTGGTCCGCGTGGTGCGGTCGCGC…	717	EZ982758	ref|XP_973977.2|-PREDICTED: similar to predicted protein [Tribolium castaneum] (1e-48)
GW825552	ATCCCAGACTCATCTCCGTTGAAGGCCATGTACCAGACTGCTTAGACCCTGACTTCGAAGAATACTTCACACTTGGACCTATCGCGCGCTATGCAGAAGACCTAACACTACTCTTAAAGGTGTTGAGGCAACCTGGTGGTCCGGAGGTGCCTTTTGACAAGCCGGTTGATATTTCAAAACTGAAGTTCTACTATATGGATGGTGATGGCAGTAATGTGACCGATCCCATTGGCCCTGATGTCAGACAAGCTATGGAGAAAGCCAAAGATCATATTAAAAAAACGTATAACATTGAAGTTAAACCGCTGAAAATTAAAAACATAGAACACATGTGGGAAACGAGCATCAGAATCCTGTTAAACATCAAACACGTCCGCAACATTTACACGGACCCAGAGA…	813	EZ983155	ref|XP_001954567.1|-GF16679 [Drosophila ananassae] gb|EDV43128.1| GF16679 [Drosophila ananassae] (1e-120)
FQ029308	TCCTGGTGTCCCTGCTGGCCATAATAGTCGTGCCTCTGACATTCCCGCTGAACCTGAGGAGGAACAAGAAATGTCCGCCCCCCACGAACCCTCTACTCTTTAAGTCCGCTACTCAGTTAGCAGAAATGATAAGGACTAGACAGGTCACGTCTGAACAAGTTGTAGAAGCTTATATAGAGAGATGCAAGGAAGCCAATCCCTATTTGAATGCCATCGTCGAACCAAGATACGATGCCGCACTGCGAGAAGCTAGAGGCATTGATAAGATGATAACGTCCACGG	282	EZ983155	ref|XP_001954567.1|-GF16679 [Drosophila ananassae] gb|EDV43128.1| GF16679 [Drosophila ananassae] (1e-120)
FQ018953	GGGACAATCGGTGACCTATAGAACAGTTTGTACAAAAAGCAGGCTGGTACCGGTCCGGAATTCCCGGGATGGCAGCGCGTGGCTCTCGCCGGCCGCCATATTGAAAAAGTTTGGCGCGAAAAAAGGGCGGTAAAAATATAAATCGATGATGACAATATGAATCGGATTCTTTGGATTGTTATCGCTTATTCACTTCCGTAGGAGTGTGGTGATATGATTTCGTAATTTCCGTGTAAACAGAAGCTTTTTGTTCGTTTAATTTTATTATATGAAGTCTTAAAGTGTTGTGTATATTTGCTGCTGCTTACGAATAATAACAGTACAAATACATTTGGGAAAACATGGAAGAGTTTGTCTCGTCCCGAACATCTTTTCGTTTGTTGCGATAAACAAGATGAG…	1252	EZ983155	ref|XP_001954567.1|-GF16679 [Drosophila ananassae] gb|EDV43128.1| GF16679 [Drosophila ananassae] (1e-120)
FQ032480	GTTTTCACAACTTGTATTGAATTGACGTGATCTTTATAAATTACAATCATGATGAACGCGTTCATGCGAAGGTTCCTCCGCTTCATGGTGTCACTGCTGGCGATAATAGTCGTGCCTCTGACATTCCTGCTGAACCTGAGGAGGAACAAGAAATGTCCGCCACCCACGAACCCTCTACTCTTTAAGTCCGCTACTCAGTTAGCAGAAATGATAAGGACTAGACAGGTCACGTCTGAACAAGTTGTAGAAGCTTATATAGAGAGATGCAAGGAAGCCAATCCCTATTTGAATGCTATCGTCGAACCAAGATACGATGCCGCACTGCGAGAAGCTAGAGGCATTGATAAGATGATAACGTCGACGGATAGGACGCCTGAAGATCTGGAAAAAGAATATCCG…	829	EZ983155	ref|XP_001954567.1|-GF16679 [Drosophila ananassae] gb|EDV43128.1| GF16679 [Drosophila ananassae] (1e-120)
FQ022435	GAGGATTTAGGTGACCTATAGAACAGTTTGTAAAAAAAGCAGGCTGGTACCGGTCCGGAATTCCCGGGATGCGAATACGATTCGAAAAATATTAACTTCAGTGTGCATACTATTCTACTGTTTTCACAACTTGTATTGAATTGACGTGATCTTTATAAATTACAATCATGATGAACGCGTTCATGCGAAGGTTCCTCCGCTTCATGGTGTCACTGCTGGCGATAATAGTCGTGCCTCTGACATTCCTGCTGAACCTGAGGAGGAACAAGAAATGTCCGCCACCCACGAACCCTCTACTCTTTAAGTCCGCTACTCAGTTAGCAGAAATGATAAGGACTAGACAGGTCACGTCTGAACAAGTTGTAGAAGCTTATATAGAGAGATGCAAGGAAGCCAATC…	1393	EZ983155	ref|XP_001954567.1|-GF16679 [Drosophila ananassae] gb|EDV43128.1| GF16679 [Drosophila ananassae] (1e-120)
FQ017792	ATAGACTTTAGGTGACCTATAGAACAGTTTGTACAAAAAGCAGGCTGGTACCGGTCCGGAATTCCCGGGATCGCGCCTAAACGGTGCGCACGCGAATACGATTCGAAAAATATTAACTTCAGTGTGCATACTATTCTACTGTTTTCACAACTTGTATTGAATTGACGTGATCTTTATAAATTACAATCATGATGAACGCGTTCATGCGAAGGTTCCTCCGCTTCATGGTGTCACTGCTGGCGATAATAGTCGTGCCTCTGACATTCCTGCTGAACCTGAGGAGGAACAAGAAATGTCCGCCACCCACGAACCCTCTACTCTTTAAGTCCGCTACTCAGTTAGCAGAAATGATAAGGACTAGACAGGTCACGTCTGAACAAGTTGTAGAAGCTTATATAG…	1394	EZ983155	ref|XP_001954567.1|-GF16679 [Drosophila ananassae] gb|EDV43128.1| GF16679 [Drosophila ananassae] (1e-120)
FQ025198	CGGACACAGTGATCTACTCGCGCCTGGCGGGCGGCGAGCACGCTCAGTACGCCGACACTACGCTCTCACACCTCGAGCTCTTCGCCTGCGACGGACTACGGACGCTCTGCTTCGCCGTCGCTGATATATCTGAGCAGTTCTATCAGGACTGGGCCAACACGTACCACAAGGCCAGTATCGCGATACAGGACCGCGAGCGCAAGCTGGAGGAGGCCGCCATGCTCATTGAGAACAACCTGAGGTTGCTCGGGGCCACCGCCATTGAAGACAAGCTGCAGGACGGCGTCCCCGAGACGATAGCGGCGCTGCTGAAGGCCAACATCAACGTGTGGGTGCTGACGGGCGACAAGCAGGAGACCGCCATCAACATCGGACACTCCGCGCGCCTACTGCACGCCG…	701	EZ982072	ref|XP_001847965.1|-phospholipid-transporting ATPase 1 [Culex quinquefasciatus] gb|EDS27275.1| phospholipid-transporting ATPase 1 [Culex quinquefasciatus] (1e-146)
GW825554	TATAGAACAGTTTGTACAAACAGCAGGCTGGTACGGTCCGGAATCCCGGGATCTCGCGCCTGGCGGGCGGCGAGCACGCTCAGTACGCCGACACTACGCTCTCACACCTCGAGCTCTTCGCCTGCGACGGACTACGGACGCTCTGCTTCGCCGTCGCTGATATATCTGAGCAGTTCTATCAGGACTGGGCCAACACGTACCACAAGGCCAGTATCGCGATACAGGACCGCGAGCGCAAGCTGGAGGAGGCCGCCATGCTCATTGAGAACAACCTGAGGTTGCTCGGGGCCACCGCCATTGAAGACAAGCTGCAGGACGGCGTCCCCGAGACGATAGCGGCGCTGCTGAAGGCCAACATCAACGTGTGGGTGCTGACGGGCGACAAGCAGGAGACCGCCA…	796	EZ982072	ref|XP_001847965.1|-phospholipid-transporting ATPase 1 [Culex quinquefasciatus] gb|EDS27275.1| phospholipid-transporting ATPase 1 [Culex quinquefasciatus] (1e-146)
FQ031626	TGTCAGGTGAGATCAAGCTATACTGTAAGGGCGCGGACACAGTGATCTACTCCCGCCTGGCGGGCGGCGAGCACGCTCAGTACGCCGACACTACGCTCTCACACCTCGAGCTCTTCGCCTGCGACGGACTACGGACGCTCTGCTTCGCCGTCGCGGATATATCTGAGCAGTTCTATCAGGACTGGGCCAACACGTACCACAAGGCCAGTATCGCGATACAGGACCGCGAGCGCAAGCTGGAGGAGGCCGCCATGCTCATTGAGAACAACCTGAGGCTGCTCGGGGCCACCGCCATTGAAGACAAGCTGCAGGACGGCGTCCCCGAGACGATAGCGGCGCTGCTGAAGGCCAACATCAACGTGTGGGTGCTGACGGGCGACAAGCAGGAGACCGCCATCA…	803	EZ982072	ref|XP_001847965.1|-phospholipid-transporting ATPase 1 [Culex quinquefasciatus] gb|EDS27275.1| phospholipid-transporting ATPase 1 [Culex quinquefasciatus] (1e-146)
FQ028988	CCGCCATGCTCATTGAGAACAACCTGAGGCTGCTCGGGGCCACCGCCATTGAAGACAAGCTGCAGGACGGCGTCCCCGAGACGATAGCGGCGCTGCTGAAGGCCAACATCAACGTGTGGGTGCTGACGGGCGACAAGCAGGAGACCGCCATCAACATCGGACACTCCGCGCGCCTACTGCACGCCGCCATGCCGCTCGTCATACTCAACGAGGACAGCCTCGACGGCACCCGCGAATGCATAAACCGTCACACTGCAGAGTTCGGTGACAACTTGCTGAAGCAGAATGACGTGGCTCTCATCACGGATGGCAAGACCCTCAAGTACGCGATGGGATGTGACCTGAAGAAGGACTTCCTCGACCTGTGCGTATCCTGCAAGGTGGTTATCTGCTGCCGAG…	794	EZ982072	ref|XP_001847965.1|-phospholipid-transporting ATPase 1 [Culex quinquefasciatus] gb|EDS27275.1| phospholipid-transporting ATPase 1 [Culex quinquefasciatus] (1e-146)
FQ021116	GGGGCATTACGTGACTATAGAACACGTTTGTACAAAAAGCAGGCTGGTACCGGTCCGGAATTCCCGGGATGTTTACGTTGCGAGGTTATATCGAATATCTATTATTATGATATTTAATAATTTCTTTGTTAAACAATAACCAGATGTGTTTGCGTAACACAAAGTCCATTAACTATAATTAATGCCGTAGTAGTGTTCTCTGTGAAGTAAGACCGGTAGAACATTTGGTTCAACAATGTTTTTGCAGTGGTTCATATTACTGGTGTTGTTGCCGCTGATATTCATAGTATTCTTGCTATTTATCACTTTCATACTGATACCATGCGCATTTATCTTCGCATCATGGTATATGAGGATCAAGGAACGCAAGTTGGAGAGACGAAAGAGAGATGGTGCTAA…	1241	EZ982552	ref|XP_001973660.1|-GG16209 [Drosophila erecta] gb|EDV52686.1| GG16209 [Drosophila erecta] (6e-51)
GW825568	GATGGAATGTTTACGTTGCGAGGTTATATCGAATATCTATTATTATGATATTTAATAATTTCTTTGTTGAACAATAACCAGATGTGTTTGCGTAACACAAAGTCCATTAACTATAATTAATGCCGTAGTAGTGTTCTCTGTGAAGTAAGACCGGTAGAACATTTGGTTCAACAATGTTTTTGCAGTGGTTCATATTACTGGTGTTGTTGCCGCTGATATTCATAGTATTCTTGCTATTTATCACTTTCATACTGATACCATGCGCATTTATCTTCGCATCATGGTATATGAGGATCAAGGAACGCAAGTTGGAGAGACGAAAGAGAGATGGTGCTAATGTGGCGTTCTTCCACCCGTACTGCAATGCTGGGGGTGGTGGGGAGAGGGTGCTGTGGGTCG…	680	EZ982552	ref|XP_001973660.1|-GG16209 [Drosophila erecta] gb|EDV52686.1| GG16209 [Drosophila erecta] (6e-51)
FQ021004	ATTTTGGTTAGGTGACTATAGAACATGTTTGTACAAAAAGCAGGCTGGTACCGGTCCGGAATTCCCGGGATGTTGCGAGGTTATATCGAATATCTATTATTATGATATTTAATAATTTCTTTGTTAAACAATAACCAGATGTGTTTGCGTAACACAAAGTCCATTAACTATAATTAATGCCGTAGTAGTGTTCTCTGTGAAGTAAGACCGGTAGAACATTTGGTTCAACAATGTTTTTGCAGTGGTTCATATTACTGGTGTTGTTGCCGCTGATATTCATAGTATTCTTGCTATTTATCACTTTCATACTGATACCATGCGCATTTATCTTCGCATCATGGTATATGAGGATCAAGGAACGCAAGTTGGAGAGACGAAAGAGAGATGGTGCTAATGTGG…	1390	EZ982552	ref|XP_001973660.1|-GG16209 [Drosophila erecta] gb|EDV52686.1| GG16209 [Drosophila erecta] (6e-51)
FQ032001	CGGGAATGTTTACGTTGCGAGGTTATATCGAATATCTATTATTATGATATTTAATAATTTCTTTGTTAAACAATAACCAGATGTGTTTGCGTAACACAAAGTCCATTAACTATAATTAATGCCGTAGTAGTGTTCTCTGTGAAGTAAGACCGGTAGAACATTTGGTTCAACAATGTTTTTGCAGTGGTTCATATTACTGGTGTTGTTGCCGCTGATATTCATAGTATTCTTGCTATTTATCACTTTCATACTGATACCATGCGCATTTATCTTCGCATCATGGTATATGAGGATCAAGGAACGCAAGTTGGAGAGACGAAAGAGAGATGGTGCTAATGTGGCGTTCTTCCACCCGTACTGCAATGCTGGGGGTGGTGGGGAGAGGGTGCTGTGGGTCGC…	755	EZ982552	ref|XP_001973660.1|-GG16209 [Drosophila erecta] gb|EDV52686.1| GG16209 [Drosophila erecta] (6e-51)
FQ024153	GGAATGTTTACGTTGCGAGGTTATATCGAATATCTATTATTATGATATTTAATAATTTCTTTGTTAAACAATAACCAGATGTGTTTGCGTAACACAAAGTCCATTAACTATAATTAATGCCGTAGTAGTGTTCTCTGTGAAGTAAGACCGGTAGAACATTTGGTTCAACAATGTTTTTGCAGTGGTTCATATTACTGGTGTTGTTGCCGCTGATATTCATAGTATTCTTGCTATTTATCACTTTCATACTGATACCATGCGCATTTATCTTCGCATCATGGTATATGAGGATCAAGGAACGCAAGTTGGAGAGACGAAAGAGAGATGGTGCTAATGTGGCGTTCTTCCACCCGTACTGCAATGCTGGGGGTGGTGGGGAGAGGGTGCTGTGGGTCGCTA…	766	EZ982552	ref|XP_001973660.1|-GG16209 [Drosophila erecta] gb|EDV52686.1| GG16209 [Drosophila erecta] (6e-51)
FQ014889	GGGAGCATTAGGTGACCTATAGAACAGTTTGTACAAAAAGCAGGCTGGTACCGGTCCGGAATTCCCGGGATGTTTACGTTGCGAGGTTATATCGAATATCTAATATTATGATATTTAATAATTTCTTTGTTAAACAATAACCAGATGTGTTTGCGTAACACAAAGTCCATTAACTATAATTAATGCCGTAGTTGTGTTCTCTGTGAAGTAAGACCAGTAGAACATTTGGTTCAACAATGTTTTTGCAGTGGTTCATATTACTGGTGTTGTTGCCGCTGATATTCATAGTATTCTTGCTATTTATCACTTTCATACTGATACCATGCGCATTTATCTTCGCATCATGGTATATGAGGATCAAGGAACGCAAGTTGGAGAGACGAAAGAGAGATGGTGCTA…	1138	EZ982552	ref|XP_001973660.1|-GG16209 [Drosophila erecta] gb|EDV52686.1| GG16209 [Drosophila erecta] (6e-51)
FQ030329	GTTTACCTTGCGAGGTTATATCGAATATCTATTATTATGATATTTAATAATTTCTTTGTTAAACAATAACCAGATGTGTTTGCGTAACACAAAGTCCATTAACTATAATTAATGCCGTAGTAGTGTTCTCTGTGAAGTAAGACCGGTAGAACATTTGGTTCAACAATGTTTTTGCAGTGGTTCATATTACTGGTGTTGTTGCCGCTGATATTCATAGTATTCTTGCTATTTATCACTTTCATACTGATACCATGCGCATTTATCTTCGCATCATGGTATATGAGGATCAAGGAACGCAAGTTGGAGAGACGAAAGAGAGATGGTGCTAATGTGGCGTTCTTCCACCCGTACTGCAATGCTGGGGGTGGTGGGGAGAGGGTGCTGTGGGTCGCTATCAGG…	849	EZ982552	ref|XP_001973660.1|-GG16209 [Drosophila erecta] gb|EDV52686.1| GG16209 [Drosophila erecta] (6e-51)
FQ032399	CGAATATCTATTATTATGATATTTAATAATTTCTTTGTTAAACAATAACCAGATGTGTTTGCGTAACACAAAGTCCATTAACTATAATTAATGCCGTAGTAGTGTTCTCTGTGAAGTAAGACCGGTAGAACATTTGGTTCAACAATGTTTTTGCAGTGGTTCATATTACTGGTGTTGTTGCCGCTGATATTCATAGTATTCTTGCTATTTATCACTTTCATACTGATACCATGCGCATTTATCTTCGCATCATGGTATATGAGGATCAAGGAACGCAAGTTGGAGAGACGAAAGAGAGATGGTGCTAATGTGGCGTTCTTCCACCCGTACTGCAATGCTGGGGGTGGTGGGGAGAGGGTGCTGTGGGTCGCTATCAGGGCTGTACTAGCCAGGTACCCA…	814	EZ982552	ref|XP_001973660.1|-GG16209 [Drosophila erecta] gb|EDV52686.1| GG16209 [Drosophila erecta] (6e-51)
FQ016493	GGGATATTCGTGACTATAGAAACAGTTTGTACAAAAAGCAGGCTGGTACCGGTCCGGAATTCCCGGGATGTTATATCGAATATCTATTATTATGATATTTAATAATTTCTTTGTTAAACAATAACCAGATGTGTTTGCGTAACACAAAGTCCATTAACTATAATTAATGCCGTAGTAGTGTTCTCTGTGAAGTAAGACCGGTAGAACATTTGGTTCAACAATGTTTTTGCAGTGGTTCATATTACTGGTGTTGTTGCCGCTGATATTCATAGTATTCTTGCTATTTATCACTTTCATACTGATACCATGCGCATTTATCTTCGCATCATGGTATATGAGGATCAAGGAACGCAAGTTGGAGAGACGAAAGAGAGATGGTGCTAATGTGGCGTTCTTCCA…	1377	EZ982552	ref|XP_001973660.1|-GG16209 [Drosophila erecta] gb|EDV52686.1| GG16209 [Drosophila erecta] (6e-51)
FQ027548	GTTGCCACCATGGCGGCCGGGGTACTTTACACCTATCCAGAAAACTTCCGGGCATACCAGGCGTTGATCGCCGCACAGTACTCCGGAGTAGACGTGAAAGTGGCCCCTAACTTTGTGTTCGGTGAAACTAATAAGTCAGCAGAGTTCTTGAAAAAGTTTCCAGCCGGTAAAGTTCCAGCCTACGAAAGTGCTGACGGCAAGGTTCTACTATCGGAAAGCAATGCTATTGCTTATTATGTGTCCCACGCCGCGCTGCGAGGCACGGACGCGGCCACGCAGGCGCGCGTGCTGCAGTGGGCTTCCTGGGCAGACAGTGAGCTGCTGCCTGCATCCTGCGCCTGGGTCTTCCCATATCTTGGCATCATGCAGTTCAACAC	377	EZ981689	ref|NP_001036852.1|-elongation factor 1 gamma [Bombyx mori] dbj|BAB21108.1| elongation factor 1 gamma [Bombyx mori] (8e-89)
FQ027155	GGAGTAGACGTGAAAGTGGCCCCTAACTTTGTGTTCGGTGAAACTAATAAGTCAGCAGAGTTCTTGAAAAAGTTTCCAGCCGGTAAAGTTCCAGCCTACGAAAGTGCTGACGGCAAGGTTCTACTATCGGAAAGCAATGCTATTGCTTATTATGTGTCCAACGCCGCGCTGCGAGGCACGGACGCGGCCACGCAGGCGCGCGTGCTGCAGTGGGCTTCCTGGGCAGACAGTGAGCTGCTGCCTGCATCCTGCGCCTGGGTCTTCCCATATCTTGGCATCATGCAGTTCAACAAACAGAACGTAGAGCGTGCGAAGCAGGACCTGTTGGCGGCATTGAAAGTACTGGACGCGCACTTGCTGACCCGCACCTTCCTCGTCACCGAGCGCGTCACCCTGGCC…	643	EZ981689	ref|NP_001036852.1|-elongation factor 1 gamma [Bombyx mori] dbj|BAB21108.1| elongation factor 1 gamma [Bombyx mori] (8e-89)
FQ022776	AGGCATTACGTGACCTATAGAACAGTTTGTACAAAAAGCAGGCTGGTACCGGTCCGGAATTCCCGGGACTTTACACCTATCCAGAAAACTTCCGGGCATACAAGGCGTTGATCGCCGCACAGTACTCGGGAGTAGACGTGAAAGTGGCCCCTAACTTTGTGTTCGGTGAAACTAATAAGTCAGCAGAGTTCTTGAAAAAGTTTCCAGCCGGTAAAGTTCCAGCCTACGAAAGTGCTGACGGCAAGGTTCTACTATCGGAAAGCAATGCTATTGCTTATTATGTGTCCAACGCCGCGCTGCGAGGCACGGACGCGGCCACGCAGGCGCGCGTGCTGCAGTGGGCTTCCTGGGCAGACAGTGAGCTGCTGCCTGCATCCTGCGCCTGGGTCTTCCCATATC…	1389	EZ981689	ref|NP_001036852.1|-elongation factor 1 gamma [Bombyx mori] dbj|BAB21108.1| elongation factor 1 gamma [Bombyx mori] (8e-89)
FQ019910	TTAGATTTACGTGACCTATAGAACAGTTTGTACAAAAAAGCAGGCTGGTACCGGTCCGGAATTCCCGGGATTCAGAAGTTGCAACCATGGCGGCCGGGGTACTTTACACCTATCCAGAAAACTTCCGGGCATACAAGGCGTTGATCGCCGCACAGTACTCGGGAGTAGACGTGAAAGTGGCCCCTAACTTTGTGTTCGGTGAAACTAATAAGTCAGCAGAGTTCTTGAAAAAGTTTCCAGCCGGTAAAGTTCCAGCCTACGAAAGTGCTGACGGCAAGGTTCTACTATCGGAAAGCAATGCTATTGCTTATTATGTGTCCAACGCCGCGCTGCGAGGCACGGACGCGGCCACGCAGGCGCGCGTGCTGCAGTGGGCTTCCTGGGCAGACAGTGAGCTGC…	1163	EZ981689	ref|NP_001036852.1|-elongation factor 1 gamma [Bombyx mori] dbj|BAB21108.1| elongation factor 1 gamma [Bombyx mori] (8e-89)
FQ023429	TACACCTATCCAGAAAACTTCCGGGCATACAAGGCGTTGATCGCCGCACAGTACTCGGGAGTAGACGTGAAAGTGGCCCCTAACTTTGTGTTCGGTGAAACTAATAAGTCAGCAGAGTTCTTGAAAAAGTTTCCAGCCGGTAAAGTTCCAGCCTACGAAAGTGCTGACGGCAAGGTTCTACTATCGGAAAGCAATGCTATTGCTTATTATGTGTCCAACGCCGCGCTGCGAGGCACGGACGCGGCCACGCAGGCGCGCGTGCTGCAGTGGGCTTCCTGGGCAGACAGTGAGCTGCTGCCTGCATCCTGCGCCTGGGTCTTCCCATATCTTGGCATCATGCAGTTCAACAAACAGAACGTAGAGCGTGCGAAGCAGGACCTGTTGGCGGCATTGAAAGTA…	638	EZ981689	ref|NP_001036852.1|-elongation factor 1 gamma [Bombyx mori] dbj|BAB21108.1| elongation factor 1 gamma [Bombyx mori] (8e-89)
FQ016740	TTGGTATTGGTGACTATAGAACATGTTTGTACAAAAAGCAGGCTGGTACCGGTCCGGAATTCCCGGGATCAACCATGGCGGCCGGGGTACTTTACACCTATCCAGAAAACTTCCGGGCATACAAGGCGTTGATCGCCGCACAGTACTCGGGAGTAGACGTGAAAGTGGCCCCTAACTTTGTGTTCGGTGAAACTAATAAGTCAGCAGAGTTCTTGAAAAAGTTTCCAGCCGGTAAAGTTCCAGCCTACGAAAGTGCTGACGGCAAGGTTCTACTATCGGAAAGCAATGCTATTGCTTATTATGTGTCCAACGCCGCGCTGCGAGGCACGGACGCGGCCACGCAGGCGCGCGTGCTGCAGTGGGCTTCCTGGGCAGACAGTGAGCTGCTGCCTGCATCCT…	1215	EZ981689	ref|NP_001036852.1|-elongation factor 1 gamma [Bombyx mori] dbj|BAB21108.1| elongation factor 1 gamma [Bombyx mori] (8e-89)
GW825584	ATAGAACAGTTTGTACAAAACAGCAGGCTTGTACGGTCCGGAATCCCGGGATGCAACATGGCGGCCGGGGTACTTTACACCTATCCAGAAAACTTCCGGGCATACAAGGCGTTGATCGCCGCACAGTACTCGGGAGTAGACGTGAAAGTGGCCCCTAACTTTGTGTTCGGTGAAACTAATAAGTCAGCAGAGTTCTTGAAAAAGTTTCCAGCCGGTAAAGTTCCAGCCTACGAAAGTGCTGACGGCAAGGTTCTACTATCGGAAAGCAATGCTATTGCTTATTATGTGTCCAACGCCGCGCTGCGAGGCACGGACGCGGCCACGCAGGCGCGCGTGCTGCAGTGGGCTTCCTGGGCAGACAGTGAGCTGCTGCCTGCATCCTGCGCCTGGGTCTTCCCA…	598	EZ981689	ref|NP_001036852.1|-elongation factor 1 gamma [Bombyx mori] dbj|BAB21108.1| elongation factor 1 gamma [Bombyx mori] (8e-89)
FQ024632	CTCGGGAGTAGACGTGAAAGTGGCCCCTAACTTTGTGTTCGGTGAAACTAATAAGTCAGCAGAGTTCTTGAAAAAGTTTCCAGCCGGTAAAGTTCCAGCCTACGAAAGTGCTGACGGCAAGGTTCTACTATCGGAAAGCAATGCTATTGCTTATTATGTGTCCAACGCCGCGCTGCGAGGCACGGACGCGGCCACGCAGGCGCGCGTGCTGCAGTGGGCTTCCTGGGCAGACAGTGAGCTGCTGCCTGCATCCTGCGCCTGGGTCTTCCCATATCTTGGCATCATGCAGTTCAACAAACAGAACGTAGAGCGTGCGAAGCAGGACCTGTTGGCGGCATTGAAAGTACTGGACGCGCACTTGCTGACCCGCACCTTCCTCGTCACCGAGCGCGTCACCCT…	507	EZ981689	ref|NP_001036852.1|-elongation factor 1 gamma [Bombyx mori] dbj|BAB21108.1| elongation factor 1 gamma [Bombyx mori] (8e-89)
FQ024343	CTTTACACCTATCCAGAAAACTTCCGGGCATACAAGGCGTTGATCGCCGCACAGTACTCGGGAGTAGACGTGAAAGTGGCCCCTAACTTTGTGTTCGGTGAAACTAATAAGTCAGCAGAGTTCTTGAAAAAGTTTCCAGCCGGTAAAGTTCCAGCCTACGAAAGTGCTGACGGCAAGGTTCTACTATCGGAAAGCAATGCTATTGCTTATTATGTGTCCAACGCCGCGCTGCGAGGCACGGACGCGGCCACGCAGGCGCGCGTGCTGCAGTGGGCTTCCTGGGCAGACAGTGAGCTGCTGCCTGCATCCTGCGCCTGGGTCTTCCCATATCTTGGCATCATGCAGTTCAACAAACAGAACGTAGAGCGTGCGAAGCAGGACCTGTTGGCGGCATTGAAA…	551	EZ981689	ref|NP_001036852.1|-elongation factor 1 gamma [Bombyx mori] dbj|BAB21108.1| elongation factor 1 gamma [Bombyx mori] (8e-89)
FQ031386	TGGCGGCCTGGGTACTTTACACCTATCCAGAAAACTTCCGGGCATACAAGGCGTTGATCGCCGCACAGTACTCGGGAGTAGACGTGAAAGTGGCCCCTAACTTTGTGTTCGGTGAAACTAATAAGTCAGCAGAGTTCTTGAAAAAGTTTCCAGCCGGTAAAGTTCCAGCCTACGAAAGTGCTGACGGCAAGGTTCTACTATCGGAAAGCAATGCTATTGCTTATTATGTGTCCAACGCCGCGCTGCGAGGCACGGACGCGGCCACGCAGGCGCGCGTGCTGCAGTGGGCTTCCTGGGCAGACAGTGAGCTGCTGCCTGCATCCTGCGCCTGGGTCTTCCCATATCTTGGCATCATGCAGTTCAACAAACAGAACGTAGAGCGTGCGAAGCAGGACCTGT…	626	EZ981689	ref|NP_001036852.1|-elongation factor 1 gamma [Bombyx mori] dbj|BAB21108.1| elongation factor 1 gamma [Bombyx mori] (8e-89)
FQ022017	NGGGCTTTTTGTGACTATAGAACAAGTTTGTACAAAAAAGCAGGCTGGTACCGGTCCGGAATTCCCGGGATCACCTATCCAGAAAACTTCCGGGCATACAAGGCGTTGATCGCCGCACAGTACTCGGGAGTAGACGTGAAAGTGGCCCCTAACTTTGTGTTCGGTGAAACTAATAAGTCAGCAGAGTTCTTGAAAAAGTTTCCAGCCGGTAAAGTTCCAGCCTACGAAAGTGCTGACGGCAAGGTTCTACTATCGGAAAGCAATGCTATTGCTTATTATGTGTCCAACGCCGCGCTGCGAGGCACGGACGCGGCCACGCAGGCGCGCGTGCTGCAGTGGGCTTCCTGGGCAGACAGTGAGCTGCTGCCTGCATCCTGCGCCTGGGTCTTCCCATATCTT…	1417	EZ981689	ref|NP_001036852.1|-elongation factor 1 gamma [Bombyx mori] dbj|BAB21108.1| elongation factor 1 gamma [Bombyx mori] (8e-89)
FQ023383	GGCATACAAGGCGTTGATCGCCGCACAGTACTCGGGAGTAGACGTGAAAGTGGCCCCTAACTTTGTGTTCGGTGAAACTAATAAGTCAGCAGAGTTCTTGAAAAAGTTTCCAGCCGGTAAAGTTCCAGCCTACGAAAGTGCTGACGGCAAGGTTCTACTATCGGAAAGCAATGCTATTGCTTATTATGTGTCCAACGCCGCGCTGCGAGGCACGGACGCGGCCACGCAGGCGCGCGTGCTGCAGTGGGCTTCCTGGGCAGACAGTGAGCTGCTGCCTGCATCCTGCGCCTGGGTCTTCCCATATCTTGGCATCATGCAGTTCAACAAACAGAACGTAGAGCGTGCGAAGCAGGACCTGTTGGCGGCATTGAAAGTACTGGACGCGCACTTGCTGACCCG…	542	EZ981689	ref|NP_001036852.1|-elongation factor 1 gamma [Bombyx mori] dbj|BAB21108.1| elongation factor 1 gamma [Bombyx mori] (8e-89)
FQ027707	CAGAACCCTTCCGGGCATACCAGGCGTTGATCGCCGCACAGTACTCCCTAGTAGACGTGAAAGTGGCCCCTAACTTTGTGTTCGGTGAAACTAATAAGTCAGCAGAGTTCTTGAAAAAGTTTCCAGCCGGTAAAGTTCCAGCCTACGAAAGTGCTGACGGCAAGGTTCTACTATCGGAAAGCAATGCTATTGCTTATTATGTGTCCAACGCCGCGCTGCGAGGCACGGACGCGGCCACGCAGGCGCGCGTGCTGCAGTGGGCTTCCTGGGCAGACAGTGAGCTGCTGCCTGCATCCTGCGCCTGGGTCTTCCCATATCTTGGCATCATGCAGTTCAACAAACAGAACGTAGAGCGTGCGAAGCAGGACCTGTTGGCGGCATTGAAAGTACTGGACGCGC…	572	EZ981689	ref|NP_001036852.1|-elongation factor 1 gamma [Bombyx mori] dbj|BAB21108.1| elongation factor 1 gamma [Bombyx mori] (8e-89)
GW826592	CACTATCCAGAAAACTTCCGGGCATACAAGGCGTTGATCGCCGCACAGTACTCGGGAGTAGACGTGAAAGTGGCCCCTAACTTTGTGTTCGGTGAAACTAATAAGTCAGCAGAGTTCTTGAAAAAGTTTCCAGCCGGTAAAGTTCCAGCCTACGAAAGTGCTGACGGCAAGGTTCTACTATCGGAAAGCAATGCTATTGCTTATTATGTGTCCAACGCCGCGCTGCGAGGCACGGACGCGGCCACGCAGGCGCGCGTGCTGCAGTGGGCTTCCTGGGCAGACAGTGAGCTGCTGCCTGCATCCTGCGCCTGGGTCTTCCCATATCTTGGCATCATGCAGTTCAACAAACAGAACGTAGAGCGTGCGAAGCAGGACCTGTTGGCGGCATTGAAAGTACTG…	578	EZ981689	ref|NP_001036852.1|-elongation factor 1 gamma [Bombyx mori] dbj|BAB21108.1| elongation factor 1 gamma [Bombyx mori] (8e-89)
FQ029931	GGGCACCGTTGAAGATACGTAATTCGCATGGTTTTGTGTACATTTAAAACTTTAAGACAATCAAAATCACAGTTAACGGCTCGTACGTTAATCTCACAGACACAAAGTATGGAGGACAAGGCGTCGTTTAAAGAACTGGGTCAGTGGAGAGAACAACGAAATGAAGGCGG	170	EZ983166	ref|XP_002414442.1|-serine/threonine protein phosphatase	putative [Ixodes scapularis] gb|EEC18107.1| serine/threonine protein phosphatase	putative [Ixodes scapularis] (0.0)
FQ027521	GGAAAACATGTAATTCGCCTGGTTTTGTGTACCTTTAAAACATAAAGCCTATCAAAATCACAGTTAACGTCTCGTACGTTAATCTCACAGACACCAAGTATGGAGGACAAGGCGTCGTTAAAAGAACTGGATCAGTGGATAGAACAACTAAATGAATGCCAGCCATTGACAGAAAATCAAGTAAAAACGTTATGCGACAAGGCAAAGGAGATCCTAACGAAGGAGTCTAACGTCCAGGAGGTGAAATGCCCGGTGACAGTTTGCGGGGATGTCCACGGACAGTTCCACGACCTGATGGAGTTGTTCCGTATCGGCGGGCGCTCCCCTGACACCAACTATCTATTCATGGGCGACTACGTCGACCGCGGATACTACAGCGTCGAGACCGTCACATTGCTC…	756	EZ983166	ref|XP_002414442.1|-serine/threonine protein phosphatase	putative [Ixodes scapularis] gb|EEC18107.1| serine/threonine protein phosphatase	putative [Ixodes scapularis] (0.0)
FQ028887	GTCAGTTTTCTGGGCACAGTGGAAAATACGTAATTCGCATGGTTTTGTGTACATTTAAAACATAAAGACAATCAAAATCACAGTTAACGTCTCGTACGTTAATCTCACAGACACAAAGTATGGAGGACAAGGCGTCGTTAAAAGAACTGGATCAGTGGATAGAACAACTAAATGAATGCAAGCAATTGACAGAAAATCAAGTAAAAACGTTATGCGACAAGGCAAAGGAGATCCTAACGAAGGAGTCTAACGTCCAGGAGGTGAAATGCCCGGTGACAGTTTGCGGGGATGTCCACGGACAGTTCCACGACCTGATGGAGTTGTTCCGTATCGGCGGGCGCTCCCCTGACACCAACTATCTATTCATGGGCGACTACGTCGACCGCGGATACTACAGCG…	794	EZ983166	ref|XP_002414442.1|-serine/threonine protein phosphatase	putative [Ixodes scapularis] gb|EEC18107.1| serine/threonine protein phosphatase	putative [Ixodes scapularis] (0.0)
FQ018041	GGGCTTTTGGGTGCACTATAGAACAGTTTGTACAAAAAGCAGGCTGGTACCGGTCCGGAATTCCCGGGATGTTTTCTGGGCACAGTGGAAAATACGTAATTCGCATGGTTTTGTGTACATTTAAAACATAAAGACAATCAAAATCACAGTTAACGTCTCGTACGTTAATCTCACAGACACAAAGTATGGAGGACAAGGCGTCGTTAAAAGAACTGGATCAGTGGATAGAACAACTAAATGAATGCAAGCAATTGACAGAAAATCAAGTAAAAACGTTATGCGACAAGGCAAAGGAGATCCTAACGAAGGAGTCTAACGTCCAGGAGGTGAAATGCCCGGTGACAGTTTGCGGGGATGTCCACGGACAGTTCCACGACCTGATGGAGTTGTTCCGTATCG…	1428	EZ983166	ref|XP_002414442.1|-serine/threonine protein phosphatase	putative [Ixodes scapularis] gb|EEC18107.1| serine/threonine protein phosphatase	putative [Ixodes scapularis] (0.0)
FQ031401	TGGAAAATACGTAATTCGCATGGTTTTGTGTACATTTAAAACATAAAGACAATCAAAATCACAGTTAACGTCTCGTACGTTAATCTCACAGACACAAAGTATGGAGGACAAGGCGTCGTTAAAAGAACTGGATCAGTGGATAGAACAACTAAATGAATGCAAGCAATTGACAGAAAATCAAGTAAAAACGTTATGCGACAAGGCAAAGGAGATCCTAACGAAGGAGTCTAACGTCCAGGAGGTGAAATGCCCGGTGACAGTTTGCGGGGATGTCCACGGACAGTTCCACGACCTGATGGAGTTGTTCCGTATCGGCGGGCGCTCCCCTGACACCAACTATCTATTCATGGGCGACTACGTCGACCGCGGATACTACAGCGTCGAGACCGTCACATTGCT…	776	EZ983166	ref|XP_002414442.1|-serine/threonine protein phosphatase	putative [Ixodes scapularis] gb|EEC18107.1| serine/threonine protein phosphatase	putative [Ixodes scapularis] (0.0)
FQ024910	GCACAGTGGAAAATACGTAATTCGCATGGTTTTGTGTACATTTAAAACATAAAGACAATCAAAATCACAGTTAACGTCTCGTACGTTAATCTCACAGACACAAAGTATGGAGGACAAGGCGTCGTTAAAAGAACTGGATCAGTGGATAGAACAACTAAATGAATGCAAGCAATTGACAGAAAATCAAGTAAAAACGTTATGCGACAAGGCAAAGGAGATCCTAACGAAGGAGTCTAACGTCCAGGAGGTGAAATGCCCGGTGACAGTTTGCGGGGATGTCCACGGACAGTTCCACGACCTGATGGAGTTGTTCCGTATCGGCGGGCGCTCCCCTGACACCAACTATCTATTCATGGGCGACTACGTCGACCGCGGATACTACAGCGTCGAGACCGTCAC…	787	EZ983166	ref|XP_002414442.1|-serine/threonine protein phosphatase	putative [Ixodes scapularis] gb|EEC18107.1| serine/threonine protein phosphatase	putative [Ixodes scapularis] (0.0)
FQ017914	GGGGCTTTATGGTGACCTATAGAACAGTTTGTAAAAAAAGCAGGCTGGTACCGGTCCGGAATTCCCGGGATACGGACAGTTCCACGACCTGATGGAGTTGTTCCGTATCGGCGGGCGCTCCCCTGACACCAACTATCTATTCATGGGCGACTACGTCGACCGCGGATACTACAGCGTCGAGACCGTCACATTGCTCGTCGCGCTTAAGGTTCGATACCGCGAGAGAATAACAATCCTCCGTGGAAACCACGAGTCGAGGCAGATCACTCAGGTGTACGGTTTCTACGACGAATGCCTCCGTAAATACGGCAATGCGTCCGTATGGAAGCACTTCACCGACTTGTTCGACTTCCTGCCCCTCACCGCGCTGGTCGACGGCCAGATCTTCTGCCTGCACGG…	1403	EZ983166	ref|XP_002414442.1|-serine/threonine protein phosphatase	putative [Ixodes scapularis] gb|EEC18107.1| serine/threonine protein phosphatase	putative [Ixodes scapularis] (0.0)
GW826339	GGTCCGGAATCCCGGGATCTGGGCACAGTGGGAAAATACGTAATTCGCATGGTTTTGTGTACATTTAAAACATAAAGACAATCAAAATCACAGTTAACGTCTCGTACGTTAATCTCACAGACACAAAGTATGGAGGACAAGGCGTCGTTAAAAGAACTGGATCAGTGGATAGAACAACTAAATGAATGCAAGCAATTGACAGAAAATCAAGTAAAAACGTTATGCGACAAGGCAAAGGAGATCCTAACGAAGGAGTCTAACGTCCAGGAGGTGAAATGCCCGGTGACAGTTTGCGGGGATGTCCACGGACAGTTCCACGACCTGATGGAGTTGTTCCGTATCGGCGGGCGCTCCCCTGACACCAACTATCTATTCATGGGCGACTACGTCGACCGCGGA…	597	EZ983166	ref|XP_002414442.1|-serine/threonine protein phosphatase	putative [Ixodes scapularis] gb|EEC18107.1| serine/threonine protein phosphatase	putative [Ixodes scapularis] (0.0)
GW825615	ATAGAACAGTTTGTACAAAACAGCAGGCTTGTACGGTCCGGAATCCCGGGATGTCCGCCGTAGTCAGTTTTCTGGGCACAGTGGAAAATACGTAATTCGCATGGTTTTGTGTACATTTAAAACATAAAGACAATCAAAATCACAGTTAACGTCTCGTACGTTAATCTCACAGACACAAAGTATGGAGGACAAGGCGTCGTTAAAAGAACTGGATCAGTGGATAGAACAACTAAATGAATGCAAGCAATTGACAGAAAATCAAGTAAAAACGTTATGCGACAAGGCAAAGGAGATCCTAACGAAGGAGTCTAACGTCCAGGAGGTGAAATGCCCGGTGACAGTTTGCGGGGATGTCCACGGACAGTTCCACGACCTGATGGAGTTGTTCCGTATCGGCGG…	663	EZ983166	ref|XP_002414442.1|-serine/threonine protein phosphatase	putative [Ixodes scapularis] gb|EEC18107.1| serine/threonine protein phosphatase	putative [Ixodes scapularis] (0.0)
FQ022115	TTTTTGTTTTAGTGGACTATAAAAATGTTTGTACAAAAAGCAGGCTGGTACCGGTCCGGAATTCCCGGGAGTCAGTTTTCTGGGCACAGTGGAAAATACGTAATTCGCATGGTTTTGTGTACATTTAAAACATAAAGACAATCAAAATCACAGTTAACGTCTCGTACGTTAATCTCACAGACACAAAGTATGGAGGACAAGGCGTCGTTAAAAGAACTGGATCAGTGGATAGAACAACTAAATGAATGCAAGCAATTGACAGAAAATCAAGTAAAAACGTTATGCGACAAGGCAAAGGAGATCCTAACGAAGGAGTCTAACGTCCAGGAGGTGAAATGCCCGGTGACAGTTTGCGGGGATGTCCACGGACAGTTCCACGACCTGATGGAGTTGTTCCGT…	1248	EZ983166	ref|XP_002414442.1|-serine/threonine protein phosphatase	putative [Ixodes scapularis] gb|EEC18107.1| serine/threonine protein phosphatase	putative [Ixodes scapularis] (0.0)
FQ014418	GGAGCTTTACCGTGACCTATAGAACAGTTTGTACAAAAAAGCAGGCTGGTACCGGTCCGGAATTCCCGGGATGTCAGTTTTCTGGGCACAGTGGAAAATACGTAATTCGCATGGTTTTGTGTACATTTAAAACATAAAGACAATCAAAATCACAGTTAACGTCTCGTACGTTAATCTCACAGACACAAAGTATGGAGGACAAGGCGTCGTTAAAAGAACTGGATCAGTGGATAGAACAACTAAATGAATGCAAGCAATTGACAGAAAATCAAGTAAAAACGTTATGCGACAAGGCAAAGGAGATCCTAACGAAGGAGTCTAACGTCCAGGAGGTGAAATGCCCGGTGACAGTTTGCGGGGATGTCCACGGACAGTTCCACGTCCTGATGGAGTTGTTCC…	1199	EZ983166	ref|XP_002414442.1|-serine/threonine protein phosphatase	putative [Ixodes scapularis] gb|EEC18107.1| serine/threonine protein phosphatase	putative [Ixodes scapularis] (0.0)
FQ022395	TGAGATTTGGTGACTACTAGACACGTTTGTACAAAAAGCAGGCTGGTACCGGTCCGGAATTCCCGGGATGTCAGTTTTCTGGGCACAGTGGAAAATACGTAATTCGCATGGTTTTGTGTACATTTAAAACATAAAGACAATCAAAATCACAGTTAACGTCTCGTACGTTAATCTCACAGACACAAAGTATGGAGGACAAGGCGTCGTTAAAAGAACTGGATCAGTGGATAGAACAACTAAATGAATGCAAGCAATTGACAGAAAATCAAGTAAAAACGTTATGCGACAAGGCAAAGGAGATCCTAACGAAGGAGTCTAACGTCCAGGAGGTGAAATGCCCGGTGACAGTTTGCGGGGATGTCCACGGACAGTTCCACGACCTGATGGAGTTGTTCCGTA…	1299	EZ983166	ref|XP_002414442.1|-serine/threonine protein phosphatase	putative [Ixodes scapularis] gb|EEC18107.1| serine/threonine protein phosphatase	putative [Ixodes scapularis] (0.0)
FQ018033	TAGGGATTTGGTGCACTATAGAAACAGTTTGTACAAAAAAGCAGGCTGGTACCGGTCCGGAATTCCCGGGATGTTTTCTGGGCACAGTGGAAAATACGTAATTCGCATGGTTTTGTGTACATTTAAAACATAAAGACAATCAAAATCACAGTTAACGTCTCGTACGTTAATCTCACAGACACAAAGTATGGAGGACAAGGCGTCGTTAAAAGAACTGGATCAGTGGATAGAACAACTAAATGAATGCAAGCAATTGACAGAAAATCAAGTAAAAACGTTATGCGACAAGGCAAAGGAGATCCTAACGAAGGAGTCTAACGTCCAGGAGGTGAAATGCCCGGTGACAGTTTGCGGGGATGTCCACGGACAGTTCCACGACCTGATGGAGTTGTTCCGTAT…	1371	EZ983166	ref|XP_002414442.1|-serine/threonine protein phosphatase	putative [Ixodes scapularis] gb|EEC18107.1| serine/threonine protein phosphatase	putative [Ixodes scapularis] (0.0)
FQ016174	GAGGTTTAGGTGACTATAGAAACAGTTTGTACAAAAAAGCAGGCTGGTACCGGTCCGGAATTCCCGGGATCGTAATTCGCATGGTTTTGTGTACATTTAAAACATAAAGACAATCAAAATCACAGTTAACGTCTCGTACGTTAATCTCACAGACACAAAGTATGGAGGACAAGGCGTCGTTAAAAGAACTGGATCAGTGGATAGAACAACTAAATGAATGCAAGCAATTGACAGAAAATCAAGTAAAAACGTTATGCGACAAGGCAAAGGAGATCCTAACGAAGGAGTCTAACGTCCAGGAGGTGAAATGCCCGGTGACAGTTTGCGGGGATGTCCACGGACAGTTCCACGACCTGATGGAGTTGTTCCGTATCGGCGGGCGCTCCCCTGACACCAACT…	1167	EZ983166	ref|XP_002414442.1|-serine/threonine protein phosphatase	putative [Ixodes scapularis] gb|EEC18107.1| serine/threonine protein phosphatase	putative [Ixodes scapularis] (0.0)
FQ021734	GGGGCTTTAGGGTGACCTATAGAACAGTTTGTAAAAAAAGCAGGCTGGTACCGGTCCGGAATTCCCGGGATGGAAAATACGTAATTCGCATGGTTTTGTGTACATTTAAAACATAAAGACAATCAAAATCACAGTTAACGTCTCGTACGTTAATCTCACAGACACAAAGTATGGAGGACAAGGCGTCGTTAAAAGAACTGGATCAGTGGATAGAACAACTAAATGAATGCAAGCAATTGACAGAAAATCAAGTAAAAACGTTATGCGACAAGGCAAAGGAGATCCTAACGAAGGAGTCTAACGTCCAGGAGGTGAAATGCCCGGTGACAGTTTGCGGGGATGTCCACGGACAGTTCCACGACCTGATGGAGTTGTTCCGTATCGGCGGGCGCTCCCCTG…	1322	EZ983166	ref|XP_002414442.1|-serine/threonine protein phosphatase	putative [Ixodes scapularis] gb|EEC18107.1| serine/threonine protein phosphatase	putative [Ixodes scapularis] (0.0)
GW825620	ATAGAACAGTTTGTACAAAACAGCAGGCTGTTACGGTCCGGAATCCCGGGATTTAGGAAATATCATAGTTATACTGAATATGTTTTACAAACGAAGTACTAAACAATGCGTAAAGCGTGCAGTGTAAAAGGAGTGCTAAAAAAGCGACTGCGAACCATACAAAGGAGGGCTACCGAGAGAGGCTTAGATGGGGTGCTATTACAACAATACGATTTTATTTGTAATTTTAGTGATGAAGTTGAAAATAACAAATCTAATAAGAAGCTCCTTGCCGTCATACTGTCGGCATTTATCATATTAGTGCTGAGCGTTAGCTATGTCAACAGTATTTTAAGCGCTAGATGTCTGTTACCTAGTAATTACTTAGTGTGGGAGGCCACCCGGCCACTCGCCGATTGC…	403	EZ982002	ref|XP_975139.1|-PREDICTED: similar to AGAP011086-PA [Tribolium castaneum] (1e-55)
FQ023694	TGATTTTTAAAAGCTTTTAGCAATATTACGTTAGGAAATATCATAGTTATACTGAATATGTTTTACAAACGAAGTACTAAACAATGCGTAAAGCGTGCAGTGTAAAAGGAGTGCTAAAAAAGCGACTGCGAACCATACAAAGGAGGGCTACCGAGAGAGGCTTAGATGGGGTGCTATTACAACAATACGATTTTATTTGTAATTTTAGTGATGAAGTTGAAAATAAGAAATCTAATAAGAAGCTCCTTGCCGTCATAGTGTCGGCATTTATCATATTAGTGCTGAGCGTTAGCTATGTCAACAGTATTTTAAGCGCTAGATGTCTGTTACCTAGTAATTACTTAGTGTGGGAGGCGACGCGGCCACTCGCCGATTGCGCCTATTGTGAGAATGTTACGA…	777	EZ982002	ref|XP_975139.1|-PREDICTED: similar to AGAP011086-PA [Tribolium castaneum] (1e-55)
FQ026197	TCTCTCGTCAAGCAGTGTGGAGTATTGACGGTACGTAGTCGCGGTTTGCGCCTGGACTAGTGAACTCGCGTCTGATAATAATGAACGTAAAATAAACGCGAGTGCACAAACTTAGTTATAGTTACAATAGTCAGAAGGTCTGATCGTATAGTCCGTATAATTAACGCTTTGAACTTAGTATTTTGTGGTTTTCCTCAAACTGTGATTACGATGACTTCGAGATTTTTTGTTTTATTGGCTGCATGCCTAGCCATGACAGCTTCAGCAAACATGTCCCTGGACCCTCAAGCAATCCAAGAGGTGTTTGGCAGGAATGGTTACGCACCACCAGCACCACCACAATCACCTCAACAAGCTGTTCCAGTGACTCCTGCACCACCTAAACAGGTGGTGGCAGTG…	533	EZ983165	gb|AAO21505.1|AF413064_1-serpin 3a [Manduca sexta] gb|AAO21506.1|AF413065_1 serpin 3b [Manduca sexta] (3e-50)
FQ026996	GTCTGATAATAATGAACGTAAAATAAACGCGAGTGCACAAACTTAGTTATAGTTACAATAGTCAGAAGGTCTGATCATATAGTCCGTATAATTAACGCTTTGAACTTAGTATTTTGTGGTTTTCCTCAAACTGTGATTACGATGACTTCGAGATTTTTTGTTTTATGCGCTGCATGCTTAGCCATGACAGCTTCAGCAAACATGTCCCTGGACCCTCAAGCAATCCAAGAGGTGTTTGGCAGGAATGGTTACGCACCACCAGCACCACCACAATCACCTCAACAAGCTGTTCCAGTGACACCTGCACCACCTAAACAGGTGGTGGCAGTAACTCCTGCACCACCTGCCCCACCACCAGACGACGTCTTCAGCCCAGTGCCCGCTGATTATGACCAATTT…	786	EZ983165	gb|AAO21505.1|AF413064_1-serpin 3a [Manduca sexta] gb|AAO21506.1|AF413065_1 serpin 3b [Manduca sexta] (3e-50)
FQ021768	GGGATATTAGGTGACCTATAGAACAGTTTGTACAAAAAGCAGGCTGGTACCGGTCCGGAATTCCCGGGATCTGGACTAGTGAACTCGCGTCTGATAATAATGAACGTAAAATAAACGCGAGTGCACAAACTTAGTTATAGTTACAATAGTCAGAAGGTCTGATCGTATAGTCTTTATAATTAACGCTTTGAACTTAGTATTTTGTGGTTTTCCTCAAACTGTGATTACGATGACTTCGAGATTTTTTGTTTTATGCGCTGCATGCTTAGCCATGACAGCTTCAGCAAACATGTCCCTGGACCCTCAAGCAATCCAAGAGGTGTTTGGCAGGAATGGTTACGCACCACCAGCACCACCACAATCACCTCAACAAGCTGTTCCAGTGACTCCTGCACCACC…	1298	EZ983165	gb|AAO21505.1|AF413064_1-serpin 3a [Manduca sexta] gb|AAO21506.1|AF413065_1 serpin 3b [Manduca sexta] (3e-50)
GW825621	TTGTACAAAACAGCAGGCTTTTACGGTCCGGAATCCCGGGATCTGGACTAGTGAACTCGCGTCTGATAATAATGAACGTAAAATAAACGCGAGTGCACAAACTTAGTTATAGTTACAATAGTCAGAAGGTCTGATCATATAGTCCGTATAATTAACGCTTTGAACTTAGTATTTTGTGGTTTTCCTCAAACTGTGATTACGATGACTTCGAGATTTTTTGTTTTATGCGCTGCATGCTTAGCCATGACAGCTTCAGCAAACATGTCCCTGGACCCTCAAGCAATCCAAGAGGTGTTTGGCAGGAATGGTTACGCACCACCAGCACCACCACAATCACCTCAACAAGCTGTTCCAGTGACACCTGCACCACCTAAACAGGTGGTGGCAGTAACTCCTGCA…	656	EZ983165	gb|AAO21505.1|AF413064_1-serpin 3a [Manduca sexta] gb|AAO21506.1|AF413065_1 serpin 3b [Manduca sexta] (3e-50)
FQ026394	GCCTGGACTAGTGAACTCGCGTCTGATAATAATGAACGTAAAATAAACGCGAGTGCACAAACTTAGTTATAGTTACAATAGTCAGAAGGTCTGATCATATAGTCCGTATAATTAACGCTTTGAACTTAGTATTTTGTGGTTTTCCTCAAACTGTGATTACGATGACTTCGAGATTTTTTGTTTTATGCGCTGCATGCTTAGCCATGACAGCTTCAGCAAACATGTCCCTGGACCCTCAAGCAATCCAAGAGGTGTTTGGCAGGAATGGTTACGCACCACCAGCACCACCACAATCACCTCAACAAGCTGTTCCAGTGACACCTGCACCACCTAAACAGGTGGTGGCAGTAACTCCTGCACCACCTGCCCCACCACCAGACGACGTCTTCAGCCCAGTGC…	620	EZ983165	gb|AAO21505.1|AF413064_1-serpin 3a [Manduca sexta] gb|AAO21506.1|AF413065_1 serpin 3b [Manduca sexta] (3e-50)
FQ030823	CTGGACTAGTGAACTCGCGTCTGATAATAATGAACGTAAAATAAACGCGAGTGCACAAACTTAGTTATAGTTACAATAGTCAGAAGGTCTGATCATATAGTCCGTATAATTAACGCTTTGAACTTAGTATTTTGTGGTTTTCCTCAAACTGTGATTACGATGACTTCGAGATTTTTTGTTTTATGCGCTGCATGCTTAGCCATGACAGCTTCAGCAAACATGTCCCTGGACCCTCAAGCAATCCAAGAGGTGTTTGGCAGGAATGGTTACGCACCACCAGCACCACCACAATCACCTCAACAAGCTGTTCCAGTGACACCTGCACCACCTAAACAGGTGGTGGCAGTAACTCCTGCACCACCTGCCCCACCACCAGACGACGTCTTCAGCCCAGTGCCC…	725	EZ983165	gb|AAO21505.1|AF413064_1-serpin 3a [Manduca sexta] gb|AAO21506.1|AF413065_1 serpin 3b [Manduca sexta] (3e-50)
FQ030319	CTGGACTAGTGAACTCGCGTCTGATAATAATGAACGTAAAATAAACGCGAGTGCACAAACTTAGTTATAGTTACAATAGTCAGAAGGTCTGATCATATAGTCCGTATAATTAACGCTTTGAACTTAGTATTTTGTGGTTTTCCTCAAACTGTGATTACGATGACTTCGAGATTTTTTGTTTTATGCGCTGCATGCTTAGCCATGACAGCTTCAGCAAACATGTCCCTGGACCCTCAAGCAATCCAAGAGGTGTTTGGCAGGAATGGTTACGCACCACCAGCACCACCACAATCACCTCAACAAGCTGTTCCAGTGACACCTGCACCACCTAAACAGGTGGTGGCAGTAACTCCTGCACCACCTGCCCCACCACCAGACGACGTCTTCAGCCCAGTGCCC…	809	EZ983165	gb|AAO21505.1|AF413064_1-serpin 3a [Manduca sexta] gb|AAO21506.1|AF413065_1 serpin 3b [Manduca sexta] (3e-50)
FQ027297	GTGAACTCGCGTCTGATAATAATGAACGTAAAATAAACGCGAGTGCACAAACTTAGTTATAGTTACAATAGTCAGAAGGTCTGATCATATAGTCCGTATAATTAACGCTTTGAACTTAGTATTTTGTGGTTTTCCTCAAACTGTGATTACGATGACTTCGAGATTTTTTGTTTTATGCGCTGCATGCTTAGCCATGACAGCTTCAGCAAACATGTCCCTGGACCCTCAAGCAATCCAAGAGGTGTTTGGCAGGAATGGTTACGCACCACCAGCACCACCACAATCACCTCAACAAGCTGTTCCAGTGACACCTGCACCACCTAAACAGGTGGTGGCAGTAACTCCTGCACCACCTGCCCCACCACCAGACGACGTCTTCAGCCCAGTGCCCGCTGATTA…	776	EZ983165	gb|AAO21505.1|AF413064_1-serpin 3a [Manduca sexta] gb|AAO21506.1|AF413065_1 serpin 3b [Manduca sexta] (3e-50)
FQ032357	AGTGAACTCGCGTCTGATAATAATGAACGTAAAATAAACGCGAGTGCACAAACTTAGTTATAGTTACAATAGTCAGAAGGTCTGATCGTATAGTCCGTATAATTAACGCTTTGAACTTAGTATTTTGTGGTTTTCCTCAAACTGTGATTACGATGACTTCGAGATTTTTTGTTTTATTGGCTGCATGCCTAGCCATGACAGCTTCAGCAAACATGTCCCTGGACCCTCAAGCAATCCAAGAGGTGTTTGGCAGGAATGGTTACGCACCACCAGCACCACCACAATCACCTCAACAAGCTGTTCCAGTGACTCCTGCACCACCTAAACAGGTGGTGGCAGTGACTCCAGCTCCACCTGCCCCACCACCAGACGACGTCTTCAGCCCAGTTCCCGCTGATT…	823	EZ983165	gb|AAO21505.1|AF413064_1-serpin 3a [Manduca sexta] gb|AAO21506.1|AF413065_1 serpin 3b [Manduca sexta] (3e-50)
FQ020719	AAAGAAACAGTGACTATAGAACANGTTTGTACAAAAAAGCAGGCTGGTACCGGTCCGGAATTCCCGGGATGTGAACTCGCGTCTGATAATAATGAACGTAAAATAAACGCGAGTGCACAAACTTAGTTATAGTTACAATAGTCAGAAGGTCTGATCGTATAGTCTTTATAATTAACGCTTTGAACTTAGTATTTTGTGGTTTTCCTCAAACTGTGATTACGATGACTTCGAGATTTTTTGTTTTATGCGCTGCATGCTTAGCCATGACAGCTTCAGCAAACATGTCCCTGGACCCTCAAGCAATCCAAGAGGTGTTTGGCAGGAATGGTTACGCACCACCAGCACCACCACAATCACCTCAACAAGCTGTTCCAGTGACTCCTGCACCACCTAAACAGG…	1220	EZ983165	gb|AAO21505.1|AF413064_1-serpin 3a [Manduca sexta] gb|AAO21506.1|AF413065_1 serpin 3b [Manduca sexta] (3e-50)
FQ029385	AGTGAACTCGCGTCTGATAATAATGAACGTAAAATAAACGCGAGTGCACAAACTTAGTTATAGTTACAATAGTCAGAAGGTCTGATCATATAGTCCGTATAATTAACGCTTTGAACTTAGTATTTTGTGGTTTTCCTCAAACTGTGATTACGATGACTTCGAGATTTTTTGTTTTATGCGCTGCATGCTTAGCCATGACAGCTTCAGCAAACATGTCCCTGGACCCTCAAGCAATCCAAGAGGTGTTTGGCAGGAATGGTTACGCACCACCAGCACCACCACAATCACCTCAACAAGCTGTTCCAGTGACACCTGCACCACCTAAACAGGTGGTGGCAGTAACTCCTGCACCACCTGCCCCACCACCAGACGACGTCTTCAGCCCAGTGCCCGCTGATT…	827	EZ983165	gb|AAO21505.1|AF413064_1-serpin 3a [Manduca sexta] gb|AAO21506.1|AF413065_1 serpin 3b [Manduca sexta] (3e-50)
FQ026068	TCAACCGTATAACTCGCGTTTATATTCACTTAGTCTATTAAATTTGTTTAATTTCCGTCTACTGAGAAGTTCAAGGCTAATCTAGATACGAAGAAGAAGAACGAAATACAAGAACTAACATCAATTCTTTGAAGAAGATTAAACAAGATGTCTTTGTTACTACTGCCATTAGTGTTAGTCCTGGTGTACCACTACGTCACCAGAAACCACGACTATTGGGAGAAACGAAATGTGAAATATGAGAAACCTGTACCTATTTTTGGAACTTTATACGCTAATCTCGTAGCCAAGAAGAGCATTACAGAAATATCTGTGGAGATGTACAACAAGTATCCAAATGAACCAGCAGTCGGCATATACCGAGGCACAACACCCGAGCTCATCATACGAGATCTAGAC…	537	EZ982387	ref|NP_001073135.1|-cytochrome P450 CYP6AB4 [Bombyx mori] gb|ABK27873.1| Cyp6AB4 [Bombyx mori] (2e-59)
GW825623	AATTCCCGGGATGTACGTCAACCGTATAACTCGCGTTTATATTCACTTAGTCTATTAGATTTGTTTAATTTCCGTCTACTGAGAAGTTCAAGGCTAATCTAGATACGAAGAAGAAGAACGAAATACAAGAACTAACATCAATTCTTTGAAGAAGATTAAACAAGATGTCTTTGTTACTACTGCCATTAGTGTTAGTCCTGGTGTACCACTACGTCACCAGAAACCACGACTATTGGGAGAAACGAAATGTGAAATATGAGAAACCTGTACCTATTTTTGGAACTTTATACGCTAATCTCGTAGCCAAGAAGAGCATTACAGAAATATCTGTGGAGATGTACAACAAGTATCCAAATGAACCAGCAGTCGGCATATACCGAGGCACAACAGCCGAGCTCA…	598	EZ982387	ref|NP_001073135.1|-cytochrome P450 CYP6AB4 [Bombyx mori] gb|ABK27873.1| Cyp6AB4 [Bombyx mori] (2e-59)
FQ031156	GTACTTCAACCGTATAACCCGCGTTTATATTCACGTAGTCTATTGAAATTTGTTTAATTTCCGTCTACTGACAAGTTCAAGGCTAAACTAGATACGAAGAAGAAGAACACAATACAAGAACTAACATCAATTCTTTGAAGAAGATTAAACAAGATGTTTTTGTTACTACTGCCATTAGTGTTAGTCCTGGTGTACCACTACGTCACCAGAAACCACGACTATTGGGAGAAACGAAATGTGAAATATGAGAAACCTGTACCTATTTTTGGAACTTTATACGCTAATCTCGTAGCCAAGAAGAGCATTACAGAAATATCTGTGGAGATGTACAACAAGTATCCAAATGAACCAGCAGTCGGCATATACCGAGGCACAACACCCGAGCTCATCATACGAGAC…	771	EZ982387	ref|NP_001073135.1|-cytochrome P450 CYP6AB4 [Bombyx mori] gb|ABK27873.1| Cyp6AB4 [Bombyx mori] (2e-59)
FQ031432	CGTCAACCGTATAACTCGCGTTTATATTCACTTAGTCTATTAAATTTGTTTAATTTCCGTCTACTGAGAAGTTCAAGGCTAATCTAGATACGAAGAAGAAGAACGAAATACAAGAACTAACATCAATTCTTTGAAGAAGATTAAACAAGATGTCTTTGTTACTACTGCCATTAGTGTTAGTCCTGGTGTACCACTACGTCACCAGAAACCACGACTATTGGGAGAAACGAAATGTGAAATATGAGAAACCTGTACCTATTTTTGGAACTTTATACGCTAATCTCGTAGCCAAGAAGAGCATTACAGAAATATCTGTGGAGATGTACAACAAGTATCCAAATGAACCAGCAGTCGGCATATACCGAGGCACAACACCCGAGCTCATCATACGAGATCTAG…	775	EZ982387	ref|NP_001073135.1|-cytochrome P450 CYP6AB4 [Bombyx mori] gb|ABK27873.1| Cyp6AB4 [Bombyx mori] (2e-59)
FQ021799	GGGCCTTTAGGTGACCTATAGAACAGTTTGTACAAAAAGCAGGCTGGTACCGGTCCGGAATTCCCGGGATTCGCGTTTATATTCACTTAGTCTATTAAATTTGTTTAATTTCCGTCTACTGAGAAGTTCAAGGCTAATCTAGATACGAAGAAGAAGAACGAAATACAAGAACTAACATCAATTCTTTGAAGAAGATTAAACAAGATGTCTTTGTTACTACTGCCATTAGTGTTAGTCCTGGTGTACCACTACGTCACCAGAAACCACGACTATTGGGAGAAACGAAATGTGAAATATGAGAAACCTGTACCTATTTTTGGAACTTTATACGCTAATCTCGTAGCCAAGAAGAGCATTACAGAAATATCTGTGGAGATGTACAACAAGTATCCAAATGAA…	1304	EZ982387	ref|NP_001073135.1|-cytochrome P450 CYP6AB4 [Bombyx mori] gb|ABK27873.1| Cyp6AB4 [Bombyx mori] (2e-59)
FQ030004	GTCAACCGTATAACTCGCGTTTATATTCACTTAGTCTATTAAATTTGTTTAATTTCCGTCTACTGAGAAGTTCAAGGCTAATCTAGATACGAAGAAGAAGAACGAAATACAAGAACTAACATCAATTCTTTGAAGAAGATTAAACAAGATGTCTTTGTTACTACTGCCATTAGTGTTAGTCCTGGTGTACCACTACGTCACCAGAAACCACGACTATTGGGAGAAACGAAATGTGAAATATGAGAAACCTGTACCTATTTTTGGAACTTTATACGCTAATCTCGTAGCCAAGAAGAGCATTACAGAAATATCTGTGGAGATGTACAACAAGTATCCAAATGAACCAGCAGTCGGCATATACCGAGGCACAACACCCGAGCTCATCATACGAGATCTAGA…	789	EZ982387	ref|NP_001073135.1|-cytochrome P450 CYP6AB4 [Bombyx mori] gb|ABK27873.1| Cyp6AB4 [Bombyx mori] (2e-59)
FQ016554	GGGGGATTCAGTGACCTATAGACANGTTTGTAAAAAAAGCAGGCTGGTACCGGTCCGGAATTCCCGGGATGTCAACCGTATAACTCGCGTTTATATTCACTTAGTCTATTAAATTTGTTTAATTTCCGTCTACTGAGAAGTTCAAGGCTAATCTAGATACGAAGAAGAAGAACGAAATACAAGAACTAACATCAATTCTTTGAAGAAGATTAAACAAGATGTCTTTGTTACTACTGCCATTAGTGTTAGTCCTGGTGTACCACTACGTCACCAGAAACCACGACTATTGGGAGAAACGAAATGTGAAATATGAGAAACCTGTACCTATTTTTGGAACTTTATACGCTAATCTCGTAGCCAAGAAGAGCATTACAGAAATATCTGTGGAGATGTACAACA…	1376	EZ982387	ref|NP_001073135.1|-cytochrome P450 CYP6AB4 [Bombyx mori] gb|ABK27873.1| Cyp6AB4 [Bombyx mori] (2e-59)
GW825624	ATAGAACAGTTTGTACAAAACAGCAGGCTGTGTACGGTCCGGAATCCCGGGATGCTGGCCAACGGCGGCGTGTCCTCCATACAGGAGCGCTACGGCTACTGAGCGCCCGCCGCGGGGCGCCTGTCGTCGCTGGCCAACGGCGGCGTGTCCTCCATACAGGAGCGCTACGGCTACTGAGCGCCCGCCGCGGGGCCCCTGTCGTCGCTGGCCAACGGCGGCGTGTCCTCCATACAGGAGCGCTACGGTTACTGAGCGTCCGCCGCGGGGCGCCTGTCGTCGCTGGCCAACGGCGTCGTGTCCTCCATACAGGAGCGCTACGGCTACTGAGCGTCCGCCGCGGGGCGCCTGTCGTCGCTGGCCAACGGCGTCGTGTCCTCCATACAGGAGCGCTACGGCTAC…	787	EZ981503	ref|XP_001636885.1|-predicted protein [Nematostella vectensis] gb|EDO44822.1| predicted protein [Nematostella vectensis] (1e-21)
GW825092	AATTCCCGGGATGGCGTCGTGTCCTCCATACAGGAGCGCTACGGCTACTGAGCGTCCGCCGCGGGGCGCCTGTCGTCGCTGGCCAACGGCGTCGTGTCCTCCATACAGGAGCGCTACGGCTACTGAGCGTCCGCCGCGGGGCGCCTGTCGTCGCTGGCCAACGGCGACGTGTCCTCCATACAGGAGCGCTAGGGCTACTGAGCGCTTCTACTTCACTGTTACTTCCCGACCGCGTCATAATGAAAAATTGCGATATCAAATATGTTTTCATTTCTTGACAATAAGTAGAGACGTTCTATAATATAACATTATCCTCTCCCCGACGTTATTAGCGCCAGTTTTATGTAATATACGCAAAAAGGCAATGTATTGTATGTCAACAGAAAACGAGACATTGTA…	685	EZ981503	ref|XP_001636885.1|-predicted protein [Nematostella vectensis] gb|EDO44822.1| predicted protein [Nematostella vectensis] (1e-21)
GW825626	CGGTCCGGAATCCCGGGATCCGCGTAGCAAGTGAAAGTGTCACGTCGATTGGATTCCTGTCAGAAATATTATTATTCGGGTATAATTCGCTCCGTCTGTGCTGAGACAGGTTACCGCCGGGAAAAATGGGTGTTAAACCTGCAATTGGAAGAAAATCTAACAAGAACCCACCTATTTTTAGTCATGAATTTGTGATTCAGAATCATGCTGATATAGTTTCGTGTGTGGTGATGGTGTTTTTGGTTGGGTTGATGGTACAGTCGACAAGTCCGATAGCGAGCTTATTCATCAGCCTACACCACAATGTCAGTGGAGTTGAGCCCACCAGAGAAGCACCGAAAGGAGAACCATTCTTCTACGAAGCAGGATGGAAAGACGCCTGTGCAGTATTCTTTTACT…	736	EZ983407	ref|XP_001844990.1|-translocation associated membrane protein [Culex quinquefasciatus] gb|EDS38885.1| translocation associated membrane protein [Culex quinquefasciatus] (4e-82)
FQ025591	CAGAAATATTATTATTCGGGTATAATTCGCTCCGTCTGTGCTGAGACAGGTTACCGCCGGGAAAAATGGGTGTTAAACCTGCAATTGGAAGAAAATCTAACAAGAACCCACCTATTTTTAGTCATGAATTTGTGATTCAGAATCATGCTGATATAGTTTCGTGTGTGGTGATGGTGTTTTTGGTTGGGTTGATGGTACAGTCGACAAGTCCGATAGCGAGCTTATTCATCAGCCTACACCACAATGTCAGTGGAGTTGAGCCCACCAGAGAAGCACCGAAAGGAGAACCATTCTTCTACGAAGCAGGATGGAAAGACGCCTGTGCAGTATTCTTTTACTCGTTGGTGTGCATTGTAATGCATGCCATCCTCCAGGAGTATTTCTTGGATAAAATATCAA…	739	EZ983407	ref|XP_001844990.1|-translocation associated membrane protein [Culex quinquefasciatus] gb|EDS38885.1| translocation associated membrane protein [Culex quinquefasciatus] (4e-82)
FQ030092	GTCGATTGGATTCCTGTCAGAAATATTATTATTCGGGTATAATTCGCTCCGTCTGTGCTGAGGTTACCGCCGGGAAAAATGGGTGTTAAACCTGCAATTGGAAGAAAATCTAACAAGAACCCACCTATTTTTAGTCATGAATTTGTGATTCAGAATCATGCTGATATAGTTTCGTGTGTGGTGATGGTGTTTTTGGTTGGGTTGATGGTACAGTCGACAAGTCCGATAGCGAGCTTATTCATCAGCCTACACCACAATGTCAGTGGAGTTGAGCCCACCAGAGAAGCACCGAAAGGAGAACCATTCTTCTACGAAGCAGGATGGAAAGACGCCTGTGCAGTATTCTTTTACTCGTTGGTGTGCATTGTAATGCATGCCATCCTCCAGGAGTATTTCTTG…	765	EZ983407	ref|XP_001844990.1|-translocation associated membrane protein [Culex quinquefasciatus] gb|EDS38885.1| translocation associated membrane protein [Culex quinquefasciatus] (4e-82)
FQ024937	ATTCGGGTATAATTCGCTCCGTCTGTGCTGAGGTTACCGCCGGGAAAAATGGGTGTTAAACCTGCAATTGGAAGAAAATCTAACAAGAACCCACCTATTTTTAGTCATGAATTTGTGATTCAGAATCATGCTGATATAGTTTCGTGTGTGGTGATGGTGTTTTTGGTTGGGTTGATGGTACAGTCGACAAGTCCGATAGCGAGCTTATTCATCAGCCTACACCACAATGTCAGTGGAGTTGAGCCCACCAGAGAAGCACCGAAAGGAGAACCATTCTTCTACGAAGCAGGATGGAAAGACGCCTGTGCAGTATTCTTTTACTCGTTGGTGTGCATTGTAATGCATGCCATCCTCCAGGAGTATTTCTTGGATAAAATATCAAAGAAGTTTCATCTGTCC…	708	EZ983407	ref|XP_001844990.1|-translocation associated membrane protein [Culex quinquefasciatus] gb|EDS38885.1| translocation associated membrane protein [Culex quinquefasciatus] (4e-82)
FQ018794	GGGGGTATAGGTGACTACTAGACACGTTTGTACAAAAAGCAGGCTGGTACCGGTCCGGAATTCCCGGGATGACAGGTTACCGCCGGGAAAAATGGGTGTTAAACCTGCAATTGGAAGAAAATCTAACAAGAACCCACCTATTTTTAGTCATGAATTTGTGATTCAGAATCATGCTGATATAGTTTCGTGTGTGGTGATGGTGTTTTTGGTTGGGTTGATGGTACAGTCGACAAGTCCGATAGCGAGCTTATTCATCAGCCTACACCACAATGTCAGTGGAGTTGAGCCCACCAGAGAAGCACCGAAAGGAGAACCATTCTTCTACGAAGCAGGATGGAAAGACGCCTGTGCAGTATTCTTTTACTCGTTGGTGTGCATTGTAATGCATGCCATCCTCCA…	1224	EZ983407	ref|XP_001844990.1|-translocation associated membrane protein [Culex quinquefasciatus] gb|EDS38885.1| translocation associated membrane protein [Culex quinquefasciatus] (4e-82)
FQ019621	GGGGATCTCCGTGACCTATAGAACAGTTTGTAAAAAAAGCAGGCTGGTACCGGTCCGGAATTCCCGGGATCTGTGCTGAGACAGGTTACCGCCGGGAAAAATGGGTGTTAAACCTGCAATTGGAAGAAAATCTAACAAGAACCCACCTATTTTTAGTCATGAATTTGTGATTCAGAATCATGCTGATATAGTTTCGTGTGTGGTGATGGTGTTTTTGGTTGGGTTGATGGTACAGTCGACAAGTCCGATAGCGAGCTTATTCATCAGCCTACACCACAATGTCAGTGGAGTTGAGCCCACCAGAGAAGCACCGAAAGGAGAACCATTCTTCTACGAAGCAGGATGGAAAGACGCCTGTGCAGTATTCTTTTACTCGTTGGTGTGCATTGTAATGCATGC…	1265	EZ983407	ref|XP_001844990.1|-translocation associated membrane protein [Culex quinquefasciatus] gb|EDS38885.1| translocation associated membrane protein [Culex quinquefasciatus] (4e-82)
FQ017917	GGAGCTTTTGGTGCACTATAGAACAGTTTGTACAAAAAAGCAGGCTGGTACCGGTCCGGAATTCCCGGGATTTGGATTCCTGTCAGAAATATTATTATTCGGGTATAATTCGCTCCGTCTGTGCTGAGACAGGTTACCGCCGGGAAAAATGGGTGTTAAACCTGCAATTGGAAGAAAATCTAACAAGAACCCACCTATTTTTAGTCATGAATTTGTGATTCAGAATCATGCTGATATAGTTTCGTGTGTGGTGATGGTGTTTTTGGTTGGGTTGATGGTACAGTCGACAAGTCCGATAGCGAGCTTATTCATCAGCCTACACCACAATGTCAGTGGAGTTGAGCCCACCAGAGAAGCACCGAAAGGAGAACCATTCTTCTACGAAGCAGGATGGAAAGA…	1403	EZ983407	ref|XP_001844990.1|-translocation associated membrane protein [Culex quinquefasciatus] gb|EDS38885.1| translocation associated membrane protein [Culex quinquefasciatus] (4e-82)
FQ029669	GCTCCGTCTGTGCTGAGACAGGTTACCGCCGGGAAAAATGGGTGTTAAACCTGCAATTGGAAGAAAATCTAACAAGAACCCACCTATTTTTAGTCATGAATTTGTGATTCAGAATCATGCTGATATAGTTTCGTGTGTGGTGATGGTGTTTTTGGTTGGGTTGATGGTACAGTCGACAAGTCCGATAGCGAGCTTATTCATCAGCCTACACCACAATGTCAGTGGAGTTGAGCCCACCAGAGAAGCACCGAAAGGAGAACCATTCTTCTACGAAGCAGGATGGAAAGACGCCTGTGCAGTATTCTTTTACTCGTTGGTGTGCATTGTAATGCATGCCATCCTCCAGGAGTATTTCTTGGATAAAATATCAAAGAAGTTTCATCTGTCCAAATCAAGACT…	830	EZ983407	ref|XP_001844990.1|-translocation associated membrane protein [Culex quinquefasciatus] gb|EDS38885.1| translocation associated membrane protein [Culex quinquefasciatus] (4e-82)
FQ015903	GACTTTAGGTGACTATAGAACANGTTTGTACAAAAAGCAGGCTGGTACCGGTCCGGAATTCCCGGGATTTCGCTCCGTCTGTGCTGAGACAGGTTACCGCCGGGAAAAATGGGTGTTAAACCTGCAATTGGAAGAAAATCTAACAAGAACCCACCTATTTTTAGTCATGAATTTGTGATTCAGAATCATGCTGATATAGTTTCGTGTGTGGTGATGGTGTTTTTGGTTGGGTTGATGGTACAGTCGACAAGTCCGATAGCGAGCTTATTCATCAGCCTACACCACAATGTCAGTGGAGTTGAGCCCACCAGAGAAGCACCGAAAGGAGAACCATTCTTCTACGAAGCAGGATGGAAAGACGCCTGTGCAGTATTCTTTTACTCGTTGGTGTGCATTGTA…	1333	EZ983407	ref|XP_001844990.1|-translocation associated membrane protein [Culex quinquefasciatus] gb|EDS38885.1| translocation associated membrane protein [Culex quinquefasciatus] (4e-82)
GW825644	ATAGAACAGTTTGTACAAAACAGCAGGCTGGTACGGTCCGGAATCCCGGGATGCACTTCAGAACAAGAAACTCGAGTTACAAATGAACGCGTACAAAAGTCGTTTACAGGAGTTATCAAAGATAACGTACAAAGATGACCTGTCGTCATACTTGGCTCGCAACAAGTTGTCAGACATCACGGAGTTCAAGCCGCCCCCGGAGCTGGAGAAGCAAATCAGCTCGCTCACCATGGCCAATGGATTCGCCAACAGCAACGGCAATAGCAATAGTAACACTGAGACAGGCACGGACGCATTGTCGAACAACTCGACGGACACGTTTAACTCAAACAACGACAACAACCTATTGCTGTCCACGCCGCCGCCACAACATAATGGAAAACACAGCTTTGGCACTGG…	795	EZ981201
FQ025717	TTGAGGGTCTGCTACTCAACTCAGATTCAGACAGTGACTTCGACCCGCGTGCGTTCGAGTCGGAACCAGTGTCCCGTTTCACGGCGCCATCGCATGAGAACACACTCACATCAACTCCTCCGCTTTTGGCCCCCCCCACCAAAAGCCTCAAAGCGTCACACGCCTCAACAGCAACAACAACAGCCACAACAGCAACAGCAACCAACGCCAGCAATCAACGGCAGCGATCTCTTCGGATCCACGCCTTTCTCGATCCCAAACCAGCAACCAGCGCCTCTAGCTCAACCCTTCGCAGCTTCAAACAAACCGAACTACGATATCGCAGATTTTAACCTACAAACGTCAGTTTTCAACACAACTTCGTTCACGAACGGACTCAGCGGCTTCGATCCTTTTGAT…	784	EZ981201
FQ019708	GGGCACTAGGGTGCACTATAGAACAGTTTGTACAAAAAAGCAGGCTGGTACCGGTCCGGAATTCCCGGGATTCCCGTTTCACGGCGCCATCGCATGAGAACACACTCACATCAACTCCTCCGCTTTTGGCCCCCCCACCAAAAGCCTCAAAGCGTCACACGCCTCAACAGCAACAACAACAGCCACAACAGCAACAGCAACCAACGCCAGCAATCAACGGCAGCGATCTCTTCGGATCCACGCCTTTCTCGATCCCAAACCAGCAACCAGCGCCTCTAGCTCAACCCTTCGCAGCTTCAAACAAACCGAACTACGATATCGCAGATTTTAACCTACAAACGTCAGTTTTCAACACAACTTCGTTCACGAACGGACTCAGCGGCTTCGATCCTTTTGATA…	1250	EZ981201
FQ021926	GGGCTTTAGGTGCACTATAGACANGTTTGTACAAAAAAGCAGGCTGGTACCGGTCCGGAATTCCCGGGATGACGGATTCAGCCGAGGGATCTCCTTTGGAAACGATGATTTTTCAATAGACAACCTCGATCCCCTGAAGAAAAATTAAAATACAACGTTTTTCGTAAATTTAATAATCGATTAGTTAAAAATTTAGGTAAATGAAAACTATTGTTTTAGCTCATACAGCCTAATATAGACAAAATGCAATGAAATTATTGATTTTTTGAAAATATTATCTGTATTTCAGGAATTATTATTATATTATTAAAATGTAATTTTAAGTGCTGAATGAACTGAAATGACGTTTTTTGTACACATGTGTTGCCATGTTATTGGTTACAAAATATATTTGATGCA…	1348	EZ981201
GW825202	AATTCCCGGGATGACGCAGCCATGCAGTGGCAGACGTGTGTGTTACTGCTGTGTGTGACGGCCATATTGGCGGACGACGAATGGCGGGAAGTGAAAACTTC	101	EZ981683	ref|NP_001037354.1|-carboxylesterase [Bombyx mori] gb|AAY54259.1| carboxylesterase [Bombyx mori] (7e-82)
FQ031501	CGCAGCCATGCAGTGGCAGACGTGTGTGTTACTGCTGTGTGTGACGGCCATATTGGCGGACGACGAATGGCGGGAAGTGAAAACTTCACAGGGGGTTGTGCGCGGTCGCAAGCACCCTACGGAGGATATATACACATTCTATAATATACCTTATGCCACAGCACCTGTTGGTGTTGACAAGTTCAAGGCACCTCTCCCACCACCGGTGTGGCAGGAGCCATATGATGCAGTCGACAAGTTAGTGGTTTGTCCACAAGCAATAGCATTCCCAGGTCTTATACCGAAGAACTCGGTAACAAAAGAAAATTGTTTAATTGCTAACGTGTATGTACCAAATACGAATAAGAAAAATCTATCAGTGGCTGTTTATGTTCACGGAGGAGCTTTTATAGTTGGATA…	746	EZ981683	ref|NP_001037354.1|-carboxylesterase [Bombyx mori] gb|AAY54259.1| carboxylesterase [Bombyx mori] (7e-82)
GW825658	AATTCCCGGGATGACGCAGCCATGCAGTGGCAGACGTGTGTGTTACTGCTGTGTGTGACGGCCATATTGGCGGACGACGAATGGCGGGAAGTGAAAACTTCACAGGGGGTTGTGCGCGGTCGCAAGCACCCTACGGAGGATATATACACATTCTATAATATACCTTATGCCACAGCACCTGTTGGTGTTGACAAATTCAAGGCACCTCTCCCACCGCCGGTGTGGCTGGAGCCATATGATGCAGTTGACAAGTTTGTGGTTTGTCCACAAGCGATAGCATTCCCAGGTCTTATACCGAAGAACTCGGTAACAAAAGAAAATTGTCTAATTGCTAACGTGTATGTACCAAATACTAATAAGAAAAATCTATCAGTGGCTGTTTATGTTCACGGAGGAGCC…	809	EZ981683	ref|NP_001037354.1|-carboxylesterase [Bombyx mori] gb|AAY54259.1| carboxylesterase [Bombyx mori] (7e-82)
FQ023911	CGCAGCCATGCAGTGGCAGACGTGTGTGTTACTGCTGTGTGTGACGGCCATATTGGCGGACGACGAATGGCGGGAAGTGAAAACTTCACAGGGGGTTGTGCGCGGTCGCAAGCACCCTACGGAGGATATATACACATTCTATAATATACCTTATGCCACAGCACCTGTTGGTGTTGACAAATTCAAGGCACCTCTCCCACCGCCGGTGTGGCTGGAGCCATATGATGCAGTTGACAAGTTTGTGGTTTGTCCACAAGCGATAGCATTCCCAGGTCTTATACCGAAGAACTCGGTAACAAAAGAAAATTGTCTAATTGCTAACGTGTATGTACCAAATACTAATAAGAAAAATCTATCAGTGGCTGTTTATGTTCACGGAGGAGCCTTTATAGTTGGATA…	774	EZ981683	ref|NP_001037354.1|-carboxylesterase [Bombyx mori] gb|AAY54259.1| carboxylesterase [Bombyx mori] (7e-82)
FQ031808	GACGCAGCCATGCAGTGGCAGACGTGTGTGTTACTGCTGTGTGTGACGGCCATATTGGCGGACGACGAATGGCGGGAAGTGAAAACTTCACAGGGGGTTGTGCGCGGTCGCAAGCACCCTACGGAGGATATATACACATTCTATAATATACCTTATGCCACAGCACCTGTTGGTGTTGACAAATTCAAGGCACCTCTCCCACCGCCGGTGTGGCTGGAGCCATATGATGCAGTTGACAAGTTTGTGGTTTGTCCACAAGCGATAGCATTCCCAGGTCTTATACCGAAGAACTCGGTAACAAAAGAAAATTGTCTAATTGCTAACGTGTATGTACCAAATACTAATAAGAAAAATCTATCAGTGGCTGTTTATGTTCACGGAGGAGCCTTTATAGTTGGA…	796	EZ981683	ref|NP_001037354.1|-carboxylesterase [Bombyx mori] gb|AAY54259.1| carboxylesterase [Bombyx mori] (7e-82)
FQ032607	GCAGCCATGCAGTGGCAGACGTGTGTGTTACTGCTGTGTGTGACGGCCATATTGGCGGACGACGAATGGCGGGAAGTGAAAACTTCACAGGGGGTTGTGCGCGGTCGCAAGCACCCTACGGAGGATATATACACATTCTATAATATACCTTATGCCACAGCACCTGTTGGTGTTGACAAATTCAAGGCACCTCTCCCACCGCCGGTGTGGCTGGAGCCATATGATGCAGTTGACAAGTTTGTGGTTTGTCCACAAGCGATAGCATTCCCAGGTCTTATACCGAAGAACTCGGTAACAAAAGAAAATTGTCTAATTGCTAACGTGTATGTACCAAATACTAATAAGAAAAATCTATCAGTGGCTGTTTATGTTCACGGAGGAGCCTTTATAGTTGGATAT…	829	EZ981683	ref|NP_001037354.1|-carboxylesterase [Bombyx mori] gb|AAY54259.1| carboxylesterase [Bombyx mori] (7e-82)
FQ020070	TTAAGGCATTTGTGACTATAGAACACGTTTGTAAAAAAAGCAGGCTGGTACCGGTCCGGAATTCCCGGGATCAGCCATGCAGTGGCAGACGTGTGTGTTACTGCTGTGTGTGACGGCCATATTGGCGGACGACGAATGGCGGGAAGTGAAAACTTCACAGGGGGTTGTGCGCGGTCGCAAGCACCCTACGGAGGATATATACACATTCTATAATATACCTTATGCCACAGCACCTGTCGGCGTTGACAAGTTCAAGGCACCTCTCCCACCACCGGTGTGGCTGGAGCCATATGATGCAGTCGACAAGTTAGTGGTTTGTCCACAAGCGATAGCATTCCCAGGTCTTATACCGAAGAACTCGGTAACAAAAGAAAATTGTCTAATTGCTAACGTGTATGT…	1191	EZ981683	ref|NP_001037354.1|-carboxylesterase [Bombyx mori] gb|AAY54259.1| carboxylesterase [Bombyx mori] (7e-82)
GW825674	AATTCCCGGGATGTGCGTCGTGGGCAGACTGGAGATTCTCCAGTTTTATCAATATTATACAATACCTTCATGATTTGGTCACCAATATCCATTGTTGAGATCAAAGTAATTTATAGTACTTTCTGTAGAAGATAAATCAGTAGTAAAACGTAAATATGAGTCGTTTCTTTGCGACTGGTACTGACTCCGAGTCTGAAAGCTCGAGCGAGGACGAGCCAGTAGTACGCGCACCCGCACCCGTCTATACGTTCAGTGATGATGAGGAGGAAACGAAGCGCGTTGTGCGCTCCATGAAGGAGAAGCGATATGAAGAACTGGAGGCAATCATCCATTCCCTGCGTAACCACCGCAAGATCAAGGATTTTTCTTCAGCTCTTGCTTCTTTTGAAGAGCTCCAAC…	703	EZ983522	ref|NP_001037658.1|-eIF3-S8 protein [Bombyx mori] sp|Q0ZB76|EIF3C_BOMMO RecName: Full=Eukaryotic translation initiation factor 3 subunit C; Short=eIF3c; AltName: Full=Eukaryotic translation initiation factor 3 subunit 8 gb|ABG54288.1| eIF3-S8 protein [Bombyx mori] (1e-149)
FQ030451	TGCGTCTTGGGCAGACTGGAGATTCTCCAGTTTTATCAATATTATACAATACCTTCATGATTTGGTCACCAATATCCATTGTTGAGATCAAAGTAATTTATAGTACTTTCTGTAGAAGATAAATCAGTAGTAAAACGTAAATATGAGTCGTTTCTTTGCGACTGGTACTGACTCCGAGTCTGAAAGCTCGAGCGAGGACGAGCCAGTAGTACGCGCACCCGCACCCGTCTATACGTTCAGTGATGATGAGGAGGAAACGAAGCGCGTTGTGCGCTCCATGAAGGAGAAGCGATATGAAGAACTGGAGGCAATCATCCATTCCCTGCGTAACCACCGCAAGATCAAGGATTTTTCTTCAGCTCTTGCTTCTTTTGAAGAGCTCCAACGAGCCTACACTCG…	799	EZ983522	ref|NP_001037658.1|-eIF3-S8 protein [Bombyx mori] sp|Q0ZB76|EIF3C_BOMMO RecName: Full=Eukaryotic translation initiation factor 3 subunit C; Short=eIF3c; AltName: Full=Eukaryotic translation initiation factor 3 subunit 8 gb|ABG54288.1| eIF3-S8 protein [Bombyx mori] (1e-149)
FQ020595	GGGGCTTAGGTGACTATAGAACANGTTTGTACAAAAAGCAGGCTGGTACCGGTCCGGAATTCCCGGGATGTCGTGGGCAGACTGGAGATTCTCCAGTTTTATCAATATTATAAAATACTTTCATGATTTGGTCACCAATATCCATTGTTGAGATCAAAGTAATTTATAGTACTTTCTGTAGAAGATAAATCAGTAGTAAAACGTAAATATGAGTCGTTTCTTTGCGACTGGTACTGACTCCGAGTCTGAAAGCTCGAGCGAGGACGAGCCAGTAGTACGCGCACCCGCACCCGTCTATACGTTCAGTGATGATGAGGAGGAAACGAAGCGCGTTGTGCGCTCCATGAAGGAGAAGCGATATGAAGAACTGGAGGCAATCATCCATTCCCTGCGTAACCA…	1263	EZ983522	ref|NP_001037658.1|-eIF3-S8 protein [Bombyx mori] sp|Q0ZB76|EIF3C_BOMMO RecName: Full=Eukaryotic translation initiation factor 3 subunit C; Short=eIF3c; AltName: Full=Eukaryotic translation initiation factor 3 subunit 8 gb|ABG54288.1| eIF3-S8 protein [Bombyx mori] (1e-149)
FQ022380	GAGGCTTAGGTGACCTATAGAACAGTTTGTACAAAAAGCAGGCTGGTACCGGTCCGGAATTCCCGGGATGTCGTGGGCAGACTGGAGATTCTCCAGTTTTATCAATATTATACAATACCTTCATGATTTGGTCACCAATATCCATTGTTGAGATCAAAGTAATTTATAGTACTTTCTGTAGAAGATAAATCAGTAGTAAAACGTAAATATGAGTCGTTTCTTTGCGACTGGTACTGACTCCGAGTCTGAAAGCTCGAGCGAGGACGAGCCAGTAGTACGCGCACCCGCACCCGTCTATACGTTCAGTGATGATGAGGAGGAAACGAAGCGCGTTGTGCGCTCCATGAAGGAGAAGCGATATGAAGAACTGGAGGCAATCATCCATTCCCTGCGTAACCA…	1204	EZ983522	ref|NP_001037658.1|-eIF3-S8 protein [Bombyx mori] sp|Q0ZB76|EIF3C_BOMMO RecName: Full=Eukaryotic translation initiation factor 3 subunit C; Short=eIF3c; AltName: Full=Eukaryotic translation initiation factor 3 subunit 8 gb|ABG54288.1| eIF3-S8 protein [Bombyx mori] (1e-149)
FQ031711	GTCGTGGGCAGACTGGAGATTCTCCAGTTTTATCAATATTATAAAATACTTTCATGATTTGGTCACCAATATCCATTGTTGAGATCAAAGTAATTTATAGTACTTTCTGTAGAAGATAAATCAGTAGTAAAACGTAAATATGAGTCGTTTCTTTGCGACTGGTACTGACTCCGAGTCTGAAAGCTCGAGCGAGGACGAGCCAGTAGTACGCGCACCCGCACCCGTCTATACGTTCAGTGATGATGAGGAGGAAACGAAGCGCGTTGTGCGCTCCATGAAGGAGAAGCGATATGAAGAACTGGAGGCAATCATCCATTCCCTGCGTAACCACCGCAAGATCAAGGATTTTTCTTCAGCTCTTGCTTCTTTTGAAGAGCTCCAACGAGCCTACACTCGTGC…	797	EZ983522	ref|NP_001037658.1|-eIF3-S8 protein [Bombyx mori] sp|Q0ZB76|EIF3C_BOMMO RecName: Full=Eukaryotic translation initiation factor 3 subunit C; Short=eIF3c; AltName: Full=Eukaryotic translation initiation factor 3 subunit 8 gb|ABG54288.1| eIF3-S8 protein [Bombyx mori] (1e-149)
FQ022450	GGGGCTTTGGTGACCTATAGAACAGTTTGTACAAAAAGCAGGCTGGTACCGGTCCGGAATTCCCGGGATGGAGATTCTCCAGTTTTATCAATATTATACAATACCTTCATGATTTGGTCACCAATATCCATTGTTGAGATCAAAGTAATTTATAGTACTTTCTGTAGAAGATAAATCAGTAGTAAAACGTAAATATGAGTCGTTTCTTTGCGACTGGTACTGACTCCGAGTCTGAAAGCTCGAGCGAGGACGAGCCAGTAGTACGCGCACCCGCACCCGTCTATACGTTCAGTGATGATGAGGAGGAAACGAAGCGCGTTGTGCGCTCCATGAAGGAGAAGCGATATGAAGAACTGGAGGCAATCATCCATTCCCTGCGTAACCACCGCAAGATCAAGG…	1298	EZ983522	ref|NP_001037658.1|-eIF3-S8 protein [Bombyx mori] sp|Q0ZB76|EIF3C_BOMMO RecName: Full=Eukaryotic translation initiation factor 3 subunit C; Short=eIF3c; AltName: Full=Eukaryotic translation initiation factor 3 subunit 8 gb|ABG54288.1| eIF3-S8 protein [Bombyx mori] (1e-149)
GW825469	AATTCCCGGGATAGAAAATGGAGTTGCTCCGAGATTCTTCATTAGAGCACTTGCCGAGTTGGATGACTGGGTGACTGGAGCATGGAATGATCGTGACAGCAGAAAGGCATTGTCTAAAGGCAACAGCAAGGCACTGACATCCTTGAGGCAAAAATTAAGAAAATATGCAAAGGACTTTGACACTGAGATGTCTAAGTTCCGTGAGGATCCAGATCTTCCTGATGATGATGAAGAACGTAAAGACACCTCATCCTCTGATGAGTCTGATGACGAGGAAAAGGTAAAGGAGAAACCGCGAGTGCGGTCAGTGCAGCCTGAACCGCCGCGCCGACCTCCTCCACAAGATGACGAGTCCTCCGATTCCATGGACTGGGGCTCCAGCTCTTCTGATTCGAGCTC…	727	EZ983522	ref|NP_001037658.1|-eIF3-S8 protein [Bombyx mori] sp|Q0ZB76|EIF3C_BOMMO RecName: Full=Eukaryotic translation initiation factor 3 subunit C; Short=eIF3c; AltName: Full=Eukaryotic translation initiation factor 3 subunit 8 gb|ABG54288.1| eIF3-S8 protein [Bombyx mori] (1e-149)
FQ032548	CTGAAAGGGATGAAGATGAAGACAGAGACAGGCGCAAGGCCAAACGTCGTGAGGACAGGCGTGATGCTAGAATTGGTAAAGTTAAGAAAGACCAAGCTGATGATGGAGGCGAATGGGAAACTGTCAGGAAGGGCGCTGCCACCTCTGATAAACCTAAGATGTTTGCCAAGGACAGTGACATTGATGCAGCACTGGTAGTAAAGAAACTGGGTGAAATCAGCGCAGCCCGTGGTCGCAAACGTACTGATCGCCGCGCTCAACTGGAGTTGTTGCATGAATTGCGTACTGTAGCTGCAGCCCACAACCTGGGAGATGCTCTCCAACTCAAGCTGCGCGCCGCCACAGTGGCCGCTCTCTTCGACTACAACCCTAAAGTATCAGATGCCATGAAACCCGAAT…	850	EZ983522	ref|NP_001037658.1|-eIF3-S8 protein [Bombyx mori] sp|Q0ZB76|EIF3C_BOMMO RecName: Full=Eukaryotic translation initiation factor 3 subunit C; Short=eIF3c; AltName: Full=Eukaryotic translation initiation factor 3 subunit 8 gb|ABG54288.1| eIF3-S8 protein [Bombyx mori] (1e-149)
FQ029339	GCTGCCATCTCTGATAAACCTAACATGTTTGCCCAGGACAGTGACCTTGATGCCGCACTGGTAGTAAAGAAACTGGGTGAAATCAGCGCAGCCCGTGGTCGCAAACGTACTGATCGCCGCGCTCAACTGGAGTTGTTGCATGAATTGCGTACTGTAGCTGCAGCCCACAACCTGGGAGATGCTCTCCAACTCAAGCTGCGCGCCGCCACAGTGGCCGCTCTCTTCGACTACAACCCTAAAGTATCAGATGCCATGAAACCCCAATATTGGTCAAAACTCGTCGAAAATGTGGACCACATGGTCACCCTACTTTTAGCTCACGAAGATATGCAACTGAGTGAAAGTATCACTGAGGAAAATGAATCACTAGTGACTGCACCCTTCCTCGTTCGTGGTTGC…	794	EZ983522	ref|NP_001037658.1|-eIF3-S8 protein [Bombyx mori] sp|Q0ZB76|EIF3C_BOMMO RecName: Full=Eukaryotic translation initiation factor 3 subunit C; Short=eIF3c; AltName: Full=Eukaryotic translation initiation factor 3 subunit 8 gb|ABG54288.1| eIF3-S8 protein [Bombyx mori] (1e-149)
GW825676	ATAGAACAGTTTGTACAGAACAGCAGGCTGGTACGGTCCGGAATCCCGGGATGCGAGTACTTGCGTCCGAGTCTTTATACTATGTTGTTGAAGTTTTACTTTGTTTTCACGGTGTATTAGGTATCGGGTCGTGTAGAGTAGGTATATAGGTCCTGCATAGTCCTGTACAGTCTGTGGGACCCCAGGCGAGTCGTCCGTGCACTGTACAATGTACATAACGAGGGGAGGGTACGTCGGGAAGGTAAACAATCTTGTACAAAATTTTAAATTAGTAAAACTCTTTCCTTTGCACAAAATGATGAAGTCTTAAAGTCTTAAATATAAGCTAAAAACGAAATAACATACGTAATAAAGACATATACGTTAATGATAGGTTTACTCCGGAAGAATTTATATATA…	691	EZ981415
FQ025580	GCGAGTACTTGCGTCCGAGTCTTTATACTATGTTGTTGAAGTTTTACTTTGTTTTCACGGTGTATTAGGTATCGGGTCGTGTAGAGTAGGTATATAGGTCCTGCATAGTCCTGTACAGTCTGTGGGACCCCAGGCGAGTCGTCCGTGCACTGTACAATGTACATAACGAGGGGAGGGTACGTCGGGAAGGTAAACAATCTTGTACAAAATTTTAAATTAGTAAAACTCTTTCCTTTGCACAAAATGATGAAGTCTTAAAGTCTTAAATATAAGCTAAAAACGAAATAACATACGTAATAAAGACATATACGTTAATGATAGGTTTACTCGGAAGAATTTATATATAGTTAGTGGATGGGTAGTTGGACAGTCACCGGAGGCAGGTCTCTGCGGCATGTG…	729	EZ981415
GW825677	ATAGAACAGTTTGTACAAAACAGCAGGCTGTTACGGTCCGGAATCCCGGGATCGATCGTACGTTTTCGTACATATTTTTCTTATTTTTCCCATCAGCATTCGTAAGGTGTTGTTCAAAATGAAATATTTCGTTGCTTTTGCCGTTTTCGCCTTGGCTTTTGCCGCTGAAGAAAAGAAGGAAGATGACAAGCCGAAGACCTACAAGAGGCTGATCCCCGCCGATGTTTTAAGAGACTTCCCCGGTATGTGCTTCGCTTCAACACGTTGCGCGACTGTCGAGCCTGGCAACACCTGGGACCTGGCTCCCTTCTGTGGACGCAGCACCTGCTACGTCAGCGAGGACCAGCCACCCAGGCTTCTGGAGCTTGTTGAGGACTGTGGACCTCTGCCTCTGGCTAA…	671	EZ981869	gb|AAF16720.1|AF117598_1-unknown [Manduca sexta] (3e-52)
FQ025095	CGTTGACACGCGTCATACGTGAAATCCGATCGTACGTTTTCGTACATATTTTTCTTTTTTTTCCCATCAGCATTCGTAAGGTGTTGTTCAAAATGAAATATTTCGTTGCTTTTGCCGTTTTCGCCTTGGCTTTTGCCGCTGAAGAAAAGAAGGAAGATGACAAGCCGAAGACCTACAAGAGGCTGATCCCCGCCGATGTTTTAAGAGACTTCCCCGGTATGTGCTTCGCTTCAACACGTTGCGCGACTGTCGAGCCTGGCAACACCTGGGACCTGGCTCCCTTCTGCGGACGCAGCACCTGCTACGTCAGCGAGGACCAGCCACCCAGGCTTCTGGAGCTTGTTGAGGACTGTGGACCTCTGCCTCTGGCTAACCCCAAGTGCAAGTTGGACACTGAGA…	774	EZ981869	gb|AAF16720.1|AF117598_1-unknown [Manduca sexta] (3e-52)
FQ026325	CTTTTGCCGCTGAAGAAAAGAAGGAAGATGACAAGCCGAAGACCTACAAGAGGCTGATCCCCGCCGATGTTTTAAGAGACTTCCCCGGTATGTGCTTCGCTTCAACACGTTGCGCGACTGTCGAGCCTGGCAACACCTGGGACCTGGCTCCCTTCTGCGGACGCAGCACCTGCTACGTCAGCGAGGACCAGCCACCCAGGCTTCTGGAGCTTGTTGAGGACTGTGGACCTCTGCCTCTGGCTAACCCCAAGTGCAAGTTGGACACTGAGAAGACCAACAAGACCGCGCCCTTCCCCGGCTGCTGTCCTATCTTCACTTGCGAGGATGGCGTGAAATTGGAGTACCCTGAGCTCCCCACCCCTCCCCCAGAAGCTGAGAAGAAAGAAGAAGAGAAGAAAG…	657	EZ981869	gb|AAF16720.1|AF117598_1-unknown [Manduca sexta] (3e-52)
FQ015452	GGGCATTTTGTGACCTATAGAACAGTTTGTAAAAAAAGCAGGCTGGTACCGGTCCGGAATTCCCGGGATCGCGTCATACGTGAAATCCGATCGTACGTTTTCGTACATATTTTTCTTATTTTTCCCATCAGCATTCGTAAGGTGTTGTTCAAAATGAAATATTTCGTTGCTTTTGCCGTTTTCGCCTTGGCTTTTGCCGCTGAAGAAAAGAAGGAAGATGACAAGCCGAAGACCTACAAGAGGCTGATCCCCGCCGATGTTTTAAGAGACTTCCCCGGTATGTGCTTCGCTTCAACACGTTGCGCGACTGTCGAGCCTGGCAACACCTGGGACCTGGCTCCCTTCTGTGGACGCAGCACCTGCTACGTCAGCGAGGACCAGCCACCCAGGCTTCTGGAG…	1351	EZ981869	gb|AAF16720.1|AF117598_1-unknown [Manduca sexta] (3e-52)
FQ028224	CGTTGACACGCGTCATACGTGAAATCCGATCGTACGTTTTCGTACATATTTTTCTTATTTTTCCCATCAGCATTCGTAAGGTGTTGTTCAAAATGAAATATTTCGTTGCTTTTGCCGTTTTCGCCTTGGCTTTTGCCGCTGAAGAAAAGAAGGAAGATGACAAGCCGAAGACCTACAAGAGGCTGATCCCCGCCGATGTTTTAAGAGACTTCCCCGGTATGTGCTTCGCTTCAACACGTTGCGCGACTGTCGAGCCTGGCAACACCTGGGACCTGGCTCCCTTCTGTGGACGCAGCACCTGCTACGTCAGCGAGGACCAGCCACCCAGGCTTCTGGAGCTTGTTGAGGACTGTGGACCTCTGCCTCTGGCTAACCCCAAGTGCAAGTTGGACACTGAGA…	830	EZ981869	gb|AAF16720.1|AF117598_1-unknown [Manduca sexta] (3e-52)
GW826539	ATGCGGCGTTGACACGCGTCATACGTGAAATCCGATCGTACGTTTTCGTACATATTTTTCTTTTTTTTCCCATCAGCATTCGTAAGGTGTTGTTCAAAATGAAATATTTCGTTGCTTTTGCCGTTTTCGCCTTGGCTTTTGCCGCTGAAGAAAAGAAGGAAGATGACAAGCCGAAGACCTACAAGAGGCTGATCCCCGCCGATGTTTTAAGAGACTTCCCCGGTATGTGCTTCGCTTCAACACGTTGCGCGACTGTCGAGCCTGGCAACACCTGGGACCTGGCTCCCTTCTGCGGACGCAGCACCTGCTACGTCAGCGAGGACCAGCCACCCAGGCTTCTGGAGCTTGTTGAGGACTGTGGACCTCTGCCTCTGGCTAACCCCAAGTGCAAGTTGGACA…	904	EZ981869	gb|AAF16720.1|AF117598_1-unknown [Manduca sexta] (3e-52)
FQ018289	GGGGCTCTAGGTGACTATAGAAACAGTTTGTACAAAAAGCAGGCTGGTACCGGTCCGGAATTCCCGGGATGGCGTTGACACGCGTCATACGTGAAATCCGATCGTACGTTTTCGTACATATTTTTCTTTTTTTTCCCATCAGCATTCGTAAGGTGTTGTTCAAAATGAAATATTTCGTTGCTTTTGCCGTTTTCGCCTTGGCTTTTGCCGCTGAAGAAAAGAAGGAAGATGACAAGCCGAAGACCTACAAGAGGCTGATCCCCGCCGATGTTTTAAGAGACTTCCCCGGTATGTGCTTCGCTTCAACACGTTGCGCGACTGTCGAGCCTGGCAACACCTGGGACCTGGCTCCCTTCTGCGGACGCAGCACCTGCTACGTCAGCGAGGACCAGCCACCCA…	1377	EZ981869	gb|AAF16720.1|AF117598_1-unknown [Manduca sexta] (3e-52)
FQ022069	GGGCATTTGGTGCACTATAGACANGTTTGTAAAAAAAGCAGGCTGGTACCGGTCCGGAATTCCCGGGATGACACGCGTCATACGTGAAATCCGATCGTACGTTTTCGTACATATTTTTCTTTTTTTTCCCATCAGCATTCGTAAGGTGTTGTTCAAAATGAAATATTTCGTTGCTTTTGCCGTTTTCGCCTTGGCTTTTGCCGCTGAAGAAAAGAAGGAAGATGACAAGCCGAAGACCTACAAGAGGCTGATCCCCGCCGATGTTTTAAGAGACTTCCCCGGTATGTGCTTCGCTTCAACACGTTGCGCGACTGTCGAGCCTGGCAACACCTGGGACCTGGCTCCCTTCTGCGGACGCAGCACCTGCTACGTCAGCGAGGACCAGCCACCCAGGCTTCT…	1365	EZ981869	gb|AAF16720.1|AF117598_1-unknown [Manduca sexta] (3e-52)
FQ018017	GGGCTTTAGGTGACCTATAGAACAGTTTGTACAAAAAGCAGGCTGGTACCGGTCCGGAATTCCCGGGATGTCATACGTGAAATCCGATCGTACGTTTTCGTACATATTTTTCTTTTTTTTCCCATCAGCATTCGTAAGGTGTTGTTCAAAATGAAATATTTCGTTGCTTTTGCCGTTTTCGCCTTGGCTTTTGCCGCTGAAGAAAAGAAGGAAGATGACAAGCCGAAGACCTACAAGAGGCTGATCCCCGCCGATGTTTTAAGAGACTTCCCCGGTATGTGCTTCGCTTCAACACGTTGCGCGACTGTCGAGCCTGGCAACACCTGGGACCTGGCTCCCTTCTGCGGACGCAGCACCTGCTACGTCAGCGAGGACCAGCCACCCAGGCTTCTGGAGCTT…	1383	EZ981869	gb|AAF16720.1|AF117598_1-unknown [Manduca sexta] (3e-52)
FQ017934	GGAGATTTAGTGACCTATAGACANGTTTGTACAAAAAAGCAGGCTGGTACCGGTCCGGAATTCCCGGGATCGTTGACACGCGTCATACGTGAAATCCGATCGTACGTTTTCGTACATATTTTTCTTTTTTTTCCCATCAGCATTCGTAAGGTGTTGTTCAAAATGAAATATTTCGTTGCTTTTGCCGTTTTCGCCTTGGCTTTTGCCGCTGAAGAAAAGAAGGAAGATGACAAGCCGAAGACCTACAAGAGGCTGATCCCCGCCGATGTTTTAAGAGACTTCCCCGGTATGTGCTTCGCTTCAACACGTTGCGCGACTGTCGAGCCTGGCAACACCTGGGACCTGGCTCCCTTCTGCGGACGCAGCACCTGCTACGTCAGCGAGGACCAGCCACCCAGG…	1307	EZ981869	gb|AAF16720.1|AF117598_1-unknown [Manduca sexta] (3e-52)
GW826488	TCCGGAATTCCCGGTGATTTTTTTTCCCATCAGCATTCGTAAGGTGTTGTTCAAAATGAAATATTTCGTTGCTTTTGCCGTTTTCGCCTTGGCTTTTGCCGCTGAAGAAAAGAAGGAAGATGACAAGCCGAAGACCTACAAGAGGCTGATCCCCGCCGATGTTTTAAGAGACTTCCCCGGTATGTGCTTCGCTTCAACACGTTGCGCGACTGTCGAGCCTGGCAACACCTGGGACCTGGCTCCCTTCTGCGGACGCAGCACCTGCTACGTCAGCGAGGACCAGCCACCCAGGCTTCTGGAGCTTGTTGAGGACTGTGGACCTCTGCCTCTGGCTAACCCCAAGTGCAAGTTGGACACTGAGAAGACCAACAAGACCGCGCCCTTCCCCGGCTGCTGTCC…	807	EZ981869	gb|AAF16720.1|AF117598_1-unknown [Manduca sexta] (3e-52)
GW825908	TACGGTCCGGAATCCCGGGATCGTTGACACGCGTCATACGTGAAATCCGATCGTACGTTTTCGTACATATTTTTCTTATTTTTCCCATCAGCATTCGTAAGGTGTTGTTCAAAATGAAATATTTCGTTGCTTTTGCCGTTTTCGCCTTGGCTTTTGCCGCTGAAGAAAAGAAGGAAGATGACAAGCCGAAGACCTACAAGAGGCTGATCCCCGCCGATGTTTTAAGAGACTTCCCCGGTATGTGCTTCGCTTCAACACGTTGCGCGACTGTCGAGCCTGGCAACACCTGGGACCTGGCTCCCTTCTGTGGACGCAGCACCTGCTACGTCAGCGAGGACCAGCCACCCAGGCTTCTGGAGCTTGTTGAGGACTGTGGACCTCTGCCTCTGGCTAACCCCA…	669	EZ981869	gb|AAF16720.1|AF117598_1-unknown [Manduca sexta] (3e-52)
FQ015097	GGGGATTTAGGTGACTATAGAAACAGTTTGTAAAAAAAGCAGGCTGGTACCGGTCCGGAATTCCCGGGACGTTGACACGCGTCATACGTGAAATCCGATCGTACGTTTTCGTACATATTTTTCTTTTTTTTCCCATCAGCATTCGTAAGGTGTTGTTCAAAATGAAATATTTCGTTGCTTTTGCCGTTTTCGCCTTGGCTTTTGCCGCTGAAGAAAAGAAGGAAGATGACAAGCCGAAGACCTACAAGAGGCTGATCCCCGCCGATGTTTTAAGAGACTTCCCCGGTATGTGCTTCGCTTCAACACGTTGCGCGACTGTCGAGCCTGGCAACACCTGGGACCTGGCTCCCTTCTGCGGACGCAGCACCTGCTACGTCAGCGAGGACCAGCCACCCAGGC…	1250	EZ981869	gb|AAF16720.1|AF117598_1-unknown [Manduca sexta] (3e-52)
GW825223	CGATCGTACGTTTTCGTACATATTTTTCTTATTTTTCCCATCAGCATTCGTAAGGTGTTGTTCAAAATGAAATATTTCGTTGCTTTTGCCGTTTTCGCCTTGGCTTTTGCCGCTGAAGAAAAGAAGGAAGATGACAAGCCGAAGACCTACAAGAGGCTGATCCCCGCCGATGTTTTAAGAGACTTCCCCGGTATGTGCTTCGCTTCAACACGTTGCGCGACTGTCGAGCCTGGCAACACCTGGGACCTGGCTCCCTTCTGTGGACGCAGCACCTGCTACGTCAGCGAGGACCAGCCACCCAGGCTTCTGGAGCTTGTTGAGGACTGTGGACCTCTGCCTCTGGCTAACCCCAAGTGCAAGTTGGACACTGAGAAGACCAACAAGACCGCGCCCTTCCCC…	669	EZ981869	gb|AAF16720.1|AF117598_1-unknown [Manduca sexta] (3e-52)
FQ028605	CGTTGACACGCGTCATACGTGAAATCCGATCGTACGTTTTCGTACATATTTTTCTTATTTTTCCCATCAGCATTCGTAAGGTGTTGTTCAAAATGAAATATTTCGTTGCTTTTGCCGTTTTCGCCTTGGCTTTTGCCGCTGAAGAAAAGAAGGAAGATGACAAGCCGAAGACCTACAAGAGGCTGATCCCCGCCGATGTTTTAAGAGACTTCCCCGGTATGTGCTTCGCTTCAACACGTTGCGCGACTGTCGAGCCTGGCAACACCTGGGACCTGGCTCCCTTCTGTGGACGCAGCACCTGCTACGTCAGCGAGGACCAGCCACCCAGGCTTCTGGAGCTTGTTGAGGACTGTGGACCTCTGCCTCTGGCTAACCCCAAGTGCAAGTTGGACACTGAGA…	719	EZ981869	gb|AAF16720.1|AF117598_1-unknown [Manduca sexta] (3e-52)
FQ027905	CGTTGACACGCGTCATACGTGAAATCCGATCGTACGTTTTCGTACATATTTTTCTTATTTTTCCCATCAGCATTCGTAAGGTGTTGTTCAAAATGAAATATTTCGTTGCTTTTGCCGTTTTCGCCTTGGCTTTTGCCGCTGAAGAAAAGAAGGAAGATGACAAGCCGAAGACCTACAAGAGGCTGATCCCCGCCGATGTTTTAAGAGACTTCCCCGGTATGTGCTTCGCTTCAACACGTTGCGCGACTGTCGAGCCTGGCAACACCTGGGACCTGGCTCCCTTCTGTGGACGCAGCACCTGCTACGTCAGCGAGGACCAGCCACCCAGGCTTCTGGAGCTTGTTGAGGACTGTGGACCTCTGCCTCTGGCTAACCCCAAGTGCAAGTTGGACACTGAGA…	748	EZ981869	gb|AAF16720.1|AF117598_1-unknown [Manduca sexta] (3e-52)
GW825189	GGTCCGGAATTTCCCGGGATCGTTGACACGCGTCATACGTGAAATCCGATCGTACGTTTTCGTACATATTTTTCTTTTTTTTCCCATCAGCATTCGTAAGGTGTTGTTCAAAATGAAATATTTCGTTGCTTTTGCCGTTTTCGCCTTGGCTTTTGCCGCTGAAGAAAAGAAGGAAGATGACAAGCCGAAGACCTACAAGAGGCTGATCCCCGCCGATGTTTTAAGAGACTTCCCCGGTATGTGCTTCGCTTCAACACGTTGCGCGACTGTCGAGCCTGGCAACACCTGGGACCTGGCTCCCTTCTGTGGACGCAGCACCTGCTACGTCAGCGAGGACCAGCCACCCAGGCTTCTGGAGCTCGTTGAGGACTGTGGACCTCTGCCTCTGGCTAACCCCAA…	742	EZ981869	gb|AAF16720.1|AF117598_1-unknown [Manduca sexta] (3e-52)
FQ019143	AAGGCTGTACGTGACCTATAGAAACAGTTTGTAAAAAAAGCAGGCTGGTACCGGTCCGGAATTCCCGGGATCGTTGACACGCGTCATACGTGAAATCCGATCGTACGTTTTCGTACATATTTTTCTTATTTTTCCCATCAGCATTCGTAAGGTGTTGTTCAAAATGAAATATTTCGTTGCTTTTGCCGTTTTCGCCTTGGCTTTTGCCGCTGAAGAAAAGAAGGAAGATGACAAGCCGAAGACCTACAAGAGGCTGATCCCCGCCGATGTTTTAAGAGACTTCCCCGGTATGTGCTTCGCTTCAACACGTTGCGCGACTGTCGAGCCTGGCAACACCTGGGACCTGGCTCCCTTCTGTGGACGCAGCACCTGCTACGTCAGCGAGGACCAGCCACCCAG…	1261	EZ981869	gb|AAF16720.1|AF117598_1-unknown [Manduca sexta] (3e-52)
FQ016657	ATTTCGCTTGGTGACTATAGAAAAGTTTGTAAAAAAAGCAGGCTGGTACCGGTCCGGAATTCCCGGGATCACGCGTCATACGTGAAATCCGATCGTACATATTTTTCTTTTTTTTCCCATCAGCATTCGTAAGGTGTTGTTCAAAATGAAATATTTCGTTGCTTTTGCCGTTTTCGCCTTGGCTTTTGCCGCTGAAGAAAAGAAGGAAGATGACAAGCCGAAGACCTACAAGAGGCTGATCCCCGCCGATGTTTTAAGAGACTTCCCCGGTATGTGCTTCGCTTCAACACGTTGCGCGACTGTCGAGCCTGGCAACACCTGGGACCTGGCTCCCTTCTGCGGACGCAGCACCTGCTACGTCAGCGAGGACCAGCCACCCAGGCTTCTGGAGCTTGTTGA…	1389	EZ981869	gb|AAF16720.1|AF117598_1-unknown [Manduca sexta] (3e-52)
FQ015913	GAGAGCTTAGGTGACCTATAGAACAGTTTGTACAAAAAAGCAGGCTGGTACCGGTCCGGAATTCCCGGGATCGCGTCATACGTGAAATCCGATCGTACGTTTTCGTACATATTTTTCTTATTTTTCCCATCAGCATTCGTAAGGTGTTGTTCAAAATGAAATATTTCGTTGCTTTTGCCGTTTTCGCCTTGGCTTTTGCCGCTGAAGAAAAGAAGGAAGATGACAAGCCGAAGACCTACAAGAGGCTGATCCCCGCCGATGTTTTAAGAGACTTCCCCGGTATGTGCTTCGCTTCAACACGTTGCGCGACTGTCGAGCCTGGCAACACCTGGGACCTGGCTCCCTTCAGTGGACGCAGCACCTGCTACGTCAGCGAGGACCAGCCACCCAGGCTTCTGG…	1286	EZ981869	gb|AAF16720.1|AF117598_1-unknown [Manduca sexta] (3e-52)
GW825696	ATAGAACAGTTTGTACAAAACAGCAGGCTGTTACGGTCCGGAATCCCGGGATTGCCCGAGTCGGAGCTGCCAGAGTGCGCTCGGCTGTCGGGGTACTCGGAGGACGAGATCGTGAACCAGTCCATGCGGGACCACGAGGACCGACAGGTCAAGGAAGCTATGGAGAAATCAAAGCAAGACGCAGCTTCGCACCAGGGTTTTAGACCGACTACTAGCGGCCAGTCATCGTCAGTGCCAATGCAAATCAATAACCAGAGGATGGTTCTTGGTGATCCCAGCCAGACTATTCTGCCGAATGACAACTTCGGCGAGGCTGAAGTAGAAGAAATCATGTCACTGGGATCTAC	347	EZ981593	ref|XP_969775.2|-PREDICTED: similar to DNA-damage inducible protein [Tribolium castaneum] (1e-22)
FQ024038	GCCAGAGTGCGCTCGGCTGTCGGGGTACTCGGAGGACGAGATCGTGAACCAGTCCATGCGGGACCACGAGGACCGACAGGTCAAGGAAGCTATGGAGAAATCAAAGCAAGACGCAGCTTCGCACCAGGGTTTTAGACCGACTACTAGCGGCCAGTCATCGTCAGTGCCAATGCAAATCAATAACCAGAGGATGGTTCTTGGTGATCCCAGCCAGACTATTCTGCCGAATGACAACTTCGGCGAGGCTGAAGTAGAAGAAATCATGTCACTGGGATTTACTAGGGAGCAGGCGATCGTAGAGCTGCGCCGCTTCAGCGGTGACAAGACTCAGGCCACGGTGGCTCTCTTCGCCAAGTCTCTGAAGTTCTAGGCAGTCAGCACCGACCAACCACGGCTGAG…	807	EZ981593	ref|XP_969775.2|-PREDICTED: similar to DNA-damage inducible protein [Tribolium castaneum] (1e-22)
FQ025921	GTCGGGGTACTCGGAGGACGAGATCGTGAACCAGTCCATGCGGGACCACGAGGACCGACAGGTCAAGGAAGCTATGGAGAAATCAAAGCAAGACGCAGCTTCGCACCAGGGTTTTAGACCGACTACTAGCGGCCAGTCATCGTCAGTGCCAATGCAAATCAATAACCAGAGGATGGTTCTTGGTGATCCCAGCCAGACTATTCTGCCGAATGACAACTTCGGCGAGGCTGAAGTAGAAGAAATCATGTCACTGGGATTTACTAGGGAGCAGGCGATCGTAGAGCTGCGCCGCTTCAACGGTGACAAGACTCAGGCCACGGTGGCTCTCTTCGCCAAGTCTCTGAAGTTCTAGGCAGTCAGCACCGACCAACCACGGCTGAGTCATATTGACTACATTTC…	767	EZ981593	ref|XP_969775.2|-PREDICTED: similar to DNA-damage inducible protein [Tribolium castaneum] (1e-22)
FQ029266	GACCGATAGGTCAAGGAAGCTATGGAGAAATCAAAGCAAGACGCAGCTTCCCACCAGGGTTTTAGACCGACTACTAGCGGCCAGTCATCGTCAGTGCCAATGCAAATCAATAACCAGAGGATGGTTCTTGGTGATCCCAGCCAGACTATTCTGCCGAATGACAACTTCGGCGAGGCTGAAGTAGAAGAAACCATGTCACTGGGATTTACTAGGGAGCAGGCGATCGTAGAGCTGCGCCGCTTCAACGGTGACAAGACTCAGGCCACGGTGGCTCTCTTCGCCAAGTCTCTGAAGTTCTAGGCAGTCAGCACCGACCAACCACGGCTGAGTCATATTGACTACATTTCAATTATAATTATCATACTAAGATATGAATTTAATATTATACATTTTAACTGT…	759	EZ981593	ref|XP_969775.2|-PREDICTED: similar to DNA-damage inducible protein [Tribolium castaneum] (1e-22)
GW825702	ATAGAACAGTTTGTACAAAACAGCAGGCTTGTACGGTCCGGAATCCCGGGATCTGGTGAGAACTTGAACAATGACATCAGCCCCACAAATGAGATTAGTTTCGATGGCTCTACGACTGTTGAGGATGACATGTGGACAACGACAGAAGAGATGAGCACCACAGAGGAAGCCACTACCCCTACAACTACAACGACAACAACTACTACCACGACCACAACCACGACCACTACAACGCCGGCACCTACCACCACCACGTCAGCTGTGCCTACACGGCCCTCGAGGTTCAAGGGTCGTGCTGGCGCCCGTACCCGCGTGTCCACCACCAGCGCCGCCACCGAAGCCCCGCTAGAGACCTCAACCAGAGTACGAGGTCGCTTCGGAAAGCCCGGTGTAGGACGC…	571	EZ982922
FQ025316	TCGAGGTTCAAGGGTCGTGCTGGCGCCCGTACCCGCGTGTCCACCACCAGCGCCGCCACCGAAGCCCCGCTAGAGACCTCAACCAGAGTACGAGGTCGCTTCGGAAAGCCCGGTGTAGGACGCAAGACTACTGTTGCCGGCAGCAGCTCAGCCCCAGCTGCAGACTCCTCCACACCTGCAGCACCAGCAGAGAAACCGGTCACACAGCCCAAGGCGTTCGGTGGTCGTCGTGGCCTGTTCGCTGGTCGCACCAGGCCGGCCTCCACGTCTGCTGCTCCAGTCACAGACGAGTCCGGCAGCCCAGCAGCGTCCAGTGAAGCTCCAGCACCCAGACCCAGGCTACGTCCAGGCCTGAGGAGAGGACCTTCTACGACTAGCACCACTGCTGCCGTCGCCAGC…	768	EZ982922
GW825288	CATGGAGAAGGTGGCCCTCGACCTGTACGCCTACTTGGCTGGTGAGAACTTGAACAATGACATCAGCCCCACAAATGAGATTAGTTTCGATGGCTCTACGACTGTTGAGGATGACATGTGGACAACGACAGAAGAGATGAGCACCACAGAGGAAGCCACTACCCCTACAACTACAACGACAACAACTACTACCACGACCACAACCACGACCACTACAACGCCGGCACCTACCACCACCACGTCAGCTGTGCCCACACGGCCCTCGAGGTTCAAGGGTCGTGCTGGCGCCCGTACCCGCGTGTCCACCACCAGCGCCGCCACCGAAGCCCCGCTAGAGACCTCAACCAGAGTACGAGGTCGCTTCGGAAAGCCCGGTGTAGGACGCAAGACTACTGTTGC…	731	EZ982922
FQ014830	GGGGCATTTAGGTGACCTATAGACACGTTTGTACAAAAAGCAGGCTGGTACCGGTCCGGAATTCCCGGGATGGAAATCTTAGATGATTCCAAGCTCCCCTCCGACTACAAAGAGACTACTCCCTACGAGCAGGATACCACTGAGTACACAACAATGACAGCAATGGAGAAGGTGGCCCTCGACCTGTACGCCTACTTGGCTGGTGAGAACTTGAACAATGACATCAGCCCCACAAATGAGATTAGTTTCGATGGCTCTACGACTGTTGAGGATGACATGTGGACAACGACAGAAGAGATGAGCACCACAGAGGAAGCCACTACCCCTACAACTACAACGACAACAACTACTACCACGACCACAACCACGACCACTACAACGCCGGCACCTACCACCACC…	1323	EZ982922
GW825706	GGTGACCTATAGAACAGTTTGTACAAAACAGCAGGCTTGTACGGTCCGGAATCCCGGGATGTTGTGAGTTGGGTGTGTCGCTGTATAAAAGAATCTAATCAACATGAGTGGACAACAGTACTACCCCTACAAGTGCACCCCCACCGTGTACCCAGCGGAGCCCTTTGACCCCGCTGCGGATGCCGAGACCCTCCGTAAGGCCATGAAAGGCCTTGGAACAGATGAGAAGGCCATCATTGACGTGCTGTGCAGGCGAGGAATCGTCCAACGTTTGGAGATCGCTGAGACTTTCAAGACTAACTACGGCAAGGACTTAATCAGTGAGCTGAAGAGCGAGCTGACTGGCAACTTGGAGAATGTGATCGTGGCCTTGATGACCCCCCTTCCCCACTACTACGC…	551	EZ983633	emb|CAI06088.1|-putative annexin IX-C [Manduca sexta] (1e-131)
FQ025882	GGGTTCTCGATCTGTTGTGAGTTGGGTGTGTCGCTGTATAAAAGAATCTAATCAACATGAGTGGACAACAGTACTACCCCTACAAGTGCACCCCCACCGTGTACCCAGCGGAGCCCTTTGACCCCGCTGCGGATGCCGAGACCCTCCGTAAGGCCATGAAAGGCCTTGGAACAGATGAGAAGGCCATCATTGACGTGCTGTGCAGGCGAGGAATCGTCCAACGTTTGGAGATCGCTGAGACTTTCAAGACTAACTACGGCAAGGACTTAATCAGTGAGCTGAAGAGCGAGCTGACTGGCAACTTGGAGAATGTGATCGTGGCATTGATGACCCCCCTTCCCCACTACTACGCCAAGGAACTGCATGACGCTGTCTCCGGACTCGGCACTGATGAGGAGG…	567	EZ983633	emb|CAI06088.1|-putative annexin IX-C [Manduca sexta] (1e-131)
GW825829	CTGTTGTGAGTTGGGTGTGTCGCTGTATAAAAGAATCTAATCAACATGAGTGGACAACAGTACTACCCCTACAAGTGCACCCCCACCGTGTACCCAGCGGAGCCCTTTGACCCCGCTGCGGATGCCGAGACCCTCCGTAAGGCCATGAAAGGCCTTGGAACAGATGAGAAGGCCATCATTGACGTGCTGTGCAGGCGAGGAATCGTCCAACGTTTGGAGATCGCTGAGACTTTCAAGACTAACTACGGCAAGGACTTAATCAGTGAGCTGAAGAGCGAGCTGACTGGCAACTTGGAGAATGTGATCGTGGCATTGATGACCCCCCTTCCCCACTACTACGCCAAGGAACTGCATGACGCTGTCTCCGGACTCGGCACTGATGAGGAGGCCATCATTGAG…	658	EZ983633	emb|CAI06088.1|-putative annexin IX-C [Manduca sexta] (1e-131)
FQ025720	TCGATCTGTTGTGAGTTGGGTGTGTCGCTGTATAAAAGAATCTAATCAACATGAGTGGACAACAGTACTACCCCTACAAGTGCACCCCCACCGTGTACCCAGCGGAGCCCTTTGACCCCGCTGCGGATGCCGAGACCCTCCGTAAGGCCATGAAAGGCCTTGGAACAGATGAGAAGGCCATCATTGACGTGCTGTGCAGGCGAGGAATCGTCCAACGTTTGGAGATCGCTGAGACTTTCAAGACTAACTACGGCAAGGACTTAATCAGTGAGCTGAAGAGCGAGCTGACTGGCAACTTGGAGAATGTGATCGTGGCATTGATGACCCCCCTTCCCCACTACTACGCCAAGGAACTGCATGACGCTGTCTCCGGACTCGGCACTGATGAGGAGGCCATCA…	656	EZ983633	emb|CAI06088.1|-putative annexin IX-C [Manduca sexta] (1e-131)
FQ031062	CTCGATCTGTTGTGAGTTGGGTGTGTCGCTGTATAAAAGAATCTAATCAACATGAGTGGACAACAGTACTACCCCTACAAGTGCACCCCCACCGTGTACCCAGCGGAGCCCTTTGACCCCGCTGCGGATGCCGAGACCCTCCGTAAGGCCATGAAAGGCCTTGGAACAGATGAGAAGGCCATCATTGACGTGCTGTGCAGGCGAGGAATCGTCCAACGTTTGGAGATCGCTGAGACTTTCAAGACTAACTACGGCAAGGACTTAATCAGTGAGCTGAAGAGCGAGCTGACTGGCAACTTGGAGAATGTGATCGTGGCATTGATGACCCCCCTTCCCCACTACTACGCCAAGGAACTGCATGACGCTGTCTCCGGACTCGGCACTGATGAGGAGGCCATC…	727	EZ983633	emb|CAI06088.1|-putative annexin IX-C [Manduca sexta] (1e-131)
FQ026448	GTTCTCGATCTGTTGTGAGTTGGGTGTGTCGCTGTATAAAAGAATCTAATCAACATGAGTGGACAACAGTACTACCCCTACAAGTGCACCCCCACCGTGTACCCAGCGGAGCCCTTTGACCCCGCTGCGGATGCCGAGACCCTCCGTAAGGCCATGAAAGGCCTTGGAACAGATGAGAAGGCCATCATTGACGTGCTGTGCAGGCGAGGAATCGTCCAACGTTTGGAGATCGCTGAGACTTTCAAGACTAACTACGGCAAGGACTTAATCAGTGAGCTGAAGAGCGAGCTGACTGGCAACTTGGAGAATGTGATCGTGGCATTGATGACCCCCCTTCCCCACTACTACGCCAAGGAACTGCATGACGCTGTCTCCGGACTCGGCACTGATGAGGAGGCC…	773	EZ983633	emb|CAI06088.1|-putative annexin IX-C [Manduca sexta] (1e-131)
FQ025629	TCTCGATCTGTTGTGAGTTGGGTGTGTCGCTGTATAAAAGAATCTAATCAACATGAGTGGACAACAGTACTACCCCTACAAGTGCACCCCCACCGTGTACCCAGCGGAGCCCTTTGACCCCGCTGCGGATGCCGAGACCCTCCGTAAGGCCATGAAAGGCCTTGGAACAGATGAGAAGGCCATCATTGACGTGCTGTGCAGGCGAGGAATCGTCCAACGTTTGGAGATCGCTGAGACTTTCAAGACTAACTACGGCAAGGACTTAATCAGTGAGCTGAAGAGCGAGCTGACTGGCAACTTGGAGAATGTGATCGTGGCATTGATGACCCCCCTTCCCCACTACTACGCCAAGGAACTGCATGACGCTGTCTCCGGACTCGGCACTGATGAGGAGGCCAT…	746	EZ983633	emb|CAI06088.1|-putative annexin IX-C [Manduca sexta] (1e-131)
FQ032163	GTTCTCTATCTGTTGTGAGTTGGGTGTGTCGCTGTATAAAAGAATCTTATCAACATGAGTGGACAACAGTACTACCCCTACAAGTGCACCCCCACCGTGTACCCAGCGGAGCCCTTTGACCCCGCTGCGGATGCCGAGACCCTCCGTAAGGCCATGAAAGGCCTTGGAACAGATGAGAAGGCCATCATTGACGTGCTGTGCAGGCGAGGAATCGTCCAACGTTTGGAGATCGCTGAGACTTTCAAGACTAACTACGGCAAGGACTTAATCAGTGAGCTGAAGAGCGAGCTGACTGGCAACTTGGAGAATGTGATCGTGGCCTTGATGACCCCCCTTCCCCACTACTACGCCAAGGAACTGCATGACGCTGTCTCCGGACTCGGCACTGATGAGGAGGCC…	768	EZ983633	emb|CAI06088.1|-putative annexin IX-C [Manduca sexta] (1e-131)
FQ015994	GGGCTATTAGGTGAGTATAGAAACAGTTTGTACAAAAAGCAGGCTGGTACCGGTCCGGAATTCCCGGGATCTGTTGTGAGTTGGGTGTGTCGCTGTATAAAAGAATCTAATCAACATGAGTGGACAACAGTACTACCCCTACAAGTGCACCCCCACCGTGTACCCAGCGGAGCCCTTTGACCCCGCTGCGGATGCCGAGACCCTCCGTAAGGCCATGAAAGGCCTTGGAACAGATGAGAAGGCCATCATTGACGTGCTGTGCAGGCGAGGAATCGTCCAACGTTTGGAGATCGCTGAGACTTTCAAGACTAACTACGGCAAGGACTTAATCAGTGAGCTGAAGAGCGAGCTGACTGGCAACTTGGAGAATGTGATCGTGGCCTTGATGACCCCCCTTCC…	1345	EZ983633	emb|CAI06088.1|-putative annexin IX-C [Manduca sexta] (1e-131)
GW825749	CGGAATTCCCGGGATGGAAGGGCAAAGGCCTTTGTTCCAGAGAGGTGGTGCAGTGAAGGTTGGGAGCCTTTAAAAGCTTCCAGAGCCCATCCACTAGCCTCCATGCCCTTCGGAGAAGCCTGTCCAGGTACCGGCGCAGTTGGCAAAATGCTATCGTCACTAACAACTAGAGTGTTGGACAAATACAGGCTAGAATGGCACGGACCTGCCCCAAGTATGGCCACCGTAGGAGTCAACAGAATGCATCCGCCTTATTATTTCGTTCTGCAGAATGCTGCTTGAATATTCATTGTGATATAGGTTTAAGTTTTAGACTAGATTCGTCGCTTTTCAGTGAGAATGTCTGTTAGTGGACTGTGGACTGTTGTATTGTTATAGTCTAGAATTTTTAGCTGGATA…	662	EZ982112
FQ030170	TAGATTCGTCGCTTTTCAGTGAGAATGTCTGTTAGTGGACTGTGGACTGTTGTATTGTTATAGTCTAGAATTTTTAGCTGGATATAATACAGTAATATTATCGTTATATTGGTTTTTATTGACATATATTACATTTCTTGTAATACGTAAAACTGTTATAAGTAACGTAAATTTCATACATAACTGTTTTCGACCTGTATCCTCCTATGACGTATGTATGTACAACTTTATTATTATTCATTTTATTAATTAACCATTTATTTCCATCAATTACTTAGATCATACATGATTTATACACACATAACAAACAATATAAAAGACTAACAACACTAAAATAACCCCGATTCCAATTCAAAACAATAATCTCACATAAGCCAGTACATGAACCATACAACAGTG…	844	EZ982112
FQ017803	GGGGATTTAGGTGCACTATAGAACAGTTTGTACAAAAAAGCAGGCTGGTACCGGTCCGGAATTCCCGGGATTGAGAATGTCTGTTAGTGGACTGTGGACTGTTGTATTGTTATAGTCTAGAATTTTTAGCTGGATATAATACAGTAATATTATCGTTATATTGGTTTTTATTGACATATATTACATTTCTTGTAATACGTAAAACTGTTATAAGTAACGTAAATTTCATACATAACTGTTTTCGACCTGTATCCTCCTATGACGTATGTATGTACAACTTTATTATTATTCATTTTATTAATTAACCATTTATTTCCATCAATTACTTAGATCATACATGATTTATACACACATAACAAACAATATAAAAGACTAACAACACTAAAATAACCCCGATTC…	1385	EZ982112
GW825764	ATAGAACAGTTTGTACAAAACAGCAGGCTGTTACGGTCCGGAATCCCGGGATCGGGCAGACGCTACACACTAAAAACACGCTCTGTGTCATAGTGTGTCACTTAAAAAAAAGATGGCGAATAAAAAGTTTCTTCTCTCAAGGATTGTAGTGTATGCGGTGGCATTCCTCTCGCTGTGTGCCGCAGCTGAGAATCGTCGATGTTACTGGTGTGGTCCCCTAGCGGAGCAGGTACATCGCAGTCAGCGCGCGCTACCGTGCAGTGGTGGGCAAATGCAGGTCACCGTCTGCGATCCTGGATACCAGTACTGCGCAGTTGTCGCCACCTCGCCGCCATACAAGGAATCAAGATACTGTGTCAAGTTATACCAAGATGAGTGCTATGCGCTCTACTGCAACTC…	476	EZ983308
FQ026264	GTGGACTCGCTACGAACTACGAACTTTGAATAGTCGGCGGGCAGACGCTACACACTAAAAACACGCTCTGTGTCATAGTGTCTCACTTAAAAACACGCTCTGTGTCATAGTGTCTCACTTAAAAAAAAGATGGCGAATAAAAAGTTTCTTCTCTCAAGGATTGTAGTGTATGCGGTGGCATTCCTCTCGCTCTGTGCCGCAGCTGAGAATCATCGATGTTACTGGTGTGGTCCCCTAGCGGAGCAGGTACATCGCAGTCAGCGCGCGCTACCGTGCAGTGGTGGGCAAATGCAGGTCACCGTCTGCGATCCTGGATACCAGTACTGCGCAGTTGTCGCCACCTCGCCGCCATACAAGGAATCAAGATACTGTGTCAAGTTATACCAAGATGAGTGCTAT…	509	EZ983308
FQ016825	GGAGCATTTAGGTGACTATAGAAACAGTTTGTAAAAAAAGCAGGCTGGTACCGGTCCGGAATTCCCGGGAGCAGACGCTACACACTAAAAACACGCTCTGTGTCATAGTGTCTCACTTAAAAAAGATGGCGAATAAAAAGTTTCTTCTCTCAAGGATTGTAGTGTATGCGGTGGCATTCCTCTCGCTGTGTGCCGCAGCTGAGAATCGTCGATGTTACTGGTGTGGTCCCCTAGCGGAGCAGGTACATCGCAGTCAGCGCGCGCTACCGTGCAGTGGTGGGCAAATGCAGGTCACCGTCTGCGATCCTGGATACCAGTACTGCGCAGTTGTCGCCACCTCGCCGCCATACAAGGAATCAAGATACTGTGTCAAGTTATACCAAGATGAGTGCTATGCGC…	1382	EZ983308
FQ030462	CGCTACACACTAAAAACACGCTCTGTGTCATAGTGTCTCACTTAAAAAAGATGGCGAATAAAAAGTTTCTTCTCTCAAGGATTGTAGTGTATGCGGTGGCATTCCTCTCGCTGTGTGCCGCAGCTGAGAATCGTCGATGTTACTGGTGTGGTCCCCTAGCGGAGCAGGTACATCGCAGTCAGCGCGCGCTACCGTGCAGTGGTGGGCAAATGCAGGTCACCGTCTGCGATCCTGGATACCAGTACTGCGCAGTTGTCGCCACCTCGCCGCCATACAAGGAATCAAGATACTGTGTCAAGTTATACCAAGATGAGTGCTATGCGCTCTACTGCAACTCTACCAAAACATGGCGGATGACTTGCCCGTGCCGCGGAGATCTCTGCAATGGACCTAACACCG…	734	EZ983308
FQ023644	GGCAGACGCTACACACTAAAAACACGCTCTGTGTCATAGTGTGTCACTTAAAAAAAAGATGGCGAATAAAAAGTTTCTTCTCTCAAGGATTGTAGTGTATGCGGTGGCATTCCTCTCGCTGTGTGCCGCAGCTGAGAATCGTCGATGTTACTGGTGTGGTCCCCTAGCGGAGCAGGTACATCGCAGTCAGCGCGCGCTACCGTGCAGTGGTGGGCAAATGCAGGTCACCGTCTGCGATCCTGGATACCAGTACTGCGCAGTTGTCGCCACCTCGCCGCCATACAAGGAATCAAGATACTGTGTCAAGTTATACCAAGATGAGTGCTATGCGCTCTACTGCAACTCTACCAAAACATGGCGGATGACTTGCCCGTGCCGCGGAGATCTCTGCAATGGACC…	790	EZ983308
FQ024916	GACGCTACACACTAAAAACACGCTCTGTGTCATAGTGTCTCACTTAAAAAAGATGGCGAATAAAAAGTTTCTTCTCTCAAGGATTGTAGTGTATGCGGTGGCATTCCTCTCGCTGTGTGCCGCAGCTGAGAATCGTCGATGTTACTGGTGTGGTCCCCTAGCGGAGCAGGTACATCGCAGTCAGCGCGCGCTACCGTGCAGTGGTGGGCAAATGCAGGTCACCGTCTGCGATCCTGGATACCAGTACTGCGCAGTTGTCGCCACCTCGCCGCCATACAAGGAATCAAGATACTGTGTCAAGTTATACCAAGATGAGTGCTATGCGCTCTACTGCAACTCTACCAAAACATGGCGGATGACTTGCCCGTGCCGCGGAGATCTCTGCAATGGACCTAACAC…	788	EZ983308
GW825766	GGTGACCTATAGAACAGTTTGTACAAAACAGCAGGCTTGTACGGTCCGGAATCCCGGGATTTACATTGTAGTGGAGACGCGAACACATCGGTCGTCGATATGTTCGGGTTTATCATAGAGTTGGTTCTTGTTTTTATAATATCTTGTTTATCTATTTTCTATTTTTTCGTGCGAAGTAACTATGGATATTGGAAGAAGCGTGGCGTGCCTTACGATGAACCAAGGTTTATTTTCGGGAGTCTTTCGTTCCTCATGAGAAGGAGTTTCTGGGATGTGTTCTACGATCTAGGTAAAAAGTACAAGAAGTATGATTATATTGGAATCTTCATGTCGTGGAAACCTGCCCTCATGCTGCTCTCAAAGGATCTCTCGAAGAAAATTCTTGTGAAAGACAGTGAC…	444	EZ981808	ref|XP_311260.4|-AGAP000721-PA [Anopheles gambiae str. PEST] gb|EAA06911.5| AGAP000721-PA [Anopheles gambiae str. PEST] (1e-138)
GW825561	ATAGAACAGTTTGTACAAAACAGCAGGCTGGTACGGTCCGGAATCCCGGGATGCAAAATACACACAGCCGTTTTCTAATTAAATTTCTGTTGAATGGTTCCAAAACACATGCTGTACATGTACTTATAATATTGTTAAGATATGAAAAAAATATCGGTATTTTTAATGCCATTTTCGGTTATAACAATTTTGCCAAACATCTGTTTAAATATAAATAATTTATTAATATATTCAATGAATTATATTTACATTGTTATTCAGCATTTTTTTTTCTTTAAGTCTTGTTGCTTGCCCGTCTATATTTATGGTTTTATCTCGTTTACTTGAAGGTCATATTTTTTTAGGACATTTCCTGAATTCTTCTAAAAAAGCGCTGTGACGGATAACGCGCTCTCCGAA…	711	EZ981808	ref|XP_311260.4|-AGAP000721-PA [Anopheles gambiae str. PEST] gb|EAA06911.5| AGAP000721-PA [Anopheles gambiae str. PEST] (1e-138)
GW825965	ATAGAACAGTTTGTACAAAACAGCAGGCTGGTACGGTCCGGAATCCCGGGATATCAAATGTGCGAAGAAATAGTTCTTACAAACCTTTTTGGGGCCACAAAAGTTGAGGAACCGAAAACGAAATCTATAGAAGAACCAGAAATGTCTACCAAAAAGGTTGAAGCAATGGAAAGAAGTAATGCACTGACTAACAAAAATATGATTTTCTCTAAAGAAGTGATTGGGTCTCCTAAAGTTACATTGACGAACGTACGTAGCAAGGAAACGACACCGGCTAAGAGGCTCTCAACTGTAGACCATCATAAGGAGTACAGACTGAGGATGCCCCCCAGTTATAATGGCAGCAAAATGTTCATGCCCACTGGTGAACAACTGTTTTGGCTCGGTGAGACCCGTCCA…	754	EZ981808	ref|XP_311260.4|-AGAP000721-PA [Anopheles gambiae str. PEST] gb|EAA06911.5| AGAP000721-PA [Anopheles gambiae str. PEST] (1e-138)
GW826027	ATAGAACAGTTTGTACAAAACAGCAGGCTGGTACGGTCCGGAATCCCGGGATATCGCGGTGGTCGCACACGCCTAAACCAATACAGCCATAGTAATATCGGCTGCGGGGTAATAATCCAG	120	EZ981808	ref|XP_311260.4|-AGAP000721-PA [Anopheles gambiae str. PEST] gb|EAA06911.5| AGAP000721-PA [Anopheles gambiae str. PEST] (1e-138)
GW826390	TATAGAACAGTTTGTACAAAACAGCAGGCTGGTACGGTCCGGAATCCCGGGATATTTGTAGCGCGAAGTGACCATATCTGGACAAAAATGTTCAAGAAACTCTTTCTGCTTGTGCTCGTCGTCCTGATGTTTGGAGACAGTATGCAACAAGGTGCTGGCGGTGAAGCCGGAGGAGGCGCCGGTTTCAGCTTCGGAGGCGGCGCTGGCGCTGGTGGCGGTGGTGGCCCTGATGGTGGTGCTGGAGCTGGGGGTGAAATGGGATTCGGGTTTAACGCCGGCGCAGGCGGCGGCGCTGGCGCTGGCGGTGGCAAGTAAAAGAATATGATGCAGACTAAATTCACACTAACGAATTGAGACCCAAATACGAGATATACCTGAAACCTACATAGATTATAATAA…	601	EZ981808	ref|XP_311260.4|-AGAP000721-PA [Anopheles gambiae str. PEST] gb|EAA06911.5| AGAP000721-PA [Anopheles gambiae str. PEST] (1e-138)
GW826216	GTGACTATAGAACAGTTTGTACAAAACAGCAGGCTGGTACGGTCCGGAATCCCGGGATCAGGCGTCTAACACTGGGAGGGCCCAAATTGGACAAGCGGTACTCGCCTTGTTTCCGTGACGAGAACGGGCGCAAGCAGTCGCTGGGCGGCAAGCGCAAGCGCGACGACGTGTTCAAATTCAAGGTACATCGAAATGGAAATGCAAGCGAGGTACTTAAAAGCATTGCACACATGGACAATTCAAACAAGCAGTATTTCTTAATGATGGAGAATATCACATCTTCGTACCGGCGGCCGTGCGTGCTGGACCTGAAGATGGGTACGCGGCAGCACGGCGACGACGCCACCGCGGAGAAGCGCAGCAAACAGATCGCCAAGTGCGCCGCCAGCACCTCCGCCA…	748	EZ981808	ref|XP_311260.4|-AGAP000721-PA [Anopheles gambiae str. PEST] gb|EAA06911.5| AGAP000721-PA [Anopheles gambiae str. PEST] (1e-138)
GW826052	GTGACTATAGAACAGTTTGTACAAAACAGCAGGCTGGTACGGTCCGGAATCCCGGGATGAATCACCCTGTGTTTCGAAACTAGTAGGACTTATCTCAGTATTTTCACGTGAGTAACCCGCGATTTTTATTTAACTTAGTATGTCTCACGATAGTTATTATAAAAACATAATTATATTTCTTCACTTATTTACTTTTGTTTATTCATCAAATAACGTATAAAATGTCATTTGGTTCGGCAAGGCACAGTTGGCGTAGTGGTTGGGCAACTAGCTGCTGTGTAACGTGTCGTGGGTTCTATTTGCAAACGAAACATTTCTGTGGGTATTGCGTGATCCTAATTTTTGTTTGAATTTTTGATAAAAATCCAATTTACTTAAAGATATGTTGTTGAAATGTAA…	723	EZ981808	ref|XP_311260.4|-AGAP000721-PA [Anopheles gambiae str. PEST] gb|EAA06911.5| AGAP000721-PA [Anopheles gambiae str. PEST] (1e-138)
GW824954	TGACCTATAGAACAGTTTGTACAAACCAGCAGGCTGGTACGGTCCGGAATCCCGGGATCGAAGCGCGAACAGCTGCGCCTAATATTTAACTAAAAGTGACAACCCTAAGACAGTAGGCAATTATATCGCGGATTGGGAAGAAGATGGCCTACTTTGTGTTCTTTATACTATGGTCGTGCGTCGTACCTTTGTTTATACGGAGCCAGGCTAGCTAGCCATACGTTAGTATGTTATCAGCTGTGCGCTGCGCGGTCGGC	257	EZ981808	ref|XP_311260.4|-AGAP000721-PA [Anopheles gambiae str. PEST] gb|EAA06911.5| AGAP000721-PA [Anopheles gambiae str. PEST] (1e-138)
GW825181	GTGACCTATAGAACAGTTTGTACAAAACAGCAGGCTGGTACGGTCCGGAATCCCGGGAT	59	EZ981808	ref|XP_311260.4|-AGAP000721-PA [Anopheles gambiae str. PEST] gb|EAA06911.5| AGAP000721-PA [Anopheles gambiae str. PEST] (1e-138)
GW825662	GTGACTATAGAACAGTTTGTACAAAACAGCAGGCTGGTACGGTCCGGAATCCCGGGAATTTGGGAGTTTGCGTAAATTGGCCGTAGCTCTGCGAGCACGCATTACCGCGCCGCGCGTTATCAGTGACAGTTTATTCGACTTCGTGCGTAGTATCGCAGCGTTTTGTGAAACCAAGAGTATAGACGTTCAATCGTATGTCCATCCAGAATCTGAACACATTTGACCCATTCGCCGATGCTATCAAAAGCTCGGAAGACGACGTACAAGATGGTCTAGTCCACGTCCGTATTCAGCAGCGGAACGGGCGTAAGACTCTCACAACGGTGCAGGGGCTCTCTTCGGAATATGACTTGAAGAAGATAGTGCGGGCATGCAAGAAGGAGTTCGCGTGCAACGGAA…	813	EZ981808	ref|XP_311260.4|-AGAP000721-PA [Anopheles gambiae str. PEST] gb|EAA06911.5| AGAP000721-PA [Anopheles gambiae str. PEST] (1e-138)
FQ025760	TGATCATTGATCACCCACCTCAATTGATTCCCTTCTTCTGTGTCTCTTTGGGCTTTTTTACTGATTTGAGTTGTCTAAAATATCCAATAGGGTAAAGTTAAACTGTTTCAGTAAAAAGATTACAGAAGCAAAATGAAGGGGTGCATTTTTAACATCGATGCTGGATATTTAGAAGGACTGTGCCGTGGTTTCAAGTGTGGAATCCTGAAGCAGGCTGACTACCTTAACTTGGTGCAATGCGAGACCCTGGAAGACTTAAAGCTTCACCTGCAGGGCACCGACTATGGTACGTTCCTTGCAAATGAGCCCAGCCCTCTTGCTGTCTCTACAATTGACGATAAGCTTCGCGAGAAGCTCGTAATTGAATTCCAGCATCTAAGGAATCATTCAGTGGAGCCA…	715	EZ981808	ref|XP_311260.4|-AGAP000721-PA [Anopheles gambiae str. PEST] gb|EAA06911.5| AGAP000721-PA [Anopheles gambiae str. PEST] (1e-138)
GW824819	GTGACCTATAGAACAGTTTGTACAAACAGCAGGCTGGTACGGTCCGGAATCCCGGGATGTGAGAGTCAACAAGGATTACACGTGTTCAATAAATAAATAATAGACCAGTGAATGTATTCAGTGATTTGAATTTAATTTTCATAAACGAAAAATGGCTATAAAAGGAATATCCTTAAAAGACGAGTACAACGAATAACACAGCGTACCACGTCCAGATAGACATCAAGAAGTTACGCGACTGGCTCAGCACACAGCCTCATCTACCTGGAGAGTGTATCACAGATCTGGACTTGATTCTGATCTATCACTGCTGCGACCACAGCGCGGAGGTGTCCAAACAAGTGCTGGACCTGCATTACACACTGCGGACGCTGTTCACCAACTTCTTCAAAGATAGAG…	768	EZ981808	ref|XP_311260.4|-AGAP000721-PA [Anopheles gambiae str. PEST] gb|EAA06911.5| AGAP000721-PA [Anopheles gambiae str. PEST] (1e-138)
FQ026305	CTGATTTGAGTTGTCTAAAATATCCAATAGGGTAAAGTTAAACTGTTTCAGTAAAAAGATTACAGAAGCAAAATGAAGGGGTGCATTTTTAACATCGATGCTGGATATTTAGAAGGACTGTGCCGTGGTTTCAAGTGTGGAATCCTGAAGCAGGCTGACTACCTTAACTTGGTGCAATGCGAGACCCTGGAAGACTTAAAGCTTCACCTGCAGGGCACCGACTATGGTACGTTCCTTGCAAATGAGCCCAGCCCTCTTGCTGTCTCTACAATTGACGATAAGCTTCGCGAGAAGCTCGTAATTGAATTCCAGCATCTAAGGAATCATTCAGTGGAGCCACTCTCTACCTTCTTGGACTTCATTACTTACAGTTACATGATTGACAACATTATTTTGCTG…	731	EZ981808	ref|XP_311260.4|-AGAP000721-PA [Anopheles gambiae str. PEST] gb|EAA06911.5| AGAP000721-PA [Anopheles gambiae str. PEST] (1e-138)
FQ030782	CTCAATTGATTCCCTTCTTCTGTGTCTCTTTGGGCTTTTTTACTGATTTGAGTTGTCTAAAATATCCAATAGGGTAAAGTTAAACTGTTTCAGTAAAAAGATTACAGAAGCAAAATGAAGGGGTGCATTTTTAACATCGATGCTGGATATTTAGAAGGACTGTGCCGTGGTTTCAAGTGTGGAATCCTGAAGCAGGCTGACTACCTTAACTTGGTGCAATGCGAGACCCTGGAAGACTTAAAGCTTCACCTGCAGGGCACCGACTATGGTACGTTCCTTGCAAATGAGCCCAGCCCTCTTGCTGTCTCTACAATTGACGATAAGCTTCGCGAGAAGCTCGTAATTGAATTCCAGCATCTAAGGAATCATTCAGTGGAGCCACTCTCTACCTTCTTGGAC…	801	EZ981808	ref|XP_311260.4|-AGAP000721-PA [Anopheles gambiae str. PEST] gb|EAA06911.5| AGAP000721-PA [Anopheles gambiae str. PEST] (1e-138)
FQ028060	CTTCTTCTGTGTCTCTTTGGGCTTTTTTACTGATTTGAGTTGTCTAAAATATCCAATAGGGTAAAGTTAAACTGTTTCAGTAAAAAGATTACAGAAGCAAAATGAAGGGGTGCATTTTTAACATCGATGCTGGATATTTAGAAGGACTGTGCCGTGGTTTCAAGTGTGGAATCCTGAAGCAGGCTGACTACCTTAACTTGGTGCAATGCGAGACCCTGGAAGACTTAAAGCTTCACCTGCAGGGCACCGACTATGGTACGTTCCTTGCAAATGAGCCCAGCCCTCTTGCTGTCTCTACAATTGACGATAAGCTTCGCGAGAAGCTCGTAATTGAATTCCAGCATCTAAGGAATCATTCAGTGGAGCCACTCTCTACCTTCTTGGACTTCATTACTTACA…	740	EZ981808	ref|XP_311260.4|-AGAP000721-PA [Anopheles gambiae str. PEST] gb|EAA06911.5| AGAP000721-PA [Anopheles gambiae str. PEST] (1e-138)
GW825571	GTGACCTATAGAACAGTTTGTACAAAACAGCAGGCTGGTACGGTCCGGAATCCCGGGATGTCTCTTTGGGCTTTTTTACTGATTTGAGTTGTCTAAAATATCCAATAGGGTAAAGTTAAACTGTTTCAGTAAAAAGATTACAGAAGCAAAATGAAGGGGTGCATTTTTAACATCGATGCTGGATATTTAGAAGGACTGTGCCGTGGTTTCAAGTGTGGAATCCTGAAGCAGGCTGACTACCTTAACTTGGTGCAATGCGAGACCCTGGAAGACTTAAAGCTTCACCTGCAGGGCACCGACTATGGTACGTTCCTTGCAAATGAGCCCAGCCCTCTTGCTGTCTCTACAATTGACGATAAGCTTCGCGAGAAGCTCGTAATTGAATTCCAGCATCTAAGG…	863	EZ981808	ref|XP_311260.4|-AGAP000721-PA [Anopheles gambiae str. PEST] gb|EAA06911.5| AGAP000721-PA [Anopheles gambiae str. PEST] (1e-138)
FQ017356	GGGGCTTTACGTGACTATAGAACANGTTTGTACAAAAAGCAGGCTGGTACCGGTCCGGAATTCCCGGGATGTCTCTTTGGGCTTTTTTACTGATTTGAGTTGTCTAAAATATCCAATAGGGTAAAGTTAAACTGTTTCAGTAAAAAGATTACAGAAGCAAAATGAAGGGGTGCATTTTTAACATCGATGCTGGATATTTAGAAGGACTGTGCCGTGGTTTCAAGTGTGGAATCCTGAAGCAGGCTGACTACCTTAACTTGGTGCAATGCGAGACCCTGGAAGACTTAAAGCTTCACCTGCAGGGCACCGACTATGGTACGTTCCTTGCAAATGAGCCCAGCCCTCTTGCTGTCTCTACAATTGACGATAAGCTTCGCGAGAAGCTCGTAATTGAATTCC…	1289	EZ981808	ref|XP_311260.4|-AGAP000721-PA [Anopheles gambiae str. PEST] gb|EAA06911.5| AGAP000721-PA [Anopheles gambiae str. PEST] (1e-138)
FQ025340	GGACTGTGCCGTGGTTTCAAGTGTGGAATCCTGAAGCAGGCTGACTACCTTAACTTGGTGCAATGCGAGACCCTGGAAGACTTAAAGCTTCACCTGCAGGGCACCGACTATGGTACGTTCCTTGCAAATGAGCCCAGCCCTCTTGCTGTCTCTACAATTGACGATAAGCTTCGCGAGAAGCTCGTAATTGAATTCCAGCATCTAAGGAATCATTCAGTGGAGCCACTCTCTACCTTCTTGGACTTCATTACTTACAGTTATATGATTGACAACATTATTTTGCTGATCACTGGTACACTACACCAGAGGCCCATTTCGGAGCTCATTCCCAAATGCCACCCCTTAGGCTCCTTTGAGCAAATGGAAGCCATCCATGTTGCTGCTACACCTGCTGAACTG…	689	EZ981808	ref|XP_311260.4|-AGAP000721-PA [Anopheles gambiae str. PEST] gb|EAA06911.5| AGAP000721-PA [Anopheles gambiae str. PEST] (1e-138)
FQ017523	GGGAGCATTTAGGTGCACTATAGACACGTTTGTAAAAAAAGCAGGCTGGTACCGGTCCGGAATTCCCGGGATCTGTTTCAGTAAAAAGATTACAGAAGCAAAATGAAGGGGTGCATTTTTAACATCGATGCTGGATATTTAGAAGGACTGTGCCGTGGTTTCAAGTGTGGAATCCTGAAGCAGGCTGACTACCTTAACTTGGTGCAATGCGAGACCCTGGAAGACTTAAAGCTTCACCTGCAGGGCACCGACTATGGTACGTTCCTTGCAAATGAGCCCAGCCCTCTTGCTGTCTCTACAATTGACGATAAGCTTCGCGAGAAGCTCGTAATTGAATTCCAGCATCTAAGGAATCATTCAGTGGAGCCACTCTCTACCTTCTTGGACTTCATTACTTAC…	1318	EZ981808	ref|XP_311260.4|-AGAP000721-PA [Anopheles gambiae str. PEST] gb|EAA06911.5| AGAP000721-PA [Anopheles gambiae str. PEST] (1e-138)
GW825580	ATAGAACAGTTTGTACAAAACAGCAGGCTGTTACGGTCCGGAATCCCGGGATTTTCAGTATTCGGGCCGTAAATATACTAAGGAATAATTAAAACAAAAATATATTCGTAATTATAATCTTACAATATAACAATCAATGAATAATTATTCAATTTAATATTTTACTCAAAGTACGTGCAATTGTTTTTGTTGTAAGTAGTGCCAAATATTGTGTATCTCTTTGTCTTTTAATAAACAGTTCAGTGCTAGCTTAAATGGGGGCTACTGTATTTTTGCTCACCACAGATAGCGCTACTGTGGACTTCTCCTTCTTTGTCCAATAGGGAATACGGTATTGGACTAGTCAAATTCAATACTTTTTCGAACTGTCAAAAACGATAGTTTTCTTTGAATTTTGTA…	638	EZ981808	ref|XP_311260.4|-AGAP000721-PA [Anopheles gambiae str. PEST] gb|EAA06911.5| AGAP000721-PA [Anopheles gambiae str. PEST] (1e-138)
GW825697	ATAGAACAGTTTGTACAAAACAGCAGGCTGGTACGGTCCGGAATCCCGGNGATCTCGATGCCAAGTGACTATTATTGTTTTTACAATGTTATTCCGCGTATTTTCATAAATTACATCGAGATCGAGTGAATCGCGACCGCGTTAATTAACATTTGGCATAAAAAATAATGTGCCAAACGCGTATCGTGGCCGGTTTTGATAGATTATCCTAACTCTTGAAAATGTCAAATTGTTTTTTAGTGTTTTGTATGTATTTTTGTCACAAAACGCGGTTTAAATTGTCGCTATTTAGTGTAAATAAGTGTTGTACGAC	313	EZ981808	ref|XP_311260.4|-AGAP000721-PA [Anopheles gambiae str. PEST] gb|EAA06911.5| AGAP000721-PA [Anopheles gambiae str. PEST] (1e-138)
GW825907	ATAGAACAGTTTGTACAAAACAGCAGGCTTGTACGGTCCGGAATCCCGGGATAAAATTTAGCGCTTACCAAATGTTACTAAGATCAATTAAAGATGAGCATCTATGGTTCCTTCCCTCGGGTCGATTATCCCATCAGCGACACTTTTTACGAATTTGGTGACCTTGTTTGGAAGCTTTCCCTTCGAGGATGTTAACAGGACACGCCACTTTGCCGAATGGTTATTGATTCTGACTTGGCATTCCGAGCAATTCTATGAGATACCCATATGATAACAGAGAAGCGCAGTCCCAGAACCTGGAGCCAGTTGTGCTAACGCTCAAGTTGGCATATTGGTGGTATGGAAACTTATTAAAATACATGTTGTATATCGCAACCAGAGTATTATAGCCCCTGTCAT…	792	EZ981808	ref|XP_311260.4|-AGAP000721-PA [Anopheles gambiae str. PEST] gb|EAA06911.5| AGAP000721-PA [Anopheles gambiae str. PEST] (1e-138)
GW825971	ATAGAACAGTTTGTACAAAACAGCAGGCTGTTACGGTCCGGAATCCCGGGATATCCGATGTTAGAATAAACTCACCAGGTTTAAAATGGTGACAATAAAATATCAGTGTAAATAGTTAGTTTTAATTACCAATTATGTTGACCGACCGAAATTGTAAATGTAAATAATAGTTTATTTGTACCTTGTACGTTATATAAAATCAACTGTTTTATGTTGAATGAATGCCCGCTGCCGGGCTCGTCTCCTACAAGTTACACGTTCGTCTCATATCAGATTAATTCATTTAGTACCTAATTAGAATTAATATTATTGATTAAATTTATTTACTTATTCTCAAATCATCTGTCATCGATGATGAATCACTATTTATTCAAATGACTATATTATCTACTTATATAT…	753	EZ981808	ref|XP_311260.4|-AGAP000721-PA [Anopheles gambiae str. PEST] gb|EAA06911.5| AGAP000721-PA [Anopheles gambiae str. PEST] (1e-138)
GW826382	ATAGAACAGTTTGTACAAAACAGCAGGCTGGTACGGTCCGGAATCCCGGGATTGGGAAGACTATAGCTAGGAAACGGCCTCAAAACTTAGCTCAAGCAAACCGTGCTGTCCTTAAAAATGCTGAAGGGCCTCCAAAGAAGGTAGCTAAAGTAGCACCTCCGAAAGAGGATAAATCTGATGATTTGGGTGCAAAACTACGAGACCTGAGTGAGAATAAAGGCAAATATGAAGGCAAGAATTACCAGGAACTCAGTGATAATATACAGTTGAAACAGAACAAGCCTCGGAGTGGTGGTTGGATATCTTCGTTGTTCAAAAATAATCCTCAAGTGCCTCGTATTGGGCAGCGGGCTGTCAAACCGATTGTGGAGAAGGTGTTTGCAGGCAAAACCTTTTCTG…	734	EZ981808	ref|XP_311260.4|-AGAP000721-PA [Anopheles gambiae str. PEST] gb|EAA06911.5| AGAP000721-PA [Anopheles gambiae str. PEST] (1e-138)
GW826151	ATAGAACAGTTTGTACAAAACAGCAGGCTGGTACGGTCCGGAATCCCGGGATGGTGGCTCCGTGGTGGTGGAGTGTACCTCGGAGTCGTCGCGTGCACTATCCGCGCGTCTTGTTCGCGGGCGGGCCGGCGATGGGTGCGAGGGGGGCGACGGGTGCGAGGGGTGC	166	EZ981808	ref|XP_311260.4|-AGAP000721-PA [Anopheles gambiae str. PEST] gb|EAA06911.5| AGAP000721-PA [Anopheles gambiae str. PEST] (1e-138)
GW825818	ATAGAACAGTTTGTACAAAACAGCAGGCTGGTACGGTCCGGAATCCCGGGATTCGGAAGTAGGTTACTGTCAAGGAATGTCTGGTCTAGCTGGGGTGCTGCTCATGTATATGGATGAAGAAGATGCATTCTGGGCGCTGGCTGTGCTGCTCTCAGATAAGAAGTATGCCATGCATGGATTGTATATAGAAGGATTTCCGAAGTTAACAAGATTTCTGGAACATCATGATAAAATACTCACAAAATTTATGCCAAAATTGAAACATCACTTTGACAAGTTTGGCTTGGATGCCATCCTGTATTCCCTGAAATGGTTTTTTGTGTGCTTCGTGGAGAGAGTGCCATTTAGCTTATGTCTCAGGGTTTGGGATATTTATCTGTTGGATGGAGAGAGAGTGGT…	721	EZ981808	ref|XP_311260.4|-AGAP000721-PA [Anopheles gambiae str. PEST] gb|EAA06911.5| AGAP000721-PA [Anopheles gambiae str. PEST] (1e-138)
GW825767	GGTGACTATAGAACAGTTTGTACAAAACAGCAGGCTGGTACGGTCCGGAATCCCGGGATCAGTTCGGTACAGTCGACCAAATAGTTTCGTGTTCACCTACTCGTAACTCCTACGGACGAGTTGCGGGATTTTTTCTCAGAGTTGTAAACTCGCGCTTTTCAGTTTTACCTGACGTGTTTCGTCTATTAATTCCTTTATAGTTGATCCTGTTTCAATTCAAGCAAATAAGTTCTGCCATTTCAAAAATAGTGACTTATCTACGTAACACAGTAAATTATTTTCAAAATTTCGATATAGAAGTTTTAGTATCCAACTTTGAGCTCGGCATTGAAGACATTCCTATTTAATGATGATAAAAGTATAATTTCAAATGGTGTATAAATAATTATTAATGGATTA…	526	EZ981425
FQ027306	GTGACTTATCTACGTAACACATATAAATTATTTTCAAAAGTTCGATATAGAAGTTTTATTATCCAACTTTGAGCTCGGCATTGAACACATTCCTATTTAATGATGATAAAAGTATAATTTCAAATGGTGTATAAATAATTATTAATGGATTATAAAAAAACAAAGTTGTCACCAAATATTTGGTCGATTGTACTTTGGTCAGCAACTGCACTTCATTAAGGCTCTTTGCAATATTTTTGTAACCAACTTGTTCTAACTCCTCTCCCAAACTTGTTTGCAGTTAAGTCTATTTTGGACTCTATTCCAATATACTTGTGTATTATATTGCTATACTGAATTTCCGAGCATGATAACACGAT	359	EZ981425
FQ014735	GGAGCTTTAGGTGCACTATAGAACAGTTTGTCAAAAAAGCAGGCTGGGTACCGGTCCGGAATTCCCGGGATCAATAATTCAACCATCAATCATAAAATATGTTACCTTATTAAATGAGACGCAACATAGTGCTTTAAAATGCCTATATTTAAAGTTTATATTTGTTTAAAACCGAGTCGCATAGCATGTGGGAACCGCACTAGAGCAACAATAAGTTCCAAGCCAAACATTTTATAAATGGATTGTAACTCGTCACTAGTTAGAAAAGTTTTTGTACTCCTCGGTAACTGGTAACTGGAACAGGGGTTGGCTATTATTTTTCCTTGTTTAGAACGGCCCGGACAGTTCGGTACAGTCGACCAAATAGTTTCGTGTTCACCTACTCGTAACTCCTACGGA…	1306	EZ981425
FQ026396	CTTCGTGGTGATCAGTCATTTATCATAAATATTTATTAATCATGAAGGTTTTAGTCGTTCTAGCCGGGCTCCTGGCTATCTCGGCTGCTGTCGGACCCGTCGTCCCTGCCAAAGTCGTCTGCTACTACAACAGCAAGAGCTATGTCAGGGAATCTCAAGCGCGCATGCTGCCGTTGGACTTGGACCCTGCCCTGTCCTTCTGCTCCCACCTGGTCTACGGATATGCTGGCGTCCAGCCTGACACCTACAAGATGGTGTCCCTCAACGAGAACCTGGACGTAGACCGCTCCCACGCCAACTACCGAGCTATCACCAACTTCAAGACCAAATACCCTGGTCTGAAGGTCCTACTGTCCGTTGGTGGTGACGTCGACACTGAAGAAGCCCAGAAATACAACC…	632	EZ983273	gb|ABC79625.1|-imaginal disc growth factor-like protein [Mamestra brassicae] (0.0)
FQ015904	GAGCATAGGTGACTATAGAAACAGTTTGTACAAAAAGCAGGCTGGTACCGGTCCGGAATTCCCGGGATGTGAGCTGAAACAGGCCCTGAACGTCAAGCCTAACATGCAATTGGCTGTCACTGTCCTACCCAATGTCAATTCTTCCGTCTACTTCGACATTCCCGCCATCATCAACTTGGTGGACATTGTGCACCTTAGTGCTTATGACTTCGAGACTCCCGAACGCAACCCTAAGGAGGCTGACTATGCTACTCCCATCTACACTCCCCAAAACCGCAACCCACTGTGGAATGCTGACGCCGTTGTCAACCACTGGCTCCAGGGTGGTGCTCCTGCCCACAAACTGGTGTTGGGTATCCCTACCGCTGCCCGTACCTGGAAACTGGACAGTGAAAGTGA…	1377	EZ983273	gb|ABC79625.1|-imaginal disc growth factor-like protein [Mamestra brassicae] (0.0)
FQ024247	TGGTGATCAGTCATTTAGCATAAATATTTATTAATCATGAAGGTTTTAGTCGTTCTAGCCGGGCTCCTGGCTATCTCGGCTGCTGTCGGACCCGTCGTCCCTGCCAAAGTCGTCTGCTACTACAACAGCAAGAGCTATGTCAGGGAATCTCAAGCGCGCATGCTGCCGTTGGACTTGGACCCTGCCCTGTCCTTCTGCTCCCACCTGGTCTACGGATATGCTGGCGTCCAGCCTGACACCTACAAGATGGTGTCCCTCAACGAGAACCTGGACGTAGACCGCTCCCACGCCAACTACCGAGCTATCACCAACTTCAAGACCAAATACCCTGGTCTGAAGGTCCTACTGTCCGTTGGTGGTGACGTCGACACTGAAGAAGCCCAGAAATACAACCTCCTG…	694	EZ983273	gb|ABC79625.1|-imaginal disc growth factor-like protein [Mamestra brassicae] (0.0)
FQ031473	GCTTCGTGGTGATCAGTCATTTAGCATAAATATTTATTAATCATGAAGGTTTTAGTCGTTCTAGCCGGGCTCCTGGCTATCTCGGCTGCTGTCGGACCCGTCGTCCCTGCCAAAGTCGTCTGCTACTACAACAGCAAGAGCTATGTCAGGGAATCTCAAGCGCGCATGCTGCCGTTGGACTTGGACCCTGCCCTGTCCTTCTGCTCCCACCTGGTCTACGGATATGCTGGCGTCCAGCCTGACACCTACAAGATGGTGTCCCTCAACGAGAACCTGGACGTAGACCGCTCCCACGCCAACTACCGAGCTATCACCAACTTCAAGACCAAATACCCTGGTCTGAAGGTCCTACTGTCCGTTGGTGGTGACGTCGACACTGAAGAAGCCCAGAAATACAAC…	707	EZ983273	gb|ABC79625.1|-imaginal disc growth factor-like protein [Mamestra brassicae] (0.0)
GW825781	ATAGAACAGTTTGTACAAAACAGCAGGCTGGTACGGTCCGGAATCCCGGGATCGCTTCGTGGTGATCAGTCATTTAGCATAAATATTTATTAATCATGAAGGTTTTAGTCGTTCTAGCCGGGCTCCTGGCTATCTCGGCTGCTGTCGGACCCGTCGTCCCTGCCAAAGTCGTCTGCTACTACAACAGCAAGAGCTATGTCAGGGAATCTCAAGCGCGCATGCTGCCGTTGGACTTGGACCCTGCCCTGTCCTTCTGCTCCCACCTGGTCTACGGATATGCTGGCGTCCAGCCTGACACCTACAAGATGGTGTCCCTCAACGAGAACCTGGACGTAGACCGCTCCCACGCCAACTACCGAGCTATCACCAACTTCAAGACCAAATACCCTGGTCTGAAGG…	824	EZ983273	gb|ABC79625.1|-imaginal disc growth factor-like protein [Mamestra brassicae] (0.0)
FQ030048	GCTTCGTGGTGATCAGTCATTTAGCATAAATATTTATTAATCATGAAGGTTTTAGTCGTTCTAGCCGGGCTCCTGGCTATCTCGGCTGCTGTCGGACCCGTCGTCCCTGCCAAAGTCGTCTGCTACTACAACAGCAAGAGCTATGTCAGGGAATCTCAAGCGCGCATGCTGCCGTTGGACTTGGACCCTGCCCTGTCCTTCTGCTCCCACCTGGTCTACGGATATGCTGGCGTCCAGCCTGACACCTACAAGATGGTGTCCCTCAACGAGAACCTGGACGTAGACCGCTCCCACGCCAACTACCGAGCTATCACCAACTTCAAGACCAAATACCCTGGTCTGAAGGTCCTACTGTCCGTTGGTGGTGACGTCGACACTGAAGAAGCCCAGAAATACAAC…	823	EZ983273	gb|ABC79625.1|-imaginal disc growth factor-like protein [Mamestra brassicae] (0.0)
GW825281	GAATTCCCGGGATCAGTCATTTAGCATAAATATTTATTAATCATGAAGGTTTTAGTCGTTCTAGCCGGGCTCCTGGCTATCTCGGCTGCTGTCGGGCCCGTCGTCCCTGCCAAAGTCGTCTGCTACTACAACAGCAAGAGCTATGTCAGGGAATCTCAAGCGCGCATGCTGCCGTTGGACTTGGACCCTGCCCTGTCCTTCTGCTCCCACCTGGTGTACGGATATGCTGGCGTCCAGCCTGACACCTACAAGATGGTGTCCCTCAACGAGAACCTGGACGTAGACCGCTCCCACGCCAACTACCGAGCTATCACCAACTTCAAGACCAAATACCCTGGTCTGAAGGTCCTACTGTCCGTTGGTGGTGACGTCGACACTGAAGAAGCCCAGAAATACAAC…	815	EZ983273	gb|ABC79625.1|-imaginal disc growth factor-like protein [Mamestra brassicae] (0.0)
FQ015424	GTAGCTTTAGGTGANTATAGAACANGTTTGTACAAAAAGCAGGCTGGTACCGGTCCGGAATTCCCGGGATACGCTTCGTGGTGATCAGTCATTTAGCATAAATATTTATTAATCATGAAGGTTTTAGTCGTTCTAGCCGGGCTCCTGGCTATCTCGGCTGCTGTCGGACCCGTCGTCCCTGCCAAAGTCGTCTGCTACTACAACAGCAAGAGCTATGTCAGGGAATCTCAAGCGCGCATGCTGCCGTTGGACTTGGACCCTGCCCTGTCCTTCTGCTCCCACCTGGTCTACGGATATGCTGGCGTCCAGCCTGACACCTACAAGATGGTGTCCCTCAACGAGAACCTGGACGTAGACCGCTCCCACGCCAACTACCGAGCTATCACCAACTTCAAGACC…	1143	EZ983273	gb|ABC79625.1|-imaginal disc growth factor-like protein [Mamestra brassicae] (0.0)
FQ022570	GGGAGATTTAGGTGAGTATAGAAACAGTTTGTACAAAAAAGCAGGCTGGTACCGGTCCGGAATTCCCGGGATCGCTTCGTGGTGATCAGTCATTTAGCATAAATATTTATTAATCATGAAGGTTTTAGTCGTTCTAGCCGGGCTCCTGGCTATCTCGGCTGCTGTCGGACCCGTCGTCCCTGCCAAAGTCGTCTGCTACTACAACAGCAAGAGCTATGTCAGGGAATCTCAAGCGCGCATGCTGCCGTTGGACTTGGACCCTGCCCTGTCCTTCTGCTCCCACCTGGTCTACGGATATGCTGGCGTCCAGCCTGACACCTACAAGATGGTGTCCCTCAACGAGAACCTGGACGTAGACCGCTCCCACGCCAACTACCGAGCTATCACCAACTTCAAGAC…	1157	EZ983273	gb|ABC79625.1|-imaginal disc growth factor-like protein [Mamestra brassicae] (0.0)
FQ027119	GTCATTTAGCATAAATATTTATTAATCATGAAGGTTTTAGTCGTTCTAGCCGGGCTCCTGGCTATCTCGGCTGCTGTCGGACCCGTCGTCCCTGCCAAAGTCGTCTGCTACTACAACAGCAAGAGCTATGTCAGGGAATCTCAAGCGCGCATGCTGCCGTTGGACTTGGACCCTGCCCTGTCCTTCTGCTCCCACCTGGTCTACGGATATGCTGGCGTCCAGCCTGACACCTACAAGATGGTGTCCCTCAACGAGAACCTGGACGTAGACCGCTCCCACGCCAACTACCGAGCTATCACCAACTTCAAGACCAAATACCCTGGTCTGAAGGTCCTACTGTCCGTTGGTGGTGACGTCGACACTGAAGAAGCCCAGAAATACAACCTCCTGCTGGAGTCC…	858	EZ983273	gb|ABC79625.1|-imaginal disc growth factor-like protein [Mamestra brassicae] (0.0)
GW825778	GGATGCATGAGGTTGAATAGCACGTGCTTGTGTTGTGTTAAAAATGATTTTGTTATTAGTATCTGTTGTTCTAGTGTTCGCTTTGTTAGTGTCTTGGATTAGTTTAGTTAGACAAAGTCGTCGGTTTAATGTAGATGGGCCATCTCCACTGCCCTTAGTTGGAAATGCACATTTGTTTGTAGTTAAATCTTCTGAGTTCTTGAACTTGGTTCAAAGACTATCGGAAAAGTATGGCAAAGTGTTCCGGGTACATTTTTTCTCGACGCCGTACGTGGTGATCTGCCATGCAAAGCAGGCTGAGGAATTAGTCTCAAGCATAGAGCATATAACAAAAGGCAGGTCCTACAGCTTCCTGACATGCTGGCTTGGTCAAGGCTTACTCACTTCCACAGGCCAAAG…	475	EZ981571	gb|AAL48300.1|-cytochrome P450 CYP4L4 [Mamestra brassicae] (1e-134)
GW825782	ATAGAACAGTTTGTACAAAACAGCAGGCTGGTACGGTCCGGAATCCCGGGATCTCATCGCATGAGGTTGAATAGCACGTGCTTGTGTTGTGTTAAAAATGATTTTGTTATTAGTATCTGTTGTTCTAGTGTTCGCTTTGTTAGTGTCTTGGATTAGTTTAGTTAGACAAAGTCGTCGGTTTAATGTAGATGGGCCATCTCCACTGCCCTTAGTTGGAAATGCACATTTGTTTGTAGTTAAATCTTCTGAGTTCTTGAACTTGGTTCAAAGACTATCGGAAAAGTATGGCAAAGTGTTCCGGGTACATTTTTTCTCGACGCCGTACGTGGTGATCTGCCATGCAAAGCAGGCTGAGGAATTAGTCTCAAGCATAGAGCACATAACAAAAGGCAGGTCCTA…	592	EZ981571	gb|AAL48300.1|-cytochrome P450 CYP4L4 [Mamestra brassicae] (1e-134)
FQ025124	CCTCATCGCATGAGGTTGAATAGCACGTGCTTGTGTTGTGTTAAAAATGATTTTGTTATTAGTATCTGTTGTTCTAGTGTTCGCTTTGTTAGTGTCTTGGATTAGTTTAGTTAGACAAAGTCGTCGGTTTAATGTAGATGGGCCATCTCCACTGCCCTTAGTTGGAAATGCACATTTGTTTGTAGTTAAATCTTCTGAGTTCTTGAACTTGGTTCAAAGACTATCGGAAAAGTATGGCAAAGTGTTCCGGGTACATTTTTTCTCGACGCCGTACGTGGTGATCTGCCATGCAAAGCAGGCTGAGGAATTAGTCTCAAGCATAGAGCATATAACAAAAGGCAGGTCCTACAGCTTCCTGACATGCTGGCTTGGTCAAGGCTTACTCACTTCCACAGGCCA…	737	EZ981571	gb|AAL48300.1|-cytochrome P450 CYP4L4 [Mamestra brassicae] (1e-134)
FQ032069	ATCGCATGAGGTTGAATAGCACGTGCTTGTGTTGTGTTAAAAATGATTTTGTTATTAGTATCTGTTGTTCTAGTGTTCGCTTTGTTAGTGTCTTGGATTAGTTTAGTTAGACAAAGTCGTCGGTTTAATGTAGATGGGCCATCTCCACTGCCCTTATTTGGAAATGCACATTTGTTTGTAGTTAAATCTTCTGAGTTCTTGAACTTGGTTCAAAGACTATCGGAAAAGTATGGCAAAGTGTTCCGGGTACATTTTTTCTCGACGCCGTACGTGGTGATCTGCCATGCAAAGCAGGCTGAGGAATTAGTCTCAAGCATAGAGCATATAACAAAAGGCAGGTCCTACAGCTTCCTGACATGCTGGCTTGGTCAAGGCTTACTCACTTCCACAGGCCAAAGA…	772	EZ981571	gb|AAL48300.1|-cytochrome P450 CYP4L4 [Mamestra brassicae] (1e-134)
GW826063	GGATAGATGGGCCATCTCCACTGCCCTTAGTTGGAAATGCACATTTGTTTGTAGTTAAATCTTCTGAGTTCTTGAACTTGGTTCAAAGACTATCGGAAAAGTATGGCAAAGTGTTCCGGGTACATTTTTTCTCGACGCCGTACGTGGTGATCTGCCATGCAAAGCAGGCTGAGGAATTAGTCTCAAGCATAGAGCATATAACAAAAGGCAGGTCCTACAGCTTCCTGACATGCTGGCTTGGTCAAGGCTTACTCACTTCCACAGGCCAAAGATGGAAGACCCATCGCAAGTTTCTGACTCCCGCATTCCACTTCAATATCCTGCAGAACTTCCTCCCCGTATTCTGCAAGAACCAGCGCGTGCTGACGGAGAAGCTGCGAGGACTTGCCGACGGCCGCC…	722	EZ981571	gb|AAL48300.1|-cytochrome P450 CYP4L4 [Mamestra brassicae] (1e-134)
FQ016462	GGGGACATAGGTGACCTATAGACACGTTTGTACAAAAAAGCAGGCTGGTACCGGTCCGGAATTCCCGGGATCGCATGAGGTTGAATAGCACGTGCTTGTGTTGTGTTAAAAATGATTTTGTTATTAGTATCTGTTGTTCTAGTGTTCGCTTTGTTAGTGTCTTGGATTAGTTTAGTTAGACAAAGTCGTCGGTTTAATGTAGATGGGCCATCTCCACTGCCCTTAGTTGGAAATGCACATTTGTTTGTAGTTAAATCTTCTGAGTTCTTGAACTTGGTTCAAAGACTATCGGAAAAGTATGGCAAAGTGTTCCGGGTACATTTTTTCTCGACGCCGTACGTGGTGATCTGCCATGCAAAGCAGGCTGAGGAATTAGTCTCAAGCATAGAGCATATAACA…	1371	EZ981571	gb|AAL48300.1|-cytochrome P450 CYP4L4 [Mamestra brassicae] (1e-134)
GW825784	TATAGAACAGTTTGTACAAACAGCAGGCTGGTACGGTCCGGAATCCCGGGACTTTGTTATAGCCAGCGGTATCTTTTAGTTGTTTTCAAAGTTTCTTTCGTATTGGTAAGAGGGTAGGGCGGTGCGTTGTCCTAGGTTTCGGCCGGACTAGCGTATCGTCCGGTCTTCCGTAGTGTTATTATAACTATCAATTAGATAATTGCGACATTCGACAAGTCCAACCTTGCTGGCGTTAAGTAATTAATTATACGAGATGACCCGTGGAAACCAGAGAGATTTGGCTCGCGCCAAGAACCAAAAGAAACAACAAGAAATGCAAAAGAAAAAGAATGCTAGTGAAAAGACAGGCATGTCTTTACAAGAAAGGAAACATAGGGATGCTGAATTAATGAGAGAAAA…	753	EZ982765
FQ014353	TGGAATTTAGTGACTATAGAACACGTTTGTAAAAAAAGCAGGCTGGTACCGGTCCGGAATTCCCGGGATAGCCAGCGGTATCTTTTAGTTGTTTTCAAAGTTTCTTTCGTATTGGTAAGAGGGTAGGGCGGTGCGTTGTCCTAGGTTTCGGCCGGACTAGCGTATCGTCCGGTCTTCCGTAGTGTTATTATAACTATCAATTAGATAATTGCGACATTCGACAAGTCCAACCTTGCTGGCGTTAAGTAATTAATTATACGAGATGACCCGTGGAAACCAGAGAGATTTGGCTCGCGCCAAGAACCAAAAGAAACAACAAGAAATGCAAAAGAAAAAGAATGCTAGTGAAAAGACAGGCATGTCTTTACAAGAAAGGAAACATAGGGATGCTGAATTAAT…	1114	EZ982765
FQ026886	TGGCTGAGGCTTTGTTATAGCCAGCGGTATCTTTTAGTTGTTTTCAAAGTTTCTTTCGTATTGGTAAGAGGGTAGGGCGGTGCGTTGTCCTAGGTTTCGGCCGGACTAGCGTATCGTCCGGTCTTCCATAGTGTTATTATAACTATCAATTAGATAATTGCGACATTCGACAAGTCCAACCTTGCTGGCGTTAAGTAATTAATTATACGAGATGACCCGTGGAAACCAGAGAGATTTGGCTCGCGCCAAGAACCAAAAGAAACAACAAGAAATGCAAAAGAAAAAGAATGCTAGTGAAAAGACAGGCATGTCTTTACAAGAAAGGAAACATAGGGATGCTGAATTAATGAGAGAAAAGCAACGAAAAAAAGAAGAACAGTTAGCAGCAAGTATGAATAA…	860	EZ982765
FQ016330	AGGCTTTGGGTGACTATAGAAACAGTTTGTAAAAAAAGCAGGCTGGTACCGGTCCGGAATTCCCGGGATGTGGCCAGCTGGCTGAGGCTTTGTTATAGCCAGCGGTATCTTTTAGTTGTTTTCAAAGTTTCTTTCGTATTGGTAAGAGGGTAGGGCGGTGCGTTGTCCTAGGTTTCGGCCGGACTAGCGTATCGTCCGGTCTTCCATAGTGTTATTATAACTATCAATTAGATAATTGCGACATTCGACAAGTCCAACCTTGCTGGCGTTAAGTAATTAATTATACGAGATGACCCGTGGAAACCAGAGAGATTTGGCTCGCGCCAAGAACCAAAAGAAACAACAAGAAATGCAAAAGAAAAAGAATGCTAGTGAAAAGACAGGCATGTCTTTACAAGA…	1236	EZ982765
FQ029919	GTGGCCAGCTGGCTGAGGCTTTGTTATAGCCAGCGGTATCTTTTAGTTGTTTTCAAAGTTTCTTTCGTATTGGTAAGAGGGTAGGGCGGTGCGTTGTCCTAGGTTTCGGCCGGACTAGCGTATCGTCCGGTCTTCCATAGTGTTATTATAACTATCAATTAGATAATTGCGACATTCGACAAGTCCAACCTTGCTGGCGTTAAGTAATTAATTATACGAGATGACCCGTGGAAACCAGAGAGATTTGGCTCGCGCCAAGAACCAAAAGAAACAACAAGAAATGCAAAAGAAAAAGAATGCTAGTGAAAAGACAGGCATGTCTTTACAAGAAAGGAAACATAGGGATGCTGAATTAATGAGAGAAAAGCAACGAAAAAAAGAAGAACAGTTAGCAGCAAG…	829	EZ982765
FQ015379	GGGGATCTAGGGTGCNTATAGAAACAGTTTGTACAAAAAAGCAGGCTGGTACCGGTCCGGAATTCCCGGGATGGCTTTGTTATAGCCAGCGGTATCTTTTAGTTGTTTTCAAAGTTTCTTTCGTATTGGTAAGAGGGTAGGGCGGTGCGTTGTCCTAGGTTTCGGCCGGACTAGCGTATCGTCCGGTCTTCCGTAGTGTTATTATAACTATCAATTAGATAATTGCGACATTCGACAAGTCCAACCTTGCTGGCGTTAAGTAATTAATTATACGAGATGACCCGTGGAAACCAGAGAGATTTGGCTCGCGCCAAGAACCAAAAGAAACAACAAGAAATGCAAAAGAAAAAGAATGCTAGTGAAAAGACAGGCATGTCTTTACAAGAAAGGAAACATAGG…	1196	EZ982765
GW825806	AATTCCCGGGATCGCAGTCCGGCTCGGCATTCGAACATGGCAGACAAGACAAAGGTTGCAGAACAATATTACGCCCCGCCGCCGGATCTAGGCAAATGGGAGTCGTTCAGGATTTTCCTATGGAACAGCGAGACTGGACAGTTCCTTGGCCGCACGGGATCGAGTTGGGCTAAAATCTTGCTGTTCTACCTGATCTTCTATGCAATCCTCGTGGGTTTCTTTGCCGCCATGCTGGCGATCTTCTATCAGACGCTGGACTCCAAGATGCCCAAGTGGCAGCTTGATGGCTCACTTATCGGATCCAACCCAGGTTTGGGTTTCCGACCCATGCCCGACAGTGCCAACGTGGAGAGCACCCTGATCTACTACAAGGCCAACGACAAGGGCTCCGTGCTGAAG…	660	EZ981191	ref|XP_392257.1|-PREDICTED: similar to nervana 3 CG8663-PA	isoform A [Apis mellifera] (1e-101)
FQ020099	GGGGACCACTGTGCACTATAGAACAGTTTGTACAAAAAAGCAGGCTGGTACCGGTCCGGAATTCCCGGGATCGGCATTCGAACATGGCAGACAAGACAAAGGTTGCAGAACAATATTACGCCCCGCCGCCGGATCTAGGCAAATGGGAGTCGTTCAGGATTTTCCTATGGAACAGCGAGACTGGACAGTTCCTTGGCCGCACGGGATCGAGTTGGGCTAAAATCTTGCTGTTCTACCTGATCTTCTATGCAATCCTCGTGGGTTTCTTTGCCGCCATGCTGGCGATCTTCTATCAGACGCTGGACTCCAAGATGCCCAAGTGGCAGCTTGATGGCTCACTTATCGGATCCAACCCAGGTTTGGGTTTCCGACCCATGCCCGACAGTGCCAACGTGGAGA…	1202	EZ981191	ref|XP_392257.1|-PREDICTED: similar to nervana 3 CG8663-PA	isoform A [Apis mellifera] (1e-101)
FQ029940	CGAACATGGCAGACAAGACAAAGGTTGCAGAACAATATTACGCCCCGCCGCCGGATCTAGGCAAATGGGAGTCGTTCAGGATTTTCCTATGGAACAGCGAGACTGGACAGTTCCTTGGCCGCACGGGATCGAGTTGGGCTAAAATCTTGCTGTTCTACCTGATCTTCTATGCAATCCTCGTGGGTTTCTTTGCCGCCATGCTGGCGATCTTCTATCAGACGCTGGACTCCAAGATGCCCAAGTGGCAGCTTGATGGCTCACTTATCGGATCCAACCCAGGTTTGGGTTTCCGACCCATGCCCGACAGTGCCAACGTGGAGAGCACCCTGATCTACTACAAGGCCAACGACAAGGGCTCCGTGCTGAAGTGGGCGCAGATCATCGACGACTATTTGGAGG…	787	EZ981191	ref|XP_392257.1|-PREDICTED: similar to nervana 3 CG8663-PA	isoform A [Apis mellifera] (1e-101)
FQ021363	GGGGCTTTAGGTGACTATAGAACACGTTTGTACAAAAAGCAGGCTGGTACCGGTCCGGAATTCCCGGGATGTTGCAGAACAATATTACGCCCCGCCGCCGGATCTAGGCAAATGGGAGTCGTTCAGGATTTTCCTATGGAACAGCGAGACTGGACAGTTCCTTGGCCGCACGGGATCGAGTTGGGCTAAAATCTTGCTGTTCTACCTGATCTTCTATGCAATCCTCGTGGGTTTCTTTGCCGCCATGCTGGCGATCTTCTATCAGACGCTGGACTCCAAGATGCCCAAGTGGCAGCTTGATGGCTCACTTATCGGATCCAACCCAGGTTTGGGTTTCCGACCCATGCCCGACAGTGCCAACGTGGAGAGCACCCTGATCTACTACAAGGCCAACGACAA…	1261	EZ981191	ref|XP_392257.1|-PREDICTED: similar to nervana 3 CG8663-PA	isoform A [Apis mellifera] (1e-101)
GW825381	CCCGGGATGCATTCGAACATGGCAGACAAGACAAAGGTTGCAGAACAATATTACGCCCCGCCGCCGGATCTAGGCAAATGGGAGTCGTTCAGGATTTTCCTATGGAACAGCGAGACTGGACAGTTCCTTGGCCGCACGGGATCGAGTTGGGCTAAAATCTTGCTGTTCTACCTGATCTTCTATGCAATCCTCGTGGGTTTCTTTGCCGTCATGCTGGCGATCTTCTATCAGACGCTGGACTCCAAGATGCCCAAGTGGCAGCTTGATGGCTCACTTATCGGATCCAACCCAGGTTTGGGTTTCCGACCCATGCCCGACAGTGCCAACGTGGAGAGCACCCTGATCTACTACAAGGCCAACGACAAGGGCTCCGTGCTGAAGTGGGCGCAGATCATCGAC…	670	EZ981191	ref|XP_392257.1|-PREDICTED: similar to nervana 3 CG8663-PA	isoform A [Apis mellifera] (1e-101)
FQ025454	CGGCATTCGAACATGGCAGACAAGACAAAGGTTGCAGAACAATATTACGCCCCGCCGCCGGATCTAGGCAAATGGGAGTCGTTCAGGATTTTCCTATGGAACAGCGAGACTGGACAGTTCCTTGGCCGCACGGGATCGAGTTGGGCTAAAATCTTGCTGTTCTACCTGATCTTCTATGCAATCCTCGTGGGTTTCTTTGCCGCCATGCTGGCGATCTTCTATCAGACGCTGGACTCCAAGATGCCCAAGTGGCAGCTTGATGGCTCACTTATCGGATCCAACCCAGGTTTGGGTTTCCGACCCATGCCCGACAGTGCCAACGTAGAGAGCACCCTGATCTACTACAAGGCCAACGACAAGGGCTCCGTGCTGAAGTGGGCGCAGATCATCGACGACTAT…	751	EZ981191	ref|XP_392257.1|-PREDICTED: similar to nervana 3 CG8663-PA	isoform A [Apis mellifera] (1e-101)
FQ014905	GGAGCATTTAGGTGCCTATAGAAACAGTTTGTACAAAAAGCAGGCTGGTACCGGTCCGGAATTCCCGGGATGAACATGGCAGACAAGACAAAGGTTGCAGAACAATATTACGCCCCGCCGCCGGATCTAGGCAAATGGGAGTCGTTCAGGATTTTCCTATGGAACAGCGAGACTGGACAGTTCCTTGGCCGCACGGGATCGAGTTGGGCTAAAATCTTGCTGTTCTACCTGATCTTCTATGCAATCCTCGTGGGTTTCTTTGCCGCCATGCTGGCGATCTTCTATCAGACGCTGGACTCCAAGATGCCCAAGTGGCAGCTTGATGGCTCACTTATCGGATCCAACCCAGGTTTGGGTTTCCGACCCATGCCCGACAGTGCCAACGTGGAGAGCACCCTG…	1305	EZ981191	ref|XP_392257.1|-PREDICTED: similar to nervana 3 CG8663-PA	isoform A [Apis mellifera] (1e-101)
FQ019347	GTAGCATCTTGTGACCTATAGACACGTTTGTACAAAAAGCAGGCTGGTACCGGTCCGGAATTCCCGGGATCGAACATGGCAGACAAGACAAAGGTTGCAGAACAATATTACGCCCCGCCGCCGGATCTAGGCAAATGGGAGTCGTTCAGGATTTTCCTATGGAACAGCGAGACTGGACAGTTCCTTGGCCGCACGGGATCGAGTTGGGCTAAAATCTTGCTGTTCTACCTGATCTTCTATGCAATCCTCGTGGGTTTCTTTGCCGCCATGCTGGCGATCTTCTATCAGACGCTGGACTCCAAGATGCCCAAGTGGCAGCTTGATGGCTCACTTATCGGATCCAACCCAGGTTTGGGTTTCCGACCCATGCCCGACAGTGCCAACGTGGAGAGCACCCTG…	1176	EZ981191	ref|XP_392257.1|-PREDICTED: similar to nervana 3 CG8663-PA	isoform A [Apis mellifera] (1e-101)
FQ031888	TCCGCAGTCCGGCTCGGCATTCGAACATGGCAGACAAGACAAAGGTTGCAGAACAATATTACGCCCCGCCGCCGGATCTAGGCAAATGGGAGTCGTTCAGGATTTTCCTATGGAACAGCGAGACTGGACAGTTCCTTGGCCGCACGGGATCGAGTTGGGCTAAAATCTTGCTGTTCTACCTGATCTTCTATGCAATCCTCGTGGGTTTCTTTGCCGCCATGCTGGCGATCTTCTATCAGACGCTGGACTCCAAGATGCCCAAGTGGCAGCTTGATGGCTCACTTATCGGATCCAACCCAGGTTTGGGTTTCCGACCCATGCCCGACAGTGCCAACGTGGAGAGCACCCTGATCTACTACAAGGCCAACGACAAGGGCTCCGTGCTGAAGTGGGCGCAGA…	798	EZ981191	ref|XP_392257.1|-PREDICTED: similar to nervana 3 CG8663-PA	isoform A [Apis mellifera] (1e-101)
FQ028793	CCGGCTCGGCATTCGAACATGGCAGACAAGACAAAGGTTGCAGAACAATATTACGCCCCGCCGCCGGATCTAGGCAAATGGGAGTCGTTCAGGATTTTCCTATGGAACAGCGAGACTGGACAGTTCCTTGGCCGCACGGGATCGAGTTGGGCTAAAATCTTGCTGTTCTACCTGATCTTCTATGCAATCCTCGTGGGTTTCTTTGCCGCCATGCTGGCGATCTTCTATCAGACGCTGGACTCCAAGATGCCCAAGTGGCAGCTTGATGGCTCACTTATCGGATCCAACCCAGGTTTGGGTTTCCGACCCATGCCCGACAGTGCCAACGTGGAGAGCACCCTGATCTACTACAAGGCCAACGACAAGGGCTCCGTGCTGAAGTGGGCGCAGATCATCGAC…	795	EZ981191	ref|XP_392257.1|-PREDICTED: similar to nervana 3 CG8663-PA	isoform A [Apis mellifera] (1e-101)
FQ026584	CGAACATGGCAGACAAGACAAAGGTTGCAGAACAATATTACGCCCCGCCGCCGGATCTAGGCAAATGGGAGTCGTTCAGGATTTTCCTATGGAACAGCGAGACTGGACAGTTCCTTGGCCGCACGGGATCGAGTTGGGCTAAAATCTTGCTGTTCTACCTGATCTTCTATGCAATCCTCGTGGGTTTCTTTGCCGCCATGCTGGCGATCTTCTATCAGACGCTGGACTCCAAGATGCCCAAGTGGCAGCTTGATGGCTCACTTATCGGATCCAACCCAGGTTTGGGTTTCCGACCCATGCCCGACAGTGCCAACGTAGAGAGCACCCTGATCTACTACAAGGCCAACGACAAGGGCTCCGTGCTGAAGTGGGCGCAGATCATCGACGACTATTTGGAGG…	770	EZ981191	ref|XP_392257.1|-PREDICTED: similar to nervana 3 CG8663-PA	isoform A [Apis mellifera] (1e-101)
FQ022439	TTGTTGTCTTTGGTGACTATAGAACATGTTTGTACAAAAAGCAGGCTGGTACCGGTCCGGAATTCCCGGGATCGGCATTCGAACATGGCAGACAAGACAAAGGTTGCAGAACAATATTACGCCCCGCCGCCGGATCTAGGCAAATGGGAGTCGTTCAGGATTTTCCTATGGAACAGCGAGACTGGACAGTTCCTTGGCCGCACGGGATCGAGTTGGGCTAAAATCTTGCTGTTCTACCTGATCTTCTATGCAATCCTCGTGGGTTTCTTTGCCGCCATGCTGGCGATCTTCTATCAGACGCTGGACTCCAAGATGCCCAAGTGGCAGCTTGATGGCTCACTTATCGGATCCAACCCAGGTTTGGGTTTCCGACCCATGCCCGACAGTGCCAACGTGGAG…	1168	EZ981191	ref|XP_392257.1|-PREDICTED: similar to nervana 3 CG8663-PA	isoform A [Apis mellifera] (1e-101)
GW825731	ATAGAACAGTTTGTACAAAACAGCAGGCTTTTACGGTCCGGAATCCCGGGATGTTATTGGCTGTCTGATTTTGTCTTCACGTGAAACGAGTAACAAAATTAGATTGGTGCTATTTAGGATCCGCAATCATGGATGTGTCGTGGGACGCGGATAATTTTGAGCCTAAACTACCGACCACGTTGACTACTTCGAATAAATGGGAAGGCGAAGACGAGGAAGAGATTGTGAAGGAAAGTTGGGAAGACGAGGAGGAAGAAAAGAAAGATGAGGAAAAAACTGAAGTCCAGGCACCGCCTCCACCGAAACCGAAAAAGAGAATTCAGGATAAAATAGCCGAAAAAGAGCGTTTAGAACGTGAGAAGGCTGACCGTCTGTCCGTTGAGAAGGTAGAAGAACTGA…	460	EZ982370
GW825895	ATAGAACAGTTTGTACAAAACAGCAGGCTTTTACGGTCCGGAATCCCGGGA	51	EZ982370
GW825827	ATAGAACAGTTTGTACAAAACAGCAGGCTTTTACGGTCCGGAATCCCGGGATCGCGGTCGTTCCTTCCCGAAGCTTCAGCTCCTGCTTCCTGCGCACCTAGTTCTGCGCAAGTTGCCCAGCACCGACTGTCAGTTGTTGTCTAAGTCCCGGTGTGTACGAACGCTTCGCAGAATTTCTACCAGTGTTTTGTTGTGAATAATCGCGATAAATGTACTAAGAAACACCTGCCACTATGGGCCTCAAATGGCTATTTGTAGTGGCGTGCACGCTAGCATGCGTGAGCGCCGATCGCGGTGGATCATCGCTACGAGGTGCGCTTGAAGCGCTGCAGCGGCGCCAGCGCGGCCGTATGCATGGACCCATCCTACCACAACCCGACTACGATGCCCTCTATGAAT…	644	EZ982370
FQ024603	GAACGCTTCGCAGAATTTCTACCAGTGTTTTGTTGTGAATAATCGCGATAAATGTACTAAGAAACTCCTGCCACTATGGGCCTCAAATGGCTATTTGTAGTGGCGTGCACGCTAGCATGCGTGAGCGCCGATCGCGGTGGATCATCGCTGCGAGGTGCGCTTGAAGCGCTGCAGCGGCGCCAGCGCGGCCGTATGCATGGACCCATCCTACCACAACCCGACTACGATGCCCTCTATGAATTCGTACCACCGCAAGGATACCCTGAACCTGACTATGCTGTTGATGTCGAAGACATTGATGAGGAACCTAACCCAAAATACATCGTCAAACTTCTAGATGACAACGAAAGGCCACCTGAGGCCTATGAATACAAACTAATAAAGAAGAAGAACACGGCC…	784	EZ982370
GW825839	ATAGAACAGTTTGTACAAAACAGCAGGCTTGTACGGTCCGGAATCCCGGGATGACTAAGTGGAGCGGAGTGGAGAAAGTGTTGGTGGCCTGGCCTGTCTGCGGTCTGTAGTGTGTGCGGTGCAGGCGCGTCGTCACCGCCATTCGTCCTCCTCCTTACACACTGTGACCGTCTCCTCATATTAATCACGATGAACTGGGCAGTCCTGTTGGTGTGCCTGGTCGGCTGGACGAGCTGTCAGGCTGCGACTATGGTTGAACCTCAAGAGAAAGAGAAAGGACTTATCGAATGGATCAGTAATTTACTTGGAAACAACCCAACTCCCACTACTGTCAAGCCCGTTTATCAGGACCCTCCAACCAGTTGTCCTGCTTGTCAATGTGGTGTAGCGCGGACTAAG…	553	EZ983677	ref|NP_001128675.1|-37-kDa protease [Bombyx mori] dbj|BAG68694.1| 37-kDa protease [Bombyx mori] (5e-82)
FQ014859	AGTGGCATTAGGTGACTATAGAAACAGTTTGTACAAAAAGCAGGCTGGTACCGGTCCGGAATTCCCGGGATCAGGACTAAGTGGAGCGGAGTGGAGAAAGTGTTGGTGGCCTGGCCTGTCTGCGGTCTGTAGTGTGTGCGGTGCAGGCGCGTCGTCACCGCCATTCGTCCTCCTCCTTACACACTGTGACCGTCTCCTCATATTAATCACGATGAACTGGGCAGTCCTGTTGGTGTGCCTGGTCGGCTGGACGAGCTGTCAGGCTGCGACTATGGTTGAACCTCAAGAGAAAGAGAAAGGACTTATCGAATGGATCAGTAATTTACTTGGAAACAACCCAACTCCCACTACTGTCAAGCCCGTTTATCAGGACCCTCCAACCAGTTGTCCTGCTTGTCA…	1185	EZ983677	ref|NP_001128675.1|-37-kDa protease [Bombyx mori] dbj|BAG68694.1| 37-kDa protease [Bombyx mori] (5e-82)
FQ016039	AGGATTAGGTGACTATAGAACANGTTTGTACAAAAAAGCAGGCTGGTACCGGTCCGGAATTCCCGGGATTGGAGAAAGTGTTGGTGGCCTGGCCTGTCTGCGGTCTGTAGTGTGTGCGGTGCAGGCGCGTCGTCACCGCCATTCGTCCTCCTCCTTACACACTGTGACCGTCTCCTCATATTAATCACGATGAACTGGGCAGTCCTGTTGGTGTGCCTGGTCGGCTGGACGAGCTGTCAGGCTGCGACTATGGTTGAACCTCAAGAGAAAGAGAAAGGACTTATCGAATGGATCAGTAATTTACTTGGAAACAACCCAACTCCCACTACTGTCAAGCCCGTTTATCAGGACCCTCCAACCAGTTGTCCTGCTTGTCAATGTGGTGTAGCGCGGACTAAG…	1303	EZ983677	ref|NP_001128675.1|-37-kDa protease [Bombyx mori] dbj|BAG68694.1| 37-kDa protease [Bombyx mori] (5e-82)
FQ023874	GGAGCGGAGTGGAGAAAGTGTTGGTGGCCTGGCCTGTCTGCGGTCTGTAGTGTGTGCGGTGCAGGCGCGTCGTCACCGCCATTCGTCCTCCTCCTTACACACTGTGACCGTCTCCTCATATTAATCACGATGAACTGGGCAGTCCTGTTGGTGTGCCTGGTCGGCTGGACGAGCTGTCAGGCTGCGACTATGGTTGAACCTCAAGAGAAAGAGAAAGGACTTATCGAATGGATCAGTAATTTACTTGGAAACAACCCAACTCCCACTACTGTCAAGCCCGTTTATCAGGACCCTCCAACCAGTTGTCCTGCTTGTCAATGTGGTGTAGCGCGGACTAAGCGTCGTATAGTTGGTGGGTACGAGACAAAAGAGCGTGAATATCCCTGGATGGCCATGTTA…	791	EZ983677	ref|NP_001128675.1|-37-kDa protease [Bombyx mori] dbj|BAG68694.1| 37-kDa protease [Bombyx mori] (5e-82)
FQ017876	GGAAGCTTTAGGTGACTATAGAAACAGTTTGTACAAAAAAGCAGGCTGGTACCGGTCCGGAATTCCCGGGATGACTAAGTGGAGCGGAGTGGAGAAAGTGTTGGTGGCCTGGCCTGTCTGCGGTCTGTAGTGTGTGCGGTGCAGGCGCGTCGTCACCGCCATTCGTCCTCCTCCTTACACACTGTGACCGTCTCCTCATATTAATCACGATGAACTGGGCAGTCCTGTTGGTGTGCCTGGTCGGCTGGACGAGCTGTCAGGCTGCGACTATGGTTGAACCTCAAGAGAAAGAGAAAGGACTTATCGAATGGATCAGTAATTTACTTGGAAACAACCCAACTCCCACTACTGTCAAGCCCGTTTATCAGGACCCTCCAACCAGTTGTCCTGCTTGTCAAT…	1338	EZ983677	ref|NP_001128675.1|-37-kDa protease [Bombyx mori] dbj|BAG68694.1| 37-kDa protease [Bombyx mori] (5e-82)
FQ022034	AGAGCTTTAGCTGAATACTAGAACAGTTTGTACAAAAAGCAGGCTGGTACCGGTCCGGAATTCCCAGGATCTAAGTGGAGCGGAGTGGAGAAAGTGTTGGTGGCCTGGCCTGTCTGCGGTCTGTAGTGTGTGCGGTGCAGGCGCGTCGTCACCGCCATTCGTCCTCCTCCTTACACACTGTGACCGTCTCCTCATATTAATCACGATGAACTGGGCAGTCCTGTTGGTGTGCCTGGTCGGCTGGACGAGCTGTCAGGCTGCGACTATGGTTGAACCTCAAGAGAAAGAGAAAGGACTTATCGAATGGATCAGTAATTTACTTGGAAACAACCCAACTCCCACTACTGTCAAGCCCGTTTATCAGGACCCTCCAACCAGTTGTCCTGCTTGTCAATGTGG…	1304	EZ983677	ref|NP_001128675.1|-37-kDa protease [Bombyx mori] dbj|BAG68694.1| 37-kDa protease [Bombyx mori] (5e-82)
FQ025363	CTAAGTGGAGCGGAGTGGAGAAAGTGTTGGTGGCCTGGCCTGTCTGCGGTCTGTAGTGTGTGCGGTGCAGGCGCGTCGTCACCGCCATTCGTCCTCCTCCTTACACACTGTGACCGTCTCCTCATATTAATCACGATGAACTGGGCAGTCCTGTTGGTGTGCCTGGTCGGCTGGACGAGCTGTCAGGCTGCGACTATGGTTGAACCTCAAGAGAAAGAGAAAGGACTTATCGAATGGATCAGTAATTTACTTGGAAACAACCCAACTCCCACTACTGTCAAGCCCGTTTATCAGGACCCTCCAACCAGTTGTCCTGCTTGTCAATGTGGTGTAGCGCGGACTAAGCGTCGTATAGTTGGTGGGTACGAGACAAAAGAGCGTGAATATCCCTGGATGGCC…	697	EZ983677	ref|NP_001128675.1|-37-kDa protease [Bombyx mori] dbj|BAG68694.1| 37-kDa protease [Bombyx mori] (5e-82)
FQ019309	AGAGCAATAGGTGACTATAGAACACGTTTGTACAAAAAAGCAGGCTGGTACCGGTCCGGAATTCCCGGGATCAGGACTAAGTGGAGCGGAGTGGAGAAAGTGTTGGTGGCCTGGCCTGTCTGCGGTCTGTAGTGTGTGCGGTGCAGGCGCGTCGTCACCGCCATTCGTCCTCCTCCTTACACACTGTGACCGTCTCCTCATATTAATCACGATGAACTGGGCAGTCCTGTTGGTGTGCCTGGTCGGCTGGACGAGCTGTCAGGCTGCGACTATGGTTGAACCTCAAGAGAAAGAGAAAGGACTTATCGAATGGATCAGTAATTTACTTGGAAACAACCCAACTCCCACTACTGTCAAGCCCGTTTATCAGGACCCTCCAACCAGTTGTCCTGCTTGTCA…	1234	EZ983677	ref|NP_001128675.1|-37-kDa protease [Bombyx mori] dbj|BAG68694.1| 37-kDa protease [Bombyx mori] (5e-82)
FQ025245	GGACTAAGTGGAGCGGAGTGGAGAAAGTGTTGGTGGCCTGGCCTGTCTGCGGTCTGTAGTGTGTGCGGTGCAGGCGCGTCGTCACCGCCATTCGTCCTCCTCCTTACACACTGTGACCGTCTCCTCATATTAATCACGATGAACTGGGCAGTCCTGTTGGTGTGCCTGGTCGGCTGGACGAGCTGTCAGGCTGCGACTATGGTTGAACCTCAAGAGAAAGAGAAAGGACTTATCGAATGGATCAGTAATTTACTTGGAAACAACCCAACTCCCACTACTGTCAAGCCCGTTTATCAGGACCCTCCAACCAGTTGTCCTGCTTGTCAATGTGGTGTAGCGCGGACTAAGCGTCGTATAGTTGGTGGGTACGAGACAAAAGAGCGTGAATATCCCTGGATG…	722	EZ983677	ref|NP_001128675.1|-37-kDa protease [Bombyx mori] dbj|BAG68694.1| 37-kDa protease [Bombyx mori] (5e-82)
FQ026715	ACTAAGTGGAGCGGAGTGGAGAAAGTGTTGGTGGCCTGGCCTGTCTGCGGTCTGTAGTGTGTGCGGTGCAGGCGCGTCGTCACCGCCATTCGTCCTCCTCCTTACACACTGTGACCGTCTCCTCATATTAATCACGATGAACTGGGCAGTCCTGTTGGTGTGCCTGGTCGGCTGGACGAGCTGTCAGGCTGCGACTATGGTTGAACCTCAAGAGAAAGAGAAAGGACTTATCGAATGGATCAGTAATTTACTTGGAAACAACCCAACTCCCACTACTGTCAAGCCCGTTTATCAGGACCCTCCAACCAGTTGTCCTGCTTGTCAATGTGGTGTAGCGCGGACTAAGCGTCGTATAGTTGGTGGGTACGAGACAAAAGAGCGTGAATATCCCTGGATGGC…	718	EZ983677	ref|NP_001128675.1|-37-kDa protease [Bombyx mori] dbj|BAG68694.1| 37-kDa protease [Bombyx mori] (5e-82)
FQ025226	TGGAGCGGAGTGGAGAAAGTGTTGGTGGCCTGGCCTGTCTGCGGTCTGTAGTGTGTGCGGTGCAGGCGCGTCGTCACCGCCATTCGTCCTCCTCCTTACACACTGTGACCGTCTCCTCATATTAATCACGATGAACTGGGCAGTCCTGTTGGTGTGCCTGGTCGGCTGGACGAGCTGTCAGGCTGCGACTATGGTTGAACCTCAAGAGAAAGAGAAAGGACTTATCGAATGGATCAGTAATTTACTTGGAAACAACCCAACTCCCACTACTGTCAAGCCCGTTTATCAGGACCCTCCAACCAGTTGTCCTGCTTGTCAATGTGGTGTAGCGCGGACTAAGCGTCGTATAGTTGGTGGGTACGAGACAAAAGAGCGTGAATATCCCTGGATGGCCATGTT…	683	EZ983677	ref|NP_001128675.1|-37-kDa protease [Bombyx mori] dbj|BAG68694.1| 37-kDa protease [Bombyx mori] (5e-82)
FQ031281	GTGGAGCGGAGTGGAGAAAGTGTTGGTGGCCTGGCCTGTCTGCGGTCTGTAGTGTGTGCGGTGCAGGCGCGTCGTCACCGCCATTCGTCCTCCTCCTTACACACTGTGACCGTCTCCTCATATTAATCACGATGAACTGGGCAGTCCTGTTGGTGTGCCTGGTCGGCTGGACGAGCTGTCAGGCTGCGACTATGGTTGAACCTCAAGAGAAAGAGAAAGGACTTATCGAATGGATCAGTAATTTACTTGGAAACAACCCAACTCCCACTACTGTCAAGCCCGTTTATCAGGACCCTCCAACCAGTTGTCCTGCTTGTCAATGTGGTGTAGCGCGGACTAAGCGTCGTATAGTTGGTGGGTACGAGACAAAAGAGCGTGAATATCCCTGGATGGCCATGT…	743	EZ983677	ref|NP_001128675.1|-37-kDa protease [Bombyx mori] dbj|BAG68694.1| 37-kDa protease [Bombyx mori] (5e-82)
FQ029926	GCAGGACTAAGTGGAGCGGAGTGGAGAAAGTGTTGGTGGCCTGGCCTGTCTGCGGTCTGTAGTGTGTGCGGTGCAGGCGCGTCGTCACCGCCATTCGTCCTCCTCCTTACACACTGTGACCGTCTCCTCATATTAATCACGATGAACTGGGCAGTCCTGTTGGTGTGCCTGGTCGGCTGGACGAGCTGTCAGGCTGCGACTATGGTTGAACCTCAAGAGAAAGAGAAAGGACTTATCGAATGGATCAGTAATTTACTTGGAAACAACCCAACTCCCACTACTGTCAAGCCCGTTTATCAGGACCCTCCAACCAGTTGTCCTGCTTGTCAATGTGGTGTAGCGCGGACTAAGCGTCGTATAGTTGGTGGGTACGAGACAAAAGAGCGTGAATATCCCTGG…	778	EZ983677	ref|NP_001128675.1|-37-kDa protease [Bombyx mori] dbj|BAG68694.1| 37-kDa protease [Bombyx mori] (5e-82)
GW825539	CGAACGTTATTTTTACCAACAATACTGCGTAAATTAGAGATAAAACATGCAACAATTAACAGTATTCATGGATATTGAAAGTTCACGTTCGTATATCGACGAGCTGTACTCATCAGATACGCCAAAGGTTGTGGAAGCCTTAGTGACGTTAAAGAATTCAGTAATAGGCAGCAACCGACAGAAGAGTTCAGTGATACAGCAAGGAGTAGTGCCGCGTCTTCTTCAGTTAATGTCTGATGAAACATTGGACCCTAACATAAGACTTGAAGCTACTATCACAATTGGTTCCCTCGCCAAAGGTACAGAAGAAAATGTAAGATCTTTAGTAGAACAAGGCACAGCGACAGCACTAGTGGACCTCTTAAGGAATGCCCCTGTTGGTACAAAGTTGGCAGAAGC…	706	EZ982133	gb|EEB12505.1|-Sperm-associated antigen	putative [Pediculus humanus corporis] (9e-37)
GW825842	ATAGAACAGTTTGTACAAAACACAGGCTGGTACGGTCCGGAATCCCGGGATGAGAAATTCGAACGTTATTTTTACCAACAATACTGCGTAAATTAGAGATAAAACATGCAACAATTAACAGTATTCATGGATATTGAAAGTTCACGTTCGTATATCGACGAGCTGTACTCATCAGATACGCCAAAGGTTGTGGAAGCCTTAGTGACGTTAAAGAATTCAGTAATAGGCAGCAACCGACAGAAGAGTTCAGTGATACAGCAAGGAGTAGTGCCGCGTCTTCTTCAGTTAATGTCTGATGAAACATTGGACCCTAACATAAGACTTGAAGCTACTATCACAATTGGTTCCCTCGCCAAAGGTACAGAAGAAAATGTAAGATCTTTAGTAGAACAAGGCACA…	829	EZ982133	gb|EEB12505.1|-Sperm-associated antigen	putative [Pediculus humanus corporis] (9e-37)
GW825931	TATAGAACAGTTTGTACAAAACAGCAGGCTGGTACGGTCCGGAATCCCGGGATGTCCTTTGCTCAAGTCAAATAAAATTCTATGGAGACCCAGTAGGCATTATTGTTGCGGACAGAGAAAAAACAGCAAATAAAGCTGCAAAACTTGTTAAAATTAAATACAAATCTATCAACAAAAGCAAACCTTTAATAAAAATCGATGATGTATTAAAATCTCCTGAGAAAAATAAAAGAGTTACTAACAATAAGATCGTGGAACCAGAAGAAGTTGGAAAAGACGTGAAATATGTGATCAACGGTGAATATAAGGTGGAGTCTCAATACCATTACTACATGGAACCACAAACATGCGTTGTTCGCCACACAGAAGATGGACTAGAAGTCACATCTTCAACTCAAT…	799	EZ983025	ref|NP_001103811.1|-aldehyde oxidase 2 [Bombyx mori] gb|ABW71272.1| aldehyde oxidase 2 [Bombyx mori] (1e-165)
FQ029838	GGAGGCTATTGTGGCAAAATAACACGTTCATGTCAAATAGCCTGCGCAGCGGTCTTAGTTGCTCATTTACAAGGAAAAACTTGCAGATTCATCCTACCTTTGGAAACTTCAATGAGTGTTATCGGGAAGCGACTGCCCACTAACTCAAACTTTGAGGTTGGAGTGGATCAAGACGGCGTAATTCAGTATCTTAAAAACGTTTTCTATCAAGACAATGGGTGCTCCGCAAATGAAACAATCAGCCCGATAACAGTGAATCATTTTTTCAACTGCTATGACCGCAAGCGATGGTACGTTGAAGGTAACAGTGTTGCTACAGACACCCCATCGAATACATGGTGCAGAGCTCCATCTTCAACCGAAGGTTTAGCAATGATCGAATACATAATGGAATACATT…	784	EZ983025	ref|NP_001103811.1|-aldehyde oxidase 2 [Bombyx mori] gb|ABW71272.1| aldehyde oxidase 2 [Bombyx mori] (1e-165)
FQ027922	CGGTGGCAAAATAACACGTTCATGTCAAATAGCCTGCGCAGCGGCCTTAGTTGCTCATTTACAAGGAAAAACTTGCAGATTCATCCTACCTTTGGAAACTTCAATGAGTGTTATCGGGAAGCGACTGCCCACTAACTCAAACTTTGAGGTTGGAGTGGATCAAGACGGCGTAATTCAGTATCTTAAAAACGTTTTCTATCAAGACAATGGGTGCTCCGCAAATGAAACAATCAGCCCGATAACAGTGAATCATTTTTTCAACTGCTATGACCGCAAGCGATGGTACGTTGAAGGTAACAGTGTTGCTACAGACACCCCATCGAATACATGGTGCAGAGCTCCATCTTCAACCGAAGGTTTAGCAATGATCGAATACATAATGGAATACATTGCTCACAA…	808	EZ983025	ref|NP_001103811.1|-aldehyde oxidase 2 [Bombyx mori] gb|ABW71272.1| aldehyde oxidase 2 [Bombyx mori] (1e-165)
GW826165	GGATGTTGACGGAAAGTGATCGGTGTGTGAGGAGAAAAATAAAATTAAAAAGTTGATAAAGTTTATAAAACGTATATATGTTTTAGATGTTCATTTATATGTGATTACCATCTACAGTAACAAGTAGTTACTGCTGTCATTACGTACAAAAATAATGTTCTTG	163	EZ981474	ref|XP_001844121.1|-cytochrome c-type heme lyase [Culex quinquefasciatus] gb|EDS35974.1| cytochrome c-type heme lyase [Culex quinquefasciatus] (1e-89)
GW825934	ATAGAACAGTTTGTACAAACAGCAGGCTGGTACGGTCCGGAATCCCGGGATCGGAAAGTGATCGGTGTGTGAGGAGAAAAATAAAATTAAAAAGTTGATAAAGTTTATAAAACGTATATATGTTTTAGATGTTCATTTATATGTGATTACCATCTACAGTAACAAGTAGTTACTGCTGTCATTACGTACAAAAATAATGTTCTTGTTAACCTTTTAAAATAAATATCTTACGTAAGACGAAACTCTAATAAAATGGGTAATTCTGTATCAGCTGAGGCTGGTGTGAACTTGCCAAACATTGGTAATTCTAATCCACCACCGGAATGTCCGATGCACCAGAAAACGGAGCCAAAACCCGTAGAAACCAAGCGACCATCCGAATGTCCAATTCAACATGGA…	823	EZ981474	ref|XP_001844121.1|-cytochrome c-type heme lyase [Culex quinquefasciatus] gb|EDS35974.1| cytochrome c-type heme lyase [Culex quinquefasciatus] (1e-89)
FQ019109	GGAGAATTCGGTGACTCTATAGACACGTTTGTAAAAAAAGCAGGCTGGTACCGGTCCGGAATTCCCGGGATGTGTGTGAGGAGAAAAATAAAATTAAAAAGTTGATAAAGTTTATAAAACGTATATATGTTTTAGATGTTCATTTATATGTGATTACCATCTACAGTAACAAGTAGTTACTGCTGTCATTACGTACAAAAATAATGTTCTTGTTAACCTTTTAAAATAAATATCTTACGTAAGACGAAACTCTAATAAAATGGGTAATTCTGTATCAGCTGAGGCTGGTGTGAACTTGCCAAACATTGGTAATTCTAATCCACCACCGGAATGTCCGATGCACCAGAAAACGGAGCCAAAACCCGTAGAAACCAAGCGACCATCCGAATGTCCAATTCA…	1318	EZ981474	ref|XP_001844121.1|-cytochrome c-type heme lyase [Culex quinquefasciatus] gb|EDS35974.1| cytochrome c-type heme lyase [Culex quinquefasciatus] (1e-89)
FQ023777	GTCAAACGGTCAAAGTGAGAATCTATCTGTGATTGGGGAATTTTATAAAAATTAAGCAAATTATGGCGAAAATGAGCTGAAACGGTGTAATTAGTTGCGTAATATCTTTGTTAATATTTTGTATAACTGCACAAAATAAAATTTAGCCACAATGGACTTCTTTTCGGAAATAATCGGCGAAACAGTAATTCTTGGTATTGATACCCTGATTTTGGGGTTCTGTGTGAAACAGCTGAGTAAATGTAAACATATCCTAAACGCCCTACGGACGGCACCAGTTTTAGACATAGATTCAACATTGAATAGGGAAATAAACAAATACTCGAACAATACCATCCCATATGTGGTGATCAGAGGCCTAGTGAAACCTCTGGGCAACCCTATCACCAGCAACTATAA…	749	EZ981579	ref|XP_392813.2|-PREDICTED: similar to CG1134-PA [Apis mellifera] (1e-63)
GW825957	ATAGAACAGTTTGTACAAAACAGCAGGCTGGTACGGTCCGGAATCCCGGGATCTGTNGATTGGGGAATTTTATAAAAATTAAGCAAATTATGGCGAAAATGAGCTGAAACGGTGTAATTAGTTGCGTAATATCTTTGTTAATATTTTGTATAACTGCACAAAATAAAATTTAGCCACAATGGACTTCTTTTCGGAAATAATCGGCGAAACAGTAATTCTTGGTATTGATACCCTGATTTTGGGGTTCTGTGTGAAACAGCTGAGTAAATGTAAACATATCCTAAACGCCCTACAGACGGCACCAGTTTTAGACATAGATTCAACATTGAATAGGGAAATAAACAAATACTCGAACAATACCATCCCATATGTGGTGATCAGAGGCCTAGTGAAACCTCT…	781	EZ981579	ref|XP_392813.2|-PREDICTED: similar to CG1134-PA [Apis mellifera] (1e-63)
FQ031915	ACGGTCAAAGTGAGAATCTATCTGTGATTGGGAAATTTTATAAAAATTAAGCAAATTATGGCAAAATGAGCTGAAACGGTGTAATTAGTTGCGTAATATCTTTGTTAATATTTTGTATAACTGCACAAAATAAAATTTAGCCACAATGGACTTCTTTTCGGAAATAATCGGCGAAACAGTGATTCTTGGTATTGATACCCTGATTTTGGGGTTCTGTGTGAAACAGCTGAGTAAATGTAAACATATCCTAAACGCCCTACAGACGGCACCAGTTTTAGACATAGATTCAACATTGAATAGGGAAATAAACAAATACTCGAACAATACCATCCCATATGTGGTGATCAGAGGCCTAGTGAAACCTCTGGGCAACCCTATCACCAGCAACTATAACAACTC…	804	EZ981579	ref|XP_392813.2|-PREDICTED: similar to CG1134-PA [Apis mellifera] (1e-63)
FQ031204	CGAAAATGAGCTGAAACGGTGTAATTAGTTGCGTAATATCTTTGTTAATATTTTGTATAACTGCACAAAATAAAATTTAGCCACAATGGACTTCTTTTCGGAAATAATCGGCGAAACAGTAATTCTTGGTATTGATACCCTGATTTTGGGGTTCTGTGTGAAACAGCTGAGTAAATGTAAACATATCCTAAACGCCCTACAGACGGCACCAGTTTTAGACATAGATTCAACATTGAATAGGGAAATAAACAAATACTCGAACAATACCATCCCATATGTGGTGATCAGAGGCCTAGTGAAACCTCTGGGCAACCCTATCACCAGCAACTATAACAACTCTGTTACTGGAGTTGTGCAAAGGCTCACAATCAAAGAGCATGTGATAGCCAGAACATCTGC…	797	EZ981579	ref|XP_392813.2|-PREDICTED: similar to CG1134-PA [Apis mellifera] (1e-63)
FQ029402	CGAAAATGAGCTGAAACGGTGTAATTAGTTGCGTAATATCTTTGTTAATATTTTGTATAACTGCACAAAATAAAATTTAGCCACAATGGACTTCTTTTCGGAAATAATCGGCGAAACAGTAATTCTTGGTATTGATACCCTGATTTTGGGGTTCTGTGTGAAACAGCTGAGTAAATGTAAACATATCCTAAACGCCCTACAGACGGCACCAGTTTTAGACATAGATTCAACATTGAATAGGGAAATAAACAAATACTCGAACAATACCATCCCATATGTGGTGATCAGAGGCCTAGTGAAACCTCTGGGCAACCCTATCACCAGCAACTATAACAACTCTGTTACTGGAGTTGTGCAAAGGCTCACAATCAAAGAGCATGTGATAGCCAGAACATCTGC…	830	EZ981579	ref|XP_392813.2|-PREDICTED: similar to CG1134-PA [Apis mellifera] (1e-63)
FQ016807	GGGACTTTAGGTGCACTATAGAACAGTTTGTAAAAAAAGCAGGCTGGTACCGGTCCGGAATTCCCGGGATTGAGAATCTATCTGTGATTGGGGAATTTTATAAAAATTAAGCAAATTATGGCGAAAATGAGCTGAAACGGTGTAATTAGTTGCGTAATATCTTTGTTAATATTTTGTATAACTGCACAAAATAAAATTTAGCCACAATGGACTTCTTTTCGGAAATAATCGGCGAAACAGTAATTCTTGGTATTGATACCCTGATTTTGGGGTTCTGTGTGAAACAGCTGAGTAAATGTAAACATATCCTAAACGCCCTACAGACGGCACCAGTTTTAGACATAGATTCAACATTGAATAGGGAAATAAACAAATACTCGAACAATACCATCCCATATG…	1308	EZ981579	ref|XP_392813.2|-PREDICTED: similar to CG1134-PA [Apis mellifera] (1e-63)
GW825963	ATATAGAACAGTTTGTACAAAACAGCAGGCTTGTACGGTCCGGAATCCCGGGATTTTCTTTGAATTATACCGCTTAAACATAACTAAATAACTTCTAATATTAAGTATTCTAATTGGGCCTTCAGTCCAAAAAAATATTTTGTTCTTTGTAAAAAAGTGCCAAAACTAAATTTCAGTGTAAATAGCTCACAAAACAATGGCTGATATTCTTGATATATTAGAATTAGAGCAACCAACTAATGAGATCAGTAGGGATAGTATAATACATGGAGATAAAGTGAAGAAGAAGTATGTGACTGCAAAGGCAGTGAAGCGACCTGAGGGAATGCACAGAGAAGTATTTGCATTGCTGTACAATGACAACAAAGATTTACCTCCACTGTTGCCCACTGACACAGG…	733	EZ982422	ref|XP_392117.2|-PREDICTED: similar to DNA methyltransferase 1 associated protein 1 [Apis mellifera] (2e-69)
FQ023321	GTCAAACTGAAATACTAAATTGATCTCTTCAGTTCAGTGTGTTTATTGTGTTTTCTTTGAATTATACCGCTTAAACATAACTAAATAACTTCTAATATTAAGTATTCTAATTGGGCCTTCAGTCCAAAAAAATATTTTGTTCTTTGTAAAAAAGTGCCAAAACTAAATTTCAGTGTAAATAGCTCACAAAACAATGGCTGATATTCTTGATATATTAGAATTAGAGCAACCAACTAATGAGATCAGTAGGGATAGTATAATACATGGAGATAAAGTGAAGAAGAAGTATGTGACTGCAAAGGCAGTGAAGCGACCTGAGGGAATGCACAGAGAAGTATTTGCATTGCTGTACAATGACAACAAAGATTTACCTCCACTGTTGCCCACTGACACAGGCAA…	791	EZ982422	ref|XP_392117.2|-PREDICTED: similar to DNA methyltransferase 1 associated protein 1 [Apis mellifera] (2e-69)
FQ025158	GTTTTCTTTGAATTATACCGCTTAAACATAACTAAATAACTTCTAATATTAAGTATTCTAATTGGGCCTTCAGTCCAAAAAAATATTTTGTTCTTTGTAAAAAAGTGCCAAAACTAAATTTCAGTGTAAATAGCTCACAAAACAATGGCTGATATTCTTGATATATTAGAATTAGAGCAACCAACTAATGAGATCAGTAGGGATAGTATAATACATGGAGATAAAGTGAAGAAGAAGTATGTGACTGCAAAGGCAGTGAAGCGACCTGAGGGAATGCACAGAGAAGTATTTGCATTGCTGTACAATGACAACAAAGATTTACCTCCACTGTTGCCCACTGACACAGGCAAAGCCTACAAACAAACAAAGGCTAAGCTTGGTATGAGAAAGGTGAGGAAA…	798	EZ982422	ref|XP_392117.2|-PREDICTED: similar to DNA methyltransferase 1 associated protein 1 [Apis mellifera] (2e-69)
FQ031013	AAATAACTTCTAATATTAAGTATTCTAATTGGGCCTTCAGTCCAAAAAAATATTTTGTTCTTTGTAAAAAAGTGCCAAAACTAAATTTCAGTGTAAATAGCTCACAAAACAATGGCTGATATTCTTGATATATTAGAATTAGAGCAACCAACTAATGAGATCAGTAGGGATAGTATAATACATGGAGATAAAGTGAAGAAGAAGTATGTGACTGCAAAGGCAGTGAAGCGACCTGAGGGAATGCACAGAGAAGTATTTGCATTGCTGTACAATGACAACAAAGATTTACCTCCACTGTTGCCCACTGACACAGGCAAAGCCTACAAACAAACAAAGGCTAAGCTTGGTATGAGAAAGGTGAGGAAATGGGTGTGGGCTCCATTTACAAACCCTGCAAGG…	757	EZ982422	ref|XP_392117.2|-PREDICTED: similar to DNA methyltransferase 1 associated protein 1 [Apis mellifera] (2e-69)
GW825968	ATAGAACAGTTTGTACAAAACAGCAGGCTGGTACGGTCCGGAATCCCGGGATCGGCTGTCGTAACGAATACTCGTGCTCAAATTAAATTAAAAAAAAATAATATCTGTCATTTGCGATACCGGCGCGAATTTTGACATAAAATTTGGCGGGATATGCTCGCGAGTTTCACGTTCGGATACGCGAATGAAGGATAATTTTGTGTGGGACTGTTCACGTATCAAACTGTGGAACAACGTGGCATCCTGTATGGAGAAATGGTTCGGTGATAAACGGCTGTGGTTATTTGGCAACAACCTGCCGCTGCTACCGAGAAGGTCACGCGCGAGCAGTCGCGCGATGGAGCGCTACGAGAAGCTCGCCAAACTGGGCGAGGGCTCGTACGGGCTCGTGTACAAGTG…	707	EZ981724	gb|EEB16362.1|-mitogen-activated protein kinase ERK-A	putative [Pediculus humanus corporis] (8e-90)
GW825280	AATTCCCGGGATGTCGTAACGAATACTCGTGCTCAAATTAAATTAAAAAAAATAATATCTGTCATTTGCGATACCGGCGCGAATTTTGACATAAAATTTGGCGGGATATGCTCGCGAGTTTCACGTTCGGATACGCGAATGAAGGATAATTTTGTGTGGGACTGTTCACGTATCAAACTGTGGAACAACGTGGCATCCTGTATGGAGAAATGGTTCGGTGATAAACGGCTGTGGTTATTTGGCAACAACCTGCCGCTGCTACCGAGAAGGTCACGCGCGAGCAGTCGCGCGATGGAGCGCTACGAGAAGCTCGCCAAACTGGGCGAGGGCTCGTACGGGCTCGTGTACAAGTGCCGCAACCGGGACACCGGCGAGATCGTCGCCGTCAAGAAGTTTGTT…	661	EZ981724	gb|EEB16362.1|-mitogen-activated protein kinase ERK-A	putative [Pediculus humanus corporis] (8e-90)
FQ026308	AGCGGCTGTCGTAACGAATACTCGTGCTCAAATTAAATTAAAAAAAAATAATATCTGTCATTTGCGATACCGGCGCGAATTTTGACATAAAATTTGGCGGGATATGCTCGCGAGTTTCACGTTCGGATACGCGAATGAAGGATAATTTTGTGTGGGACTGTTCACGTATCAAACTGTGGAACAACGTGGCATCCTGTATGGAGAAATGGTTCGGTGATAAACGGCTGTGGTTATTTGGCAACAACCTGCCGCTGCTACCGAGAAGGTCACGCGCGAGCAGTCGCGCGATGGAGCGCTACGAGAAGCTCGCCAAACTGGGCGAGGGCTCGTACGGGCTCGTGTACAAGTGCCGCAACCGGGACACCGGCGAGATCGTCGCCGTCAAGAAGTTTGTTGAGA…	732	EZ981724	gb|EEB16362.1|-mitogen-activated protein kinase ERK-A	putative [Pediculus humanus corporis] (8e-90)
FQ022228	GTTTGGATTCCGTGACCTATAGACANGTTTGTACAAAAAGCAGGCTGGTACCGGTCCGGAATTCCCGGGATGGCTGTCGTAACGAATACTCGTGCTCAAATTAAATTAAAAAAAATAATATCTGTCATTTGCGATACCGGCGCGAATTTTGACATAAAATTTGGCGGGATATGCTCGCGAGTTTCACGTTCGGATACGCGAATGAAGGATAATTTTGTGTGGGACTGTTCACGTATCAAACTGTGGAACAACGTGGCATCCTGTATGGAGAAATGGTTCGGTGATAAACGGCTGTGGTTATTTGGCAACAACCTGCCGCTGCTACCGAGAAGGTCACGCGCGAGCAGTCGCGCGATGGAGCGCTACGAGAAGCTCGCCAAACTGGGCGAGGGCTCGTAC…	1187	EZ981724	gb|EEB16362.1|-mitogen-activated protein kinase ERK-A	putative [Pediculus humanus corporis] (8e-90)
FQ027054	AGCGGCTGTCGTAACGAATACTCGTGCTCAAATTAAATTAAAAAAAAATAATATCTGTCATTTGCGATACCGGCGCGAATTTTGACATAAAATTTGGCGGGATATGCTCGCGAGTTTCACGTTCGGATACGCGAATGAAGGATAATTTTGTGTGGGACTGTTCACGTATCAAACTGTGGAACAACGTGGCATCCTGTATGGAGAAATGGTTCGGTGATAAACGGCTGTGGTTATTTGGCAACAACCTGCCGCTGCTACCGAGAAGGTCACGCGCGAGCAGTCGCGCGATGGAGCGCTACGAGAAGCTCGCCAAACTGGGCGAGGGCTCGTACGGGCTCGTGTACAAGTGCCGCAACCGGGACACCGGCGAGATCGTCGCCGTCAAGAAGTTTGTTGAGA…	732	EZ981724	gb|EEB16362.1|-mitogen-activated protein kinase ERK-A	putative [Pediculus humanus corporis] (8e-90)
FQ023999	GTCGTAACGAATACTCGTGCTCAAATTAAATTAAAAAAAAATAATATCTGTCATTTGCGATACCGGCGCGAATTTTGACATAAAATTTGGCGGGATATGCTCGCGAGTTTCACGTTCGGATACGCGAATGAAGGATAATTTTGTGTGGGACTGTTCACGTATCAAACTGTGGAACAACGTGGCATCCTGTATGGAGAAATGGTTCGGTGATAAACGGCTGTGGTTATTTGGCAACAACCTGCCGCTGCTACCGAGAAGGTCACGCGCGAGCAGTCGCGCGATGGAGCGCTACGAGAAGCTCGCCAAACTGGGCGAGGGCTCGTACGGGCTCGTGTACAAGTGCCGCAACCGGGACACCGGCGAGATCGTCGCCGTCAAGAAGTTTGTTGAGAACGAAGA…	766	EZ981724	gb|EEB16362.1|-mitogen-activated protein kinase ERK-A	putative [Pediculus humanus corporis] (8e-90)
FQ026684	AGCGGCTGTCGTAACGAATACTCGTGCTCAAATTAAATTAAAAAAAAATAATATCTGTCATTTGCGATACCGGCGCGAATTTTGACATAAAATTTGGCGGGATATGCTCGCGAGTTTCACGTTCGGATACGCGAATGAAGGATAATTTTGTGTGGGACTGTTCACGTATCAAACTGTGGAACAACGTGGCATCCTGTATGGAGAAATGGTTCGGTGATAAACGGCTGTGGTTATTTGGCAACAACCTGCCGCTGCTACCGAGAAGGTCACGCGCGAGCAGTCGCGCGATGGAGCGCTACGAGAAGCTCGCCAAACTGGGCGAGGGCTCGTACGGGCTCGTGTACAAGTGCCGCAACCGGGACACCGGCGAGATCGTCGCCGTCAAGAAGTTTGTTGAGA…	759	EZ981724	gb|EEB16362.1|-mitogen-activated protein kinase ERK-A	putative [Pediculus humanus corporis] (8e-90)
FQ021541	GGGCATTACGTGACCTATAGAACAGTTTGTAAAAAAAGCAGGCTGGTACCGGTCCGGAATTCCCGGGATCGAATACTCGTGCTCAAATTAAATTAAAAAAAAATAATATCTGTCATTTGCGATACCGGCGCGAATTTTGACATAAAATTTGGCGGGATATGCTCGCGAGTTTCACGTTCGGATACGCGAATGAAGGATAATTTTGTGTGGGACTGTTCACGTATCAAACTGTGGAACAACGTGGCATCCTGTATGGAGAAATGGTTCGGTGATAAACGGCTGTGGTTATTTGGCAACAACCTGCCGCTGCTACCGAGAAGGTCACGCGCGAGCAGTCGCGCGATGGAGCGCTACGAGAAGCTCGCCAAACTGGGCGAGGGCTCGTACGGGCTCGTGTAC…	1308	EZ981724	gb|EEB16362.1|-mitogen-activated protein kinase ERK-A	putative [Pediculus humanus corporis] (8e-90)
GW825994	TGACTATAGAACAGTTTGTACAAAACAGCAGGCTGGTACGGTCCGGAATCCCGGGATCTTGGGAGCGACACTGGTTCATATCATGGAGCAACGGCTCTGGGCCTACTTGGAGACCGCCATAAACCCCCCCAAAGTCCTACCATGGAAAGAGATCGCTCCTGGCAGAGTCATCGAAAATGTCACCGTGACTATACACAGTGTGCCAAGATCATACACCAGACCATAAAGAAGTCACACATGAGGATATGAACATGGAGGGATCCTCATCAGACTACAGTGACGAGGAAGTCGGAGTGCTGGCACGAGGTCAGAAGCTGTGGGTTCGAGGCGTCAGATCACATACCACTTGTGCAGACATCGTCAGGGCTTTACAAGATGCTCCCGAGGCTGGAGGTGGAC…	714	EZ983573	ref|XP_970241.1|-PREDICTED: similar to AGAP011031-PA [Tribolium castaneum] (6e-19)
GW826290	AATTCCCGGGATGAGCGACACGGTGAATGGGTGCTGGCAGAACGGTGGCGAGGAGTTGAGAGACCATTACCACCAGATGTACCAGTTCTTCATGTCCTGGCTGCATGGGGAGACGCTAGGCATGAGGTTCGTCTGGCTCTCCGACGAGTCTCAAGTGGTGGAGAGGACGATTCTGGCCGAGACAGTGATGGTGGCAGTCGAGGTGGAGCTCGACGGCGAAGGCGACGAGGTCTCAGAGCTGCCACTCCACCTCCTAGAGCCAGGAGCGAGGATCCAGCGGCCAGGCTCGTATCAGTCATACAGCATCAAAGCAGAACTATACATCAACAGCTTGATAAATTAAGAGAACAAGAAAAACTCATCGACCACTTAGAAGACCAGACGCACAAGAATCGTATG…	774	EZ983573	ref|XP_970241.1|-PREDICTED: similar to AGAP011031-PA [Tribolium castaneum] (6e-19)
FQ018394	GGGCATTTCGTGACTATAGCACAAGTTTGTACAAAAAGCAGGCTGGTACCGGTCCGGAATTCCCGGGATCTTGGAAGCAACACTGGTTCATGTCATGGAGCAACGGCTCTGGGCCCACTTGGAGACCGCCATAAACTCCCCCAAAGTCCTACCATGGAAAGAGATCGCTCCTGGCAGAGTCACCGAAAATGTCACCGTGATTATACACAGTGTGTCAAGATCATACACAACAAGACCATAAAGAAGTCACACATGAGGATATGAACATGGAGGGATCCTCATCAGACTACAGTGACGAGGAAGTCGGAGTGCTGGCACGAGGTCAGAAGCTGTGGGTTCGAGGCGTCAGATCACATACCACTTGTGCAGACATCGTCAGGGCTTTACAAGATGCTCCTG…	1414	EZ983573	ref|XP_970241.1|-PREDICTED: similar to AGAP011031-PA [Tribolium castaneum] (6e-19)
FQ023750	GTCGCTCGTGCCCAACATTGGAGCGACTCGAAAATCGCGAGTGATTTAAAAAAAATACAAAAAAAAGGATTCGAATTTTTGAAAATATTCCTTTTTTAAAGTTTTTAAAAATTTTTCGTCGTTCGCATCAATAACAGCGAAGGCATAACGGATCAGTAATTCAACCATACAATGCAGGGGAGCCTTTCATGACAAACGAGTAGAAGTTTTCCGTGCAAGTAATACCTAAAACCAACAGAAGATGGCGCTTTTCAACAATTCTTTCTCAAGAACTTACCATCACTTATTTGTCGAATTAGCTGATCCGAGAACAAACGACTGGTTTCTAATAAAAGATCCGTTGCCCGGTCTCACTATCATCGGCCTGTACCTATACTTCTCGTTGAAATGGGGGCCGAG…	736	EZ982731	ref|XP_624324.2|-PREDICTED: similar to CG5278-PA [Apis mellifera] (1e-108)
GW826005	CGCGCTAGTCGCTCGTGCCCAACATTGGAGCGACTCGAAAATCGCGAGTGATTTAAAAAAAATACAAAAAAAAGGATTCGAATTTTTGAAAATATTCCTTTTTTAAAGTTTTTAAAAATTTTTCGTCGTTCGCATCAATAACAGCGAAGGCATAACGGATCAGTAATTCAACCATACAATGCAGGGGAGCCTTTCATGACAAACGAGTAGAAGTTTTCCGTGCAAGTAATACCTAAAACCAACAGAAGATGGCGCTTTTCAACAATTCTTTCTCAAGAACTTACCATCACTTATTTGTCGAATTAGCTGATCCGAGAACAAACGACTGGTTTCTAATAAAAGATCCGTTGCCCGGTCTCACTATCATCGGCCTGTACCTATACTTCTCGTTGAAATGGG…	805	EZ982731	ref|XP_624324.2|-PREDICTED: similar to CG5278-PA [Apis mellifera] (1e-108)
FQ028039	GTTAGCGTATGGTTGTTCCATGAGGGCCTCGACGCGGGCTGGTTGAGGACTTATAGTTGGAAATGTCAACCGGTTGACTTCTCAAGAACGCCGGAGGGTATGAGAGTTGCGAGAGGGGTCTACATATACTTCCTGGCAAAAATGTCTGAACTACTCGACACGATTTTCTTCGTTATCAGGAAAAAGGATAGACAGATTACTTTCCTCCATATGTACCATCATACTGTGATGCCCATGATATCCTGGGGAGCCACCAAGTACTACCCTGGAGGTCATGGCACCCTCATCGGAGTTATAAACTCCTTCGTTCACATTATTATGTACACCTACTACATGTTCTCAGCTATGGGACCCCAGTTCCAAAGGTACCTGTTCTGGAAGAAATACATCACTACATTG…	795	EZ982731	ref|XP_624324.2|-PREDICTED: similar to CG5278-PA [Apis mellifera] (1e-108)
FQ032070	GAAGAAATACATCACTACATTGCAAATGCTCCAGTTCTGCATCGCCTTCCTCCACTCTGCGCAGCTGCTCTTCTACGACTGCGGCTACCCTCGCTGGTCCGTCGTCTTCACTCTACCTAACTCCATCTTCTTCTACTACCTCTTCTACGATTTCTACTACAAGGCGTACGGCAAACCTACCAAGAAGGGAGATGAGAAGAAAACTGATGCTAAAGAAATAACGAGTAATGGCCATGCGAATGGCAAAGTCGCTGCTAATGGTCATGCCAATGGAACCGCTAATGGCAAAAAGGTTGCCAATGGCAAGAAGGTTGAATAAACAATTTCAACATTGACATGTAAATATTTTTATTGTTTAATACCAATACCAATTTTAGTTGTAGCTAATTTTGAATATTG…	820	EZ982731	ref|XP_624324.2|-PREDICTED: similar to CG5278-PA [Apis mellifera] (1e-108)
GW826622	CAAGAAGGGAGATGAGAAGAAAACTGATGCTAAAGAAATAACGAGTAATGGCCATGCGAATGGCAAAGTCGCTGCTAATGGTCATGCCAATGGAACCGCTAATGGCAAAAAGGTTGCCAATGGCAAGAAGGTTGAATAAACAATTTCAACATTGACATGTAAATATTTTTATTGTTTAATACCAATACCAATTTTAGTTGTAGCTAATTTTGAATATTGATTAATTTTAAAAGATATCCAAGTAACGAATGATGAACAAATTCATGATCAAATTTACATTTTTTCACCGTTACTGGATTAGTAAGTACTTATTCAACATGTAACATCGCTTTGATGTTACTCAATGCTGTGTTTAGTACTTCTAATTTGTTGGATTTAAATTGTTTTACAATTATTACG…	460	EZ982731	ref|XP_624324.2|-PREDICTED: similar to CG5278-PA [Apis mellifera] (1e-108)
FQ018002	ATGGGCTCTAGGTGCACTATAGAACAGTTTGTACAAAAAAGCAGGCTGGTACCGGTCCGGAATTCCCGGGATCGGAGGGTATGAGAGTTGCGAGAGGGGTCTACATATACTTCCTGGCAAAAATGTCTGAACTACTCGACACGATTTTCTTCGTTATCAGGAAAAAGGATAGACAGATTACTTTCCTCCATATGTACCATCATACTGTGATGCCCATGATATCCTGGGGAGCCACCAAGTACTACCCTGGAGGTCATGGCACCCTCATCGGAGTTATAAACTCCTTCGTTCACATTATTATGTACACCTACTACATGTTCTCAGCTATGGGACCCCAGTTCCAAAGGTACCTGTTCTGGAAGAAATACATCACTACATTGCAAATGCTCCAGTTCTGCA…	1281	EZ982731	ref|XP_624324.2|-PREDICTED: similar to CG5278-PA [Apis mellifera] (1e-108)
GW826014	ATAGAACAGTTTGTACAAAACAGCAGGCTTTTACGGTCCGGAATCCCGGGATCGTTTTAGTGGCTGTATAACAATAGTAGCTTTTGATTTTTTTTGTTTTGTGTTTGAGTGATTTTTGTTCTGTGGTAAACTGGAAAATGGATACGAAAGTGATTGTTCTATATTTTTTTGTGGTGTTCGTTGCCGTTGGAGCCATAGAAATGAACTTAACTAACGAGTGGAAGCAGGATATCGGCTGGGAGATCTACTGCTCGTGGAAGATTCCAAATGGCGACTCCTTACAGTCAGTCCGGTTGTACCAGAACAATCAGCAGTTCCTGATATTTAGACCTGAGACGGACGGAGACAACCGCGTTTTAGTATACAGACGTCTTGAGGATGTTTTAACAACAAACTGTG…	594	EZ983220
FQ023490	CACACATCGTTACATTGTTCATGCGTTTTAGTGGCTGTATAACAATAGTACCTTTTGATTTATTTTTTTAATTGTGTTTGAGTGATTTTTGTTCTGTGGTAAACTGGAAAATGGATACGAAAGTGATTGTTCTATATTTTTTTGTGGTGTTCGTTGCCGTTGGAGCCATAGAAATGAACTTAACGAACGAGTGGAAGCAGGACATCGGCTGGGAGATCTACTGCTCGTGGAAAATTCCAAATGGCGACTCGTTACAGTCAGTCCGGTTGTACCAGAACAACCAGCAGTTCCTGATATTTAGACCTGAGACGGACGGAGACAACCGCGTTTTAGTATACAGACGTCTTGAGGATGTTTTAACAACAAACTGTGCAATTTCCAAAGAAGAAAGGCAGATGG…	783	EZ983220
GW826200	TGAGAGAATCGGAGAGCGTCAAATAATCTTTAATATTTGTAAAAATCCTTCAAGAAAATAATTTAGAAATATCTATTTTAAAATTGTAGTGCTTCCTTTCTTTAAGTTTTAATATTATTTCGATTTTTGCTTGTTTCGTGACAAAAGCAGAAATTCCAAACATAGTCTCGGATAGGTAGAGGACATTCGCTGGGCGTAAAAAGAAAATGGCGTGTGCTACTCTCAAAAGAAATTTGGAGTGGGAGTCCATGGCGCAAATGCCTGCAAAGAGGCGAAGATGCTCACCATTTGCAGCCAGCAGTTCAAGCACAAGTCCTGGAGTAAAAGTTTCCGAAAGCAGACAATCGTCATTTGGAGAATCCGTTATTGCACCTGCGAAACTGACCCCAGAACGTATGG…	600	EZ983006	ref|NP_648113.1|-bhringi	isoform A [Drosophila melanogaster] ref|NP_729249.1| bhringi	isoform B [Drosophila melanogaster] ref|XP_002035694.1| GM14836 [Drosophila sechellia] ref|XP_002083975.1| GD14010 [Drosophila simulans] sp|Q9VS59|AKIRN_DROME RecName: Full=Akirin; AltName: Full=Protein bhringi gb|AAF50569.1| bhringi	isoform A [Drosophila melanogaster] gb|AAM12282.1| LD26817p [Drosophila melanogaster] gb|AAN12062.1| bhringi	isoform B [Drosophila melanogaster] gb|EDW50830.1| GM14836 [Drosophila sechellia] gb|EDX09560.1| GD14010 [Drosophila simulans] gb|ACL89590.1| akirin-PA [synthetic construct] (4e-30)
FQ023655	GTGTTCGCTGCTAGATTTTATTTGGAAGTGAGAGAATCGGAGAGCGTCAAATAATCTTTAATATTTGTAAAAATCCTTCAAGAAAATAATTTAGAAATATCTATTTTAAAATTGTAGTGCTTCCTTTCTTTAAGTTTTAATATTATTTCGATTTTTGCTTGTTTCGTGACAAAAGCAGAAATTCCAAACATAGTCTCGGATAGGTAGAGGACATTCGCTGGGCGTAAAAAGAAAATGGCGTGTGCTACTCTCAAAAGAAATTTGGACTGGGAGTCCATGGCGCAAATGCCTGCAAAGAGGCGAAGATGCTCACCATTTGCAGCCAGCAGTTCAAGCACAAGTCCTGGAGTAAAAGTTTCCGAAAGCAGACAATCGTCATTTGGAGAATCCGTTATTGCA…	818	EZ983006	ref|NP_648113.1|-bhringi	isoform A [Drosophila melanogaster] ref|NP_729249.1| bhringi	isoform B [Drosophila melanogaster] ref|XP_002035694.1| GM14836 [Drosophila sechellia] ref|XP_002083975.1| GD14010 [Drosophila simulans] sp|Q9VS59|AKIRN_DROME RecName: Full=Akirin; AltName: Full=Protein bhringi gb|AAF50569.1| bhringi	isoform A [Drosophila melanogaster] gb|AAM12282.1| LD26817p [Drosophila melanogaster] gb|AAN12062.1| bhringi	isoform B [Drosophila melanogaster] gb|EDW50830.1| GM14836 [Drosophila sechellia] gb|EDX09560.1| GD14010 [Drosophila simulans] gb|ACL89590.1| akirin-PA [synthetic construct] (4e-30)
GW826078	AATTCCCGGGATGAGAATCGGAGAGCGTCAAATAATCTTTAATATTTGTAAAAATCCTTCAAGAAAATAATTTAGAAATATCTATTTTAAAATTGTAGTGCTTCCTTTCTTTAAGTTTTAATATTATTTCGATTTTTGCTTGTTTCGTGACAAAAGCAGAAATTCCAAACATAGTCTCGGATAGGTAGAGGACATTCGCTGGGCGTAAAAAGAAAATGGCGTGTGCTACTCTCAAAAGAAATTTGGACTGGGAGTCCATGGCGCAAATGCCTGCAAAGAGGCGAAGATGCTCACCATTTGCAGCCAGCAGTTCAAGCACAAGTCCTGGAGTAAAAGTTTCCGAAAGCAGACAATCGTCATTTGGAGAATCCGTTATTGCACCTGCGAAACTGACCCCAG…	786	EZ983006	ref|NP_648113.1|-bhringi	isoform A [Drosophila melanogaster] ref|NP_729249.1| bhringi	isoform B [Drosophila melanogaster] ref|XP_002035694.1| GM14836 [Drosophila sechellia] ref|XP_002083975.1| GD14010 [Drosophila simulans] sp|Q9VS59|AKIRN_DROME RecName: Full=Akirin; AltName: Full=Protein bhringi gb|AAF50569.1| bhringi	isoform A [Drosophila melanogaster] gb|AAM12282.1| LD26817p [Drosophila melanogaster] gb|AAN12062.1| bhringi	isoform B [Drosophila melanogaster] gb|EDW50830.1| GM14836 [Drosophila sechellia] gb|EDX09560.1| GD14010 [Drosophila simulans] gb|ACL89590.1| akirin-PA [synthetic construct] (4e-30)
FQ028315	GAATCGGAGAGCGTCAAATAATCTTTAATATTTGTAAAAATCCTTCAAGAAAATAATTTAGAAATATCTATTTTAAAATTGTAGTGCTTCCTTTCTTTAAGTTTTAATATTATTTCGATTTTTGCTTGTTTCGTGACAAAAGCAGAAATTCCAAACATAGTCTCGGATAGGTAGAGGACATTCGCTGGGCGTAAAAAGAAAATGGCGTGTGCTACTCTCAAAAGAAATTTGGACTGGGAGTCCATGGCGCAAATGCCTGCAAAGAGGCGAAGGTGCTCACCATTTGCAGCCAGCAGTTCAAGCACAAGTCCTGGAGTAAAAGTTTCCGAAAGCAGACAATCGTCATTTGGAGAATCCGTTATTGCACCTGCGAAACTGACCCCAGAACGTATGGCACAA…	823	EZ983006	ref|NP_648113.1|-bhringi	isoform A [Drosophila melanogaster] ref|NP_729249.1| bhringi	isoform B [Drosophila melanogaster] ref|XP_002035694.1| GM14836 [Drosophila sechellia] ref|XP_002083975.1| GD14010 [Drosophila simulans] sp|Q9VS59|AKIRN_DROME RecName: Full=Akirin; AltName: Full=Protein bhringi gb|AAF50569.1| bhringi	isoform A [Drosophila melanogaster] gb|AAM12282.1| LD26817p [Drosophila melanogaster] gb|AAN12062.1| bhringi	isoform B [Drosophila melanogaster] gb|EDW50830.1| GM14836 [Drosophila sechellia] gb|EDX09560.1| GD14010 [Drosophila simulans] gb|ACL89590.1| akirin-PA [synthetic construct] (4e-30)
FQ022461	GAGCTTTTAGGTGAGTATAGAACACGTTTGTACAAAAAAGCAGGCTGGTACCGGTCCGGAATTCCCGGGATGAATCGGAGAGCGTCAAATAATCTTTAATATTTGTAAAAATCCTTCAAGAAAATAATTTAGAAATATCTATTTTAAAATTGTAGTGCTTCCTTTCTTTAAGTTTTAATATTATTTCGATTTTTGCTTGTTTCGTGACAAAAGCAGAAATTCCAAACATAGTCTCGGATAGGTAGAGGACATTCGCTGGGCGTAAAAAGAAAATGGCGTGTGCTACTCTCAAAAGAAATTTGGACTGGGAGTCCATGGCGCAAATGCCTGCAAAGAGGCGAAGATGCTCACCATTTGCAGCCAGCAGTTCAAGCACAAGTCCTGGAGTAAAAGTTTCCG…	1385	EZ983006	ref|NP_648113.1|-bhringi	isoform A [Drosophila melanogaster] ref|NP_729249.1| bhringi	isoform B [Drosophila melanogaster] ref|XP_002035694.1| GM14836 [Drosophila sechellia] ref|XP_002083975.1| GD14010 [Drosophila simulans] sp|Q9VS59|AKIRN_DROME RecName: Full=Akirin; AltName: Full=Protein bhringi gb|AAF50569.1| bhringi	isoform A [Drosophila melanogaster] gb|AAM12282.1| LD26817p [Drosophila melanogaster] gb|AAN12062.1| bhringi	isoform B [Drosophila melanogaster] gb|EDW50830.1| GM14836 [Drosophila sechellia] gb|EDX09560.1| GD14010 [Drosophila simulans] gb|ACL89590.1| akirin-PA [synthetic construct] (4e-30)
FQ028232	CAAAAGCAGAAATTCCAAACATAGTCTCGGATAGGTAGAGGACATTCGCTGGGCGTAAAAAGAAAATGGCGTGTGCTACTCTCAAAAGAAATTTGGACTGGGAGTCCATGGCGCAAATGCCTGCAAAGAGGCGAAGGTGCTCACCATTTGCAGCCAGCAGTTCAAGCACAAGTCCTGGAGTAAAAGTTTCCGAAAGCAGACAATCGTCATTTGGAGAATCCGTTATTGCACCTGCGAAACTGACCCCAGAACGTATGGCACAAGAGATATGTGACGAGATCAAGCGTCTCCATCGCCGTCGTCAACTGCGGCTGACAAATGCAGCGGCATCCTGCTCTTCTTCAAGTGGCTCTGAAGGCGACTGCTCGCCTCCTCATCGCTCCTCACACAACACACAGA…	799	EZ983006	ref|NP_648113.1|-bhringi	isoform A [Drosophila melanogaster] ref|NP_729249.1| bhringi	isoform B [Drosophila melanogaster] ref|XP_002035694.1| GM14836 [Drosophila sechellia] ref|XP_002083975.1| GD14010 [Drosophila simulans] sp|Q9VS59|AKIRN_DROME RecName: Full=Akirin; AltName: Full=Protein bhringi gb|AAF50569.1| bhringi	isoform A [Drosophila melanogaster] gb|AAM12282.1| LD26817p [Drosophila melanogaster] gb|AAN12062.1| bhringi	isoform B [Drosophila melanogaster] gb|EDW50830.1| GM14836 [Drosophila sechellia] gb|EDX09560.1| GD14010 [Drosophila simulans] gb|ACL89590.1| akirin-PA [synthetic construct] (4e-30)
GW825226	GAATTCCCGGGATAAGAAAATGGCGTGTGCTACTCTCAAAAGAAATTTGGACTGGGAGTCCATGGCGCAAATGCCTGCAAAGAGGCGAAGATGCTCACCATTTGCAGCCAGCAGTTCAAGCACAAGTCCTGGAGTAAAAGTTTCCGAAAGCAGACAATCGTCATTTGGAGAATCCGTTATTGCACCTGCGAAACTGACCCCAGAACGTATGGCACAAGAGATATGTGACGAGATCAAGCGTCTCCATCGCCGTCGTCAACTGCGGCTGACAAATGCAGCGGCATCCTGCTCTTCTTCAAGTGGCTCTGAAGGCGACTGCTCGCCTCCTCATCGCTCCTCACACAACACACAGAAGGTGCACCACCGTGCACTCTTTACTTTCAAACAAGTGCGTATGAT…	740	EZ983006	ref|NP_648113.1|-bhringi	isoform A [Drosophila melanogaster] ref|NP_729249.1| bhringi	isoform B [Drosophila melanogaster] ref|XP_002035694.1| GM14836 [Drosophila sechellia] ref|XP_002083975.1| GD14010 [Drosophila simulans] sp|Q9VS59|AKIRN_DROME RecName: Full=Akirin; AltName: Full=Protein bhringi gb|AAF50569.1| bhringi	isoform A [Drosophila melanogaster] gb|AAM12282.1| LD26817p [Drosophila melanogaster] gb|AAN12062.1| bhringi	isoform B [Drosophila melanogaster] gb|EDW50830.1| GM14836 [Drosophila sechellia] gb|EDX09560.1| GD14010 [Drosophila simulans] gb|ACL89590.1| akirin-PA [synthetic construct] (4e-30)
FQ018175	GAGGATTTAGGTGCACTATAGAACAAGTTTGTACAAAAAGCAGGCTGGTACCGGTCCGGAATTCCCGGGATAAGAAATTTGGACTGGGAGTCCATGGCGCAAATGCCTGCAAAGAGGCGAAGATGCTCACCATTTGCAGCCAGCAGTTCAAGCACAAGTCCTGGAGTAAAAGTTTCCGAAAGCAGACAATCGTCATTTGGAGAATCCGTTATTGCACCTGCGAAACTGACCCCAGAACGTATGGCACAAGAGATATGTGACGAGATCAAGCGTCTCCATCGCCGTCGTCAACTGCGGCTGACAAATGCAGCGGCATCCTGCTCTTCTTCAAGTGGCTCTGAAGGCGACTGCTCGCCTCCTCATCGCTCCTCACACAACACACAGAAGGTGCACCACCGT…	1384	EZ983006	ref|NP_648113.1|-bhringi	isoform A [Drosophila melanogaster] ref|NP_729249.1| bhringi	isoform B [Drosophila melanogaster] ref|XP_002035694.1| GM14836 [Drosophila sechellia] ref|XP_002083975.1| GD14010 [Drosophila simulans] sp|Q9VS59|AKIRN_DROME RecName: Full=Akirin; AltName: Full=Protein bhringi gb|AAF50569.1| bhringi	isoform A [Drosophila melanogaster] gb|AAM12282.1| LD26817p [Drosophila melanogaster] gb|AAN12062.1| bhringi	isoform B [Drosophila melanogaster] gb|EDW50830.1| GM14836 [Drosophila sechellia] gb|EDX09560.1| GD14010 [Drosophila simulans] gb|ACL89590.1| akirin-PA [synthetic construct] (4e-30)
FQ016196	GAGCATAGGTGACTATAGAAACAGTTTGTAAAAAAAGCAGGCTGGTACCGGTCCGGAATTCCCGGGATGACGAGATCAAGCGTCTCCATCGCCGTCGTCAACTGCGGCTGACAAATGCAGCGGCATCCTGCTCTTCTTCAAGTGGCTCTGAAGGCGACTGCTCGCCTCCTCATCGCTCCTCACACAACACACAGAAGGTGCACCACCGTGCACTCTTTACTTTCAAACAAGTGCGTATGATCTGCGAGCGGATGTTGCGTGAGCAGGAGGTGGCTCTCCGCTCGGAGTATGAGTCTGCACTTAGCACCAAGCTTGCTGAACAGTACGAGGCTTTCGTACGCTTCAATCTTGATCAGGTGCAGCGCCGACCCCCGCCCGCGACCTGCATGCCGCTCGGCA…	1217	EZ983006	ref|NP_648113.1|-bhringi	isoform A [Drosophila melanogaster] ref|NP_729249.1| bhringi	isoform B [Drosophila melanogaster] ref|XP_002035694.1| GM14836 [Drosophila sechellia] ref|XP_002083975.1| GD14010 [Drosophila simulans] sp|Q9VS59|AKIRN_DROME RecName: Full=Akirin; AltName: Full=Protein bhringi gb|AAF50569.1| bhringi	isoform A [Drosophila melanogaster] gb|AAM12282.1| LD26817p [Drosophila melanogaster] gb|AAN12062.1| bhringi	isoform B [Drosophila melanogaster] gb|EDW50830.1| GM14836 [Drosophila sechellia] gb|EDX09560.1| GD14010 [Drosophila simulans] gb|ACL89590.1| akirin-PA [synthetic construct] (4e-30)
FQ023801	GTCACTTTGACTTATCAAAAGGTCCTAAAAATCATTATGAAATTAAAACAATTAGCATATCAACTTATTTAACGACAAAATAATCACCGCTAAGATAAAAATTATCAGTTTATTTCTAACGTTTTTATATTTGAAACCATATCAATGACCAATGGCGTCTGACGATAACAGGCTGCTTTCACACGCTCTCCTTATCAAGTTAAATAGACGGCAAGAATTGGATTCTATACAAATAAATGCTCAAGTTAGCATTGTATTGTAATTATAAAAGTTCTAATTTAGTTTCTTTGTTTCTGATTTACATTGAAATACGTAGTCTGAGGATAAAAATATGTTCAAAACATTTCATCAGAAACAATTAAATCGAAACATGACATTTAATTTGATTTAGCTTCAGAT…	809	EZ983006	ref|NP_648113.1|-bhringi	isoform A [Drosophila melanogaster] ref|NP_729249.1| bhringi	isoform B [Drosophila melanogaster] ref|XP_002035694.1| GM14836 [Drosophila sechellia] ref|XP_002083975.1| GD14010 [Drosophila simulans] sp|Q9VS59|AKIRN_DROME RecName: Full=Akirin; AltName: Full=Protein bhringi gb|AAF50569.1| bhringi	isoform A [Drosophila melanogaster] gb|AAM12282.1| LD26817p [Drosophila melanogaster] gb|AAN12062.1| bhringi	isoform B [Drosophila melanogaster] gb|EDW50830.1| GM14836 [Drosophila sechellia] gb|EDX09560.1| GD14010 [Drosophila simulans] gb|ACL89590.1| akirin-PA [synthetic construct] (4e-30)
FQ032459	CTAATGACCATGAAGTTTGGTGTGCGGTATAATACTGCAACTATATCAAGACAAACATATTTTGGTATATGTGAATATTATATTATGCGGGAGTAAAGTATCCTAATGAATCAAGACATTGTGATTGCTGGTGGAATTTGACACTGGCTAATATTGCCAAACATTTTCGTTTAGTACAGTATTAATGTACATCCATATAATACAATTTATTTTCCCACCAGTTATATTTTTGTTTTCAGTTCAAAGTCCAATGTCCGATAGCCTTTTAGACTTAGCATAGCAATAAATAGAGCCTTTGCAATATTGCCGGTGTGAGATTCCACAGTTTAGTTCATGCCACATACACATAATTAGCTTTTAATGCTTTAGGTAAGGTACGCTGGATTATTGTGTTCATAG…	840	EZ983006	ref|NP_648113.1|-bhringi	isoform A [Drosophila melanogaster] ref|NP_729249.1| bhringi	isoform B [Drosophila melanogaster] ref|XP_002035694.1| GM14836 [Drosophila sechellia] ref|XP_002083975.1| GD14010 [Drosophila simulans] sp|Q9VS59|AKIRN_DROME RecName: Full=Akirin; AltName: Full=Protein bhringi gb|AAF50569.1| bhringi	isoform A [Drosophila melanogaster] gb|AAM12282.1| LD26817p [Drosophila melanogaster] gb|AAN12062.1| bhringi	isoform B [Drosophila melanogaster] gb|EDW50830.1| GM14836 [Drosophila sechellia] gb|EDX09560.1| GD14010 [Drosophila simulans] gb|ACL89590.1| akirin-PA [synthetic construct] (4e-30)
GW825408	AATTCCCGGGATGAGAGCGTCAAATAATCTTTAATATTTGTAAAAATCCTTCAAGAAAATAATTTAGAAATATCTATTTTAAAATTGTAGTGCTTCCTTTCTTTAAGTTTTAATATTATTTCGATTTTTGCTTGTTTCGTGACAAAAGCAGAAATTCCAAACATAGTCTCGGATAGGTAGAGGACATTCGCTGGGCGTAAAAAGAAAATGGCGTGTGCTACTCTCAAAAGAAATTTGGACTGGGAGTCCATGGCGCAAATGCCTGCAAAGAGGCGAAGATGCTCACCATTTGCAGCCAGCAGTTCAAGCACAAGTCCTGGAGTAAAAGTTTCCGAAAGCAGACAATCGTCATTTGGAGAATCCGTTATTGCACCTGCGAAACTGACCCCAGAACGTATG…	643	EZ983006	ref|NP_648113.1|-bhringi	isoform A [Drosophila melanogaster] ref|NP_729249.1| bhringi	isoform B [Drosophila melanogaster] ref|XP_002035694.1| GM14836 [Drosophila sechellia] ref|XP_002083975.1| GD14010 [Drosophila simulans] sp|Q9VS59|AKIRN_DROME RecName: Full=Akirin; AltName: Full=Protein bhringi gb|AAF50569.1| bhringi	isoform A [Drosophila melanogaster] gb|AAM12282.1| LD26817p [Drosophila melanogaster] gb|AAN12062.1| bhringi	isoform B [Drosophila melanogaster] gb|EDW50830.1| GM14836 [Drosophila sechellia] gb|EDX09560.1| GD14010 [Drosophila simulans] gb|ACL89590.1| akirin-PA [synthetic construct] (4e-30)
FQ032535	CGCGAGCGACCGCCCTTTTTTTTTTTTTTTTTTATTTGGAAGTGAGAGAATCGGAGAGCGTCAAATAATCTTTAATATTTGTAAAAATCCTTCAAGAAAATAATTTAGAAATATCTATTTTAAAATTGTAGTGCTTCCTTTCTTTAAGTTTTAATATTATTTCGATTTTTGCTTGTTTCGTGACAAAAGCAGAAATTCCAAACATAGTCTCGGATAGGTAGAGGACATTCGCTGGGCGTAAAAAGAAAATGGCGTGTGCTACTCTCAAAAGAAATTTGGACTGGGAGTCCATGGCGCAAATGCCTGCAAAGAGGCGAAGGTGCTCACCATTTGCAGCCAGCAGTTCAAGCACAAGTCCTGGAGTAAAAGTTTCCGAAAGCAGACAATCGTCATTTGGAG…	728	EZ983006	ref|NP_648113.1|-bhringi	isoform A [Drosophila melanogaster] ref|NP_729249.1| bhringi	isoform B [Drosophila melanogaster] ref|XP_002035694.1| GM14836 [Drosophila sechellia] ref|XP_002083975.1| GD14010 [Drosophila simulans] sp|Q9VS59|AKIRN_DROME RecName: Full=Akirin; AltName: Full=Protein bhringi gb|AAF50569.1| bhringi	isoform A [Drosophila melanogaster] gb|AAM12282.1| LD26817p [Drosophila melanogaster] gb|AAN12062.1| bhringi	isoform B [Drosophila melanogaster] gb|EDW50830.1| GM14836 [Drosophila sechellia] gb|EDX09560.1| GD14010 [Drosophila simulans] gb|ACL89590.1| akirin-PA [synthetic construct] (4e-30)
FQ014939	GAAGCATTTGGTGACCTATAGAACAGTTTGTAAAAAAAGCAGGCTGGTACCGGTCCGGAATTCCCGGGATAATTTTCGTAGGTTGGTACACTTGATTATAACAACAAAATGTCAAAATAAAATTGAATTGAGTGAAAAGTGTTCGCTGCTAGATTTTATTTGGAAGTGAGAGAATCGGAGAGCGTCAAATAATCTTTAATATTTGTAAAAATCCTTCAAGAAAATAATTTAGAAATATCTATTTTAAAATTGTAGTGCTTCCTTTCTTTAAGTTTTAATATTATTTCGATTTTTGCTTGTTTCGTGACAAAAGCAGAAATTCCAAACATAGTCTCGGATAGGTAGAGGACATTCGCTGGGCGTAAAAAGAAAATGGCGTGTGCTACTCTCAAAAGAAAT…	1274	EZ983006	ref|NP_648113.1|-bhringi	isoform A [Drosophila melanogaster] ref|NP_729249.1| bhringi	isoform B [Drosophila melanogaster] ref|XP_002035694.1| GM14836 [Drosophila sechellia] ref|XP_002083975.1| GD14010 [Drosophila simulans] sp|Q9VS59|AKIRN_DROME RecName: Full=Akirin; AltName: Full=Protein bhringi gb|AAF50569.1| bhringi	isoform A [Drosophila melanogaster] gb|AAM12282.1| LD26817p [Drosophila melanogaster] gb|AAN12062.1| bhringi	isoform B [Drosophila melanogaster] gb|EDW50830.1| GM14836 [Drosophila sechellia] gb|EDX09560.1| GD14010 [Drosophila simulans] gb|ACL89590.1| akirin-PA [synthetic construct] (4e-30)
GW826015	ATAGAACAGTTTGTACAAAACAGCAGGCTGGTACGGTCCGGAATCCCGGGATTTTTATTTGGAAGTGAGAGAATCGGAGAGCGTCAAATAATCTTTAATATTTGTAAAAATCCTTCAAGAAAATAATTTAGAAATATCTATTTTAAAATTGTAGTGCTTCCTTTCTTTAAGTTTTAATATTATTTCGATTTTTGCTTGTTTCGTGACAAAAGCAGAAATTCCAAACATAGTCTCGGATAGGTAGAGGACATTCGCTGGGCGTAAAAAGAAAATGGCGTGTGCTACTCTCAAAAGAAATTTGGACTGGGAGTCCATGGCGCAAATGCCTGCAAAGAGGCGAAGATGCTCACCATTTGCAGCCAGCAGTTCAAGCACAAGTCCTGGAGTAAAAGTTTCCGA…	838	EZ983006	ref|NP_648113.1|-bhringi	isoform A [Drosophila melanogaster] ref|NP_729249.1| bhringi	isoform B [Drosophila melanogaster] ref|XP_002035694.1| GM14836 [Drosophila sechellia] ref|XP_002083975.1| GD14010 [Drosophila simulans] sp|Q9VS59|AKIRN_DROME RecName: Full=Akirin; AltName: Full=Protein bhringi gb|AAF50569.1| bhringi	isoform A [Drosophila melanogaster] gb|AAM12282.1| LD26817p [Drosophila melanogaster] gb|AAN12062.1| bhringi	isoform B [Drosophila melanogaster] gb|EDW50830.1| GM14836 [Drosophila sechellia] gb|EDX09560.1| GD14010 [Drosophila simulans] gb|ACL89590.1| akirin-PA [synthetic construct] (4e-30)
FQ025736	TCTATTTTAAAATTGTAGTGCTTCCTTTCTTTAAGTTTTAATATTATTTCGATTTTTGCTTGTTTCGTGACAAAAGCAGAAATTCCAAACATAGTCTCGGATAGGTAGAGGACATTCGCTGGGCGTAAAAAGAAAATGGCGTGTGCTACTCTCAAAAGAAATTTGGACTGGGAGTCCATGGCGCAAATGCCTGCAAAGAGGCGAAGATGCTCACCATTTGCAGCCAGCAGTTCAAGCACAAGTCCTGGAGTAAAAGTTTCCGAAAGCAGACAATCGTCATTTGGAGAATCCGTTATTGCACCTGCGAAACTGACCCCAGAACGTATGGCACAAGAGATATGTGACGAGATCAAGCGTCTCCATCGCCGTCGTCAACTGCGGCTGACAAATGCAGCGGCA…	675	EZ983006	ref|NP_648113.1|-bhringi	isoform A [Drosophila melanogaster] ref|NP_729249.1| bhringi	isoform B [Drosophila melanogaster] ref|XP_002035694.1| GM14836 [Drosophila sechellia] ref|XP_002083975.1| GD14010 [Drosophila simulans] sp|Q9VS59|AKIRN_DROME RecName: Full=Akirin; AltName: Full=Protein bhringi gb|AAF50569.1| bhringi	isoform A [Drosophila melanogaster] gb|AAM12282.1| LD26817p [Drosophila melanogaster] gb|AAN12062.1| bhringi	isoform B [Drosophila melanogaster] gb|EDW50830.1| GM14836 [Drosophila sechellia] gb|EDX09560.1| GD14010 [Drosophila simulans] gb|ACL89590.1| akirin-PA [synthetic construct] (4e-30)
FQ031943	GTGAAAAGTGTTCGCTGCTAGATTTTATTTGGAAGTGAGAGAATCGGAGAGCGTCAAATAATCTTTAATATTTGTAAAAATCCTTCAAGAAAATAATTTAGAAATATCTATTTTAAAATTGTAGTGCTTCCTTTCTTTAAGTTTTAATATTATTTCGATTTTTGCTTGTTTCGTGACAAAAGCAGAAATTCCAAACATAGTCTCGGATAGGTAGAGGACATTCGCTGGGCGTAAAAAGAAAATGGCGTGTGCTACTCTCAAAAGAAATTTGGACTGGGAGTCCATGGCGCAAATGCCTGCAAAGAGGCGAAGATGCTCACCATTTGCAGCCAGCAGTTCAAGCACAAGTCCTGGAGTAAAAGTTTCCGAAAGCAGACAATCGTCATTTGGAGAATCCGT…	807	EZ983006	ref|NP_648113.1|-bhringi	isoform A [Drosophila melanogaster] ref|NP_729249.1| bhringi	isoform B [Drosophila melanogaster] ref|XP_002035694.1| GM14836 [Drosophila sechellia] ref|XP_002083975.1| GD14010 [Drosophila simulans] sp|Q9VS59|AKIRN_DROME RecName: Full=Akirin; AltName: Full=Protein bhringi gb|AAF50569.1| bhringi	isoform A [Drosophila melanogaster] gb|AAM12282.1| LD26817p [Drosophila melanogaster] gb|AAN12062.1| bhringi	isoform B [Drosophila melanogaster] gb|EDW50830.1| GM14836 [Drosophila sechellia] gb|EDX09560.1| GD14010 [Drosophila simulans] gb|ACL89590.1| akirin-PA [synthetic construct] (4e-30)
FQ024615	AAAAGTGTTCGCTGCTAGATTTTATTTGGAAGTGAGAGAATCGGAGAGCGTCAAATAATCTTTAATATTTGTAAAAATCCTTCAAGAAAATAATTTAGAAATATCTATTTTAAAATTGTAGTGCTTCCTTTCTTTAAGTTTTAATATTATTTCGATTTTTGCTTGTTTCGTGACAAAAGCAGAAATTCCAAACATAGTCTCGGATAGGTAGAGGACATTCGCTGGGCGTAAAAAGAAAATGGCGTGTGCTACTCTCAAAAGAAATTTGGACTGGGAGTCCATGGCGCAAATGCCTGCAAAGAGGCGAAGGTGCTCACCATTTGCAGCCAGCAGTTCAAGCACAAGTCCTGGAGTAAAAGTTTCCGAAAGCAGACAATCGTCATTTGGAGAATCCGTTAT…	765	EZ983006	ref|NP_648113.1|-bhringi	isoform A [Drosophila melanogaster] ref|NP_729249.1| bhringi	isoform B [Drosophila melanogaster] ref|XP_002035694.1| GM14836 [Drosophila sechellia] ref|XP_002083975.1| GD14010 [Drosophila simulans] sp|Q9VS59|AKIRN_DROME RecName: Full=Akirin; AltName: Full=Protein bhringi gb|AAF50569.1| bhringi	isoform A [Drosophila melanogaster] gb|AAM12282.1| LD26817p [Drosophila melanogaster] gb|AAN12062.1| bhringi	isoform B [Drosophila melanogaster] gb|EDW50830.1| GM14836 [Drosophila sechellia] gb|EDX09560.1| GD14010 [Drosophila simulans] gb|ACL89590.1| akirin-PA [synthetic construct] (4e-30)
FQ023764	TTTGGAAGTGAGAGAATCGGAGAGCGTCAAATAATCTTTAATATTTGTAAAAATCCTTCAAGAAAATAATTTAGAAATATCTATTTTAAAATTGTAGTGCTTCCTTTCTTTAAGTTTTAATATTATTTCGATTTTTGCTTGTTTCGTGACAAAAGCAGAAATTCCAAACATAGTCTCGGATAGGTAGAGGACATTCGCTGGGCGTAAAAAGAAAATGGCGTGTGCTACTCTCAAAAGAAATTTGGACTGGGAGTCCATGGCGCAAATGCCTGCAAAGAGGCGAAGATGCTCACCATTTGCAGCCAGCAGTTCAAGCACAAGTCCTGGAGTAAAAGTTTCCGAAAGCAGACAATCGTCATTTGGAGAATCCGTTATTGCACCTGCGAAACTGACCCCAGA…	814	EZ983006	ref|NP_648113.1|-bhringi	isoform A [Drosophila melanogaster] ref|NP_729249.1| bhringi	isoform B [Drosophila melanogaster] ref|XP_002035694.1| GM14836 [Drosophila sechellia] ref|XP_002083975.1| GD14010 [Drosophila simulans] sp|Q9VS59|AKIRN_DROME RecName: Full=Akirin; AltName: Full=Protein bhringi gb|AAF50569.1| bhringi	isoform A [Drosophila melanogaster] gb|AAM12282.1| LD26817p [Drosophila melanogaster] gb|AAN12062.1| bhringi	isoform B [Drosophila melanogaster] gb|EDW50830.1| GM14836 [Drosophila sechellia] gb|EDX09560.1| GD14010 [Drosophila simulans] gb|ACL89590.1| akirin-PA [synthetic construct] (4e-30)
GW826066	TATAGAACAGTTTGTACAAAACAGCAGGCTGGTACGGTCCGGAATCCCGGGATGCGGGAGTGATCTCGTGTGATATAACTGTGTTAGATTAGTTTTTAAATTGTAGTGTTTAATTTTTAGAATAGTTATTAAAATGACTAGAGCTAAAATAGAACTCGGCGACGTGACCCCACATAATATAAAACAACTGAAGAAGTTAAACACAGTTGTATTTCCAGTGTCTTACAACGACAAATTCTACAAAGATGTTTTAGAAGCTGGTGAACTAGCTAAGTTAGCATATTATAACGATATCGTGGTGGGAGCAGTATGCTGTAGAATAGACACGTCGGAAAACTCGCGGAGACTTTATATTATGACCTTGGGTTGCTTGTACCCATACAGAAGATTGGGCATTGG…	779	EZ981492	ref|NP_001040401.1|-N-acetyltransferase [Bombyx mori] gb|ABF51319.1| N-acetyltransferase [Bombyx mori] (3e-87)
FQ023672	GTGAGCGAGCTAGCTAAACTGGTAGATGGCGGGAGTGATCTCGTGTGATATAACTGTGTTAGATTAGTTTTTAAATTGTAGTGTTTAATTTTTAGAATAGTTATTAAAATGACTAGAGCTAAAATAGAACTCGGCGACGTGACCCCACATAATATAAAACAACTGAAGAAGTTAAACACAGTTGTATTTCCAGTGTCTTACAACGACAAATTCTACAAAGATGTTTTAGAAGCTGGTGAACTAGCTAAGTTAGCATATTATAACGATATCGTGGTGGGAGCAGTATGCTGTAGAATAGACACGTCGGAAAACTCGCGGAGACTTTATATTATGACCTTGGGTTGCTTGTACCCATACAGAAGATTGGGCATTGGTACTCTGATGGTGGAACATGTGCTC…	758	EZ981492	ref|NP_001040401.1|-N-acetyltransferase [Bombyx mori] gb|ABF51319.1| N-acetyltransferase [Bombyx mori] (3e-87)
GW824901	CTCGTGTGATATAACTGTGTTAGATTAGTTTTTAAATTGTAGTGTTTAATTTTTAGAATAGTTATTAAAATGACTAGAGCTAAAATAGAACTCGGCGACGTGACCCCACATAATATAAAACAACTGAAGAAGTTAAACACAGTTGTATTTCCAGTGTCTTACAACGACAAATTCTACAAAGATGTTTTAGAAGCTGGTGAACTAGCTAAGTTAGCATATTATAACGATATCGTGGTGGGAGCAGTATGCTGTAGAATAGACACGTCGGAAAACTCGCGGAGACTTTATATTATGACCTTGGGTTGCTTGTACCCATACAGAAGATTGGGCATTGGTACTCTGATGGTGGAACATGTGCTCAAGTATGTTGAACAAGACGGCAATTTCGACAGTATTTTC…	725	EZ981492	ref|NP_001040401.1|-N-acetyltransferase [Bombyx mori] gb|ABF51319.1| N-acetyltransferase [Bombyx mori] (3e-87)
FQ026597	TGATCTCGTGTGATATAACTGTGTTAGATTAGTTTTTAAATTGTAGTGTTTAATTTTTAGAATAGTTATTAAAATGACTAGAGCTAAAATAGAACTCGGCGACGTGACCCCACATAATATAAAACAACTGAAGAAGTTAAACACAGTTGTATTTCCAGTGTCTTACAACGACAAATTCTACAAAGATGTTTTAGAAGCTGGTGAACTAGCTAAGTTAGCATATTATAACGATATCGTGGTGGGAGCAGTATGCTGTAGAATAGACACGTCGGAAAACTCGCGGAGACTTTATATTATGACCTTGGGTTGCTTGTACCCATACAGAAGATTGGGCATTGGTACTCTGATGGTGGAACATGTGCTCAAGTATGTTGAACAAGACGGCAATTTCGACAGTAT…	791	EZ981492	ref|NP_001040401.1|-N-acetyltransferase [Bombyx mori] gb|ABF51319.1| N-acetyltransferase [Bombyx mori] (3e-87)
FQ030731	GTGTGATATAACTGTGTTAGATTAGTTTTTAAATTGTAGTGTTTAATTTTTAGAATAGTTATTAAAATGACTAGAGCTAAAATAGAACTCGGCGACGTGACCCCACATAATATAAAACAACTGAAGAAGTTAAACACAGTTGTATTTCCAGTGTCTTACAACGACAAATTCTACAAAGATGTTTTAGAAGCTGGTGAACTAGCTAAGTTAGCATATTATAACGATATCGTGGTGGGAGCAGTATGCTGTAGAATAGACACGTCGGAAAACTCGCGGAGACTTTATATTATGACCTTGGGTTGCTTGTACCCATACAGAAGATTGGGCATTGGTACTCTGATGGTGGAACATGTGCTCAAGTATGTTGAACAAGACGGCAATTTCGACAGTATTTTCTTG…	779	EZ981492	ref|NP_001040401.1|-N-acetyltransferase [Bombyx mori] gb|ABF51319.1| N-acetyltransferase [Bombyx mori] (3e-87)
FQ032598	ACGAGGGAGCAATAGATTTTTATAAAAAGTTTGGATTTGAGATTGTCGAGACAAAAGAGCACTACTACAAAAGGATAGAGCCAGCTGATGCCCATGTGTTACAGAAGACAATCAGACAGACACCTTCCGTACCTTTACTCAATGGCACTGTACCACATGCTAAAACCAATGGACACGATTGAATACACAACCACACCCAAATATTGTACTTGTAAAAGCCTCAACTCGGTTGTTAATGTGAAGCAAGTGATAACATAATGTGTAAGAATCATAATAAAACACTGTGTGCATACAGGATTGATTTACATTAAGATATTTGTAACGGATGGGTTAATCAATAAGTTGTGGTTGTGGACGCATGAGGCCATAAATATAGTACTAGAAATGACTGATATTCCA…	850	EZ981492	ref|NP_001040401.1|-N-acetyltransferase [Bombyx mori] gb|ABF51319.1| N-acetyltransferase [Bombyx mori] (3e-87)
GW826109	ATAGAACAGTTTGTACAAAACAGCAGGCTGTTACGGTCCGGAATCCCGGGATGGTGCACTCTCGCCTGTGCCATGGCCAAAGATTCGATTCTATCAAACTTAAAAGTATTGCTTCTTGAGGGAAGTCCAAATAAAGAGTTTAAATTGAAGACGGATTACAGTAACAGAGTGGTGGCCCTCAACCAGAACACCAAAACTCTGATGACATCACTGGATGTTTGGCAACGGGTTGAGAAGATGAGACTGCAGCCTGTCAGGTACATGCAAGTGTGGGACGCGTCATCAGATGCAATGATATCATTCAGTAGCTCAGAACTACTTGATGATGATGTTGCCTATATTGTGGAGAACAATGTCTTGCTGCACGCTGTCAACCAAGAGTTGGCATCAAGTAAAAAC…	801	EZ982634	ref|XP_395883.2|-PREDICTED: similar to coenzyme Q6 homolog [Apis mellifera] (8e-67)
FQ024202	GAAGATGTGACCAGCCTGACAAAACCAGTGGAGAAATTTAAGGGAGACTATGATGTTATTATTGCCGGCGGCGGAATGGTAGGGTGCACCCTCGCCTGTGCCATGGCCAAAGATTCCATTCTATCAAACTTAAAAGTATTGCTTCTTGAGGGAAGTCCAAATAAAGAGTTTAAATTGAAGACGGAATACAGTAACAGAGTGGTGGCCCTCAATCAGAACACCAAAACTCTGATGACATCACTAGATGTTTGGCAACGGGTTGAGAAGATGAGACTGCAGCCTGTCAGGTACATGCAAGTGTGGGACGCGTCATCAGATGCAATGATATCATTCAGTAGCTCAGAACTACTTGATGATGATGTTGCCTATATTGTGGAGAACAATGTCTTGCTGCACGCT…	671	EZ982634	ref|XP_395883.2|-PREDICTED: similar to coenzyme Q6 homolog [Apis mellifera] (8e-67)
FQ027501	AAAATAGATATTATTTTGCATTTATAAATTGAAAGCTGTATTTTCTGAGAGAATAAAAGAAGTTTCTCTAGTAGAAAGATATTAAAATAGTTATTGTAATTTAAGGTTACCTTATCTTGATAGAGGATTTAATTAGTTTTGAAAATAACTCGCTGCAAAATGTTGAGTAACAGCGTGAAGCGGCTTTTCGTGCGACAAATTAAATGCAGCATCAGAACAACAAGTATTCGTTCACTTAGTGCTGCAGAAGATGTGACCAGTCTGACAAAACCAGTGGAGAAATTTAAGGGAGACTATGATGTTATTATTGCCGGCGGCGGAATGGTAGGGTGCACTCTCGCCTGTGCCATGGCCAAAGATTCGATTCTATCAAACTTAAAAGTATTGCTTCTTGAGGGA…	831	EZ982634	ref|XP_395883.2|-PREDICTED: similar to coenzyme Q6 homolog [Apis mellifera] (8e-67)
GW826734	ATTGATTTTTAACCTTAAAAAAATAGATATTATTTTGCATTTATAAATTGAAAGCTGTATTTTCTGAGAGAATAAAAGAAGTTTCTCTAGTAGAAAGATATTAAAATAGTTATTGTAATTTAAGGTTACCTTATCTTGATAGAGGATTTAATTAGTTTTGAAAATAACTCGCTGCAAAATGTTGAGTAACAGCGTGAAGCGGCTTTTCGTGCGACAAATTAAATGCAGCATCAGAACAACAAGTATTCGTTCACTTAGTGCTGCAGAAGATGTGACCAGTCTGACAAAACCAGTGGAGAAATTTAAGGGAGACTATGATGTTATTATTGCCGGCGGCGGAATGGTAGGGTGCACTCTCGCCTGTGCCATGGCCAAAGATTCGATTCTATCAAACTTAAA…	876	EZ982634	ref|XP_395883.2|-PREDICTED: similar to coenzyme Q6 homolog [Apis mellifera] (8e-67)
FQ029935	ATAACAAATGATTTTTAACCTTAAAAAAATAGATATTATTTTGCATTTATAAATTGAAAGCTGTATTTTATGAGAGAATAAAAGAAGTTTCTCTAGTAGAAAGATATTAAAATAGTTAATGTAATTTAAGGTTACCTTATCTTGATAGAGAATTAAATTAGTTTTGAAAATAACTCGCTGCAAAATGTTGAGTAACAGCGTGAAGCGGCTTTTCGTGCGACAAATTAAATGCAGCATTAGAACAACAAGTATTCGTTCACTTAGTGCTGCAGAAGATGTGACCAGCCTGACAAAACCAGTGGAGAAATTTAAGGGAGACTATGATGTTATTATTGCCGGCGGCGGAATGGTAGGGTGCACCCTCGCCTGTGCCATGGCCAAAGATTCGATTCTATCAAA…	834	EZ982634	ref|XP_395883.2|-PREDICTED: similar to coenzyme Q6 homolog [Apis mellifera] (8e-67)
FQ026755	GATTTTTAACCTTAAAAAAATAGATATTATTTTGCATTTATAAATTGAAAGCTGTATTTTATGAGAGAATAAAAGAAGTTTCTCTAGTAGAAAGATATTAAAATAGTTAATGTAATTTAAGGTTACCTTATCTTGATAGAGAATTAAATTAGTTTTGAAAATAACTCGCTGCAAAATGTTGAGTAACAGCGTGAAGCGGCTTTTCGTGCGACAAATTAAATGCAGCATTAGAACAACAAGTATTCGTTCACTTAGTGCTGCAGAAGATGTGACCAGCCTGACAAACCAGTGGAGAAATTTAAGGGAGACTATGATGTTATTATTGCCGGCGGCGGAATGGTAGGGTGCACCCTCGCCTGTGCCATGGCCAAAGATTCGATTCTATCAAACTTAAAAGTA…	732	EZ982634	ref|XP_395883.2|-PREDICTED: similar to coenzyme Q6 homolog [Apis mellifera] (8e-67)
FQ020909	TGATGGATTTGGTGACTATAGAACACGTTTGTACAAAAAGCAGGCTGGTACCGGTCCGGAATTCCCGGGAAACAAATAACAAATGATTTTTAACCTTAAAAAAATAGATATTATTTTGCATTTATAAATTGAAAGCTGTATTTTATGAGAGAATAAAAGAAGTTTCTCTAGTAGAAAGATATTAAAATAGTTAATGTAATTTAAGGTTACCTTATCTTGATAGAGAATTAAATTAGTTTTGAAAATAACTCGCTGCAAAATGTTGAGTAACAGCGTGAAGCGGCTTTTCGTGCGACAAATTAAATGCAGCATTAGAACAACAAGTATTCGTTCACTTAGTGCTGCAGAAGATGTGACCAGCCTGACAAAACCAGTGGAGAAATTTAAGGGAGACTATGA…	1407	EZ982634	ref|XP_395883.2|-PREDICTED: similar to coenzyme Q6 homolog [Apis mellifera] (8e-67)
FQ024385	ATTGTCTGCCGCTTGCCACATGTCAGTCAATAATTATTGTGGTTTTACTATATTTTACTAAAATTTTATCGCAAAACAATCACGTAAAATGAAACCCCTTATGCTCCAAGGGCACGAGCGTGCCATCACACAGATCAAATATAACCGGGAGGGTGATTTACTGTTCTCCGCGGCTAAAGATGCGAAGCCAAATGTATGGTGGTCTCTGAACGGAGAACGCCTCGGGACTTTCAATGGGCACGGTGGTGTAGTATGGTGCCTAGATGTAGACTGGCAGACCATAAACCTGATCACCGGTGGAGGTGACAGTTCATGCAGACTGTGGGACTTGGAGACTGGTAAAAACATAGCCACAATTAAGACAAACTCCTCTGTGAGGACTTGCAACTTCAGCTACAG…	676	EZ981089	ref|NP_001040433.1|-eukaryotic translation initiation factor 3 subunit 2 beta [Bombyx mori] sp|Q1HPW4|EIF3I_BOMMO RecName: Full=Eukaryotic translation initiation factor 3 subunit I; Short=eIF3i gb|ABF51377.1| eukaryotic translation initiation factor 3 subunit 2 beta [Bombyx mori] (1e-117)
GW826117	ATAGAACAGTTTGTACAAACAGCAGGCTGGTACGGTCCGGAATCCCGGGATCTGCCGCTTGCCACATGTCAGTCAATAATTATTGTGGTTTTACTATATTTTACTAAAATTTTATCGCAAAACAATCAAGAAAAATGAAACCCCTTATGCTCCAAGGGCACGAGCGTGCCATCACACAGATCAAATATAACCGGGAGGGTGATTTACTGTTCTCCGCGGCTAAAGATGCGAAGCCAAATGTATGGTGGTCTCTGAACGGAGAACGCCTCGGGACTTTCAATGGGCACGGTGGTGTAGTATGGTGCCTAGATGTAGACTGGCAGACCATAAACCTGATCACCGGTGGAGGTGACAGTTCATGCAGACTGTGGGACTTGGAGACTGGTAAAAACATAGCCA…	774	EZ981089	ref|NP_001040433.1|-eukaryotic translation initiation factor 3 subunit 2 beta [Bombyx mori] sp|Q1HPW4|EIF3I_BOMMO RecName: Full=Eukaryotic translation initiation factor 3 subunit I; Short=eIF3i gb|ABF51377.1| eukaryotic translation initiation factor 3 subunit 2 beta [Bombyx mori] (1e-117)
GW826163	ATAGAACAGTTTGTACAAAACAGCAGGCTGGTACGGTCCGGAATCCCGGGATCCGCGCCTAAACCAATACAACCAGAGTAATTTCAGTGCGGGGTAATAATCCGATAATAATAATCGTATTATTATTAGCTGCGTGTGAGTTTCGTAGCAAGCGTAGCAGTTGTCTACGAGCCGTCGCGTGCGTTCGTTCAGTGTCGAAAAACGATCACTCGTTTTTTTCTATTGTGCCGATTTGAATTTTCTACTGAAGAAAAATGGCAAGCAAGACCGTGAACAATGTAGAATCCGGTGAGGCTGCACCCGAGTCCAAGGGTGAGACTTCGGCAGCAGCTCGACCAGGCCCCAAGCCAGTGCAGGGAACCTCCTCAATCATCGGTCTGTCAGATGTGACAGACAACA…	505	EZ981847	dbj|BAH47554.1|-aquaporin AQP-Gra1 [Grapholita molesta] (8e-67)
FQ030573	CGCGGTGGTCGCACGCGCCTAAACCAATACAACCAGAGTAATTTCAGTGCGGGGTAATAATCCGATAATAATAATCGTATTATTATTAGCTGCGTGTGAGTTTCGTAGCAAGCGTAGCAGTTGTCTACGAGCCGTCGCGTGCGTTCGTTCAGTGTCGAAAAACGATCACTCGTTTTTTTCTATTGTGCCGATTTGAATTTTCTACTGAAGAAAAATGGCAAGCAAGACCGTGAACAATGTAGAATCCGGTGAGGCTGCACCCGAGTCCAAGGGTGAGACTTCGGCAGCAGCTCGACCAGGCCCCAAGCCAGTGCAGGGAACCTCCTCAATCATCGGTCTGTCAGATGTGACAGACAACAAGCTGATATGGAGGCAGTTGGTCGCGGAGCTGGTCGGTAC…	714	EZ981847	dbj|BAH47554.1|-aquaporin AQP-Gra1 [Grapholita molesta] (8e-67)
FQ019249	TGGGGCTTTAGGTGACCTATAGAACAGTTTGTACAAAAAGCAGGCTGGTACCGGTCCGGAATTCCCGGGATGCCGTCGCGTGCGTTCGTTCAGTGTCGAAAAACGATCACTCGTTTTTTTCTATTGTGCCGATTCGATCTTTCTACTGAAGAAAAATGGCAAGCAAGACCGTGAACAATGTAGAATCCGGTGAGGCTGCACCCGAGTCCAAGGGTGAGACTTCGGCAGCAGCTCGACCAGGCCCCAAGCCAGTGCAGGGAACCTCCTCAATCATCGGTCTGTCAGATGTGACAGACAACAAGCTGATATGGAGGCAGTTGGTCGCGGAGCTGGTCGGTACCTTCACCCTGGTGTCTATCGGTGTAGCGGCATGTATCACCATCACAGACTCGACTGCAC…	1115	EZ981847	dbj|BAH47554.1|-aquaporin AQP-Gra1 [Grapholita molesta] (8e-67)
FQ020243	GGGCAATACGTGANTATAGAAACAGTTTGTACAAAAAGCAGGCTGGTACCGGTCCGGAATTCCCGGGATCGAGCCGTCGCGTGCGTTCGTTCAGTGTCGAAAAACGATCACTCGTTTTTTTCTATTGTGCCGATTTGAATTTTCTACTGAAGAAAAATGGCAAGCAAGACCGTGAACAATGTAGAATCCGGTGAGGCTGCACCCGAGTCCAAGGGTGAGACTTCGGCAGCAGCTCGACCAGGCCCCAAGCCAGTGCAGGGAACCTCCTCAATCATCGGTCTGTCAGATGTGACAGACAACAAGCTGATATGGAGGCAGTTGGTCGCGGAGCTGGTCGGTACCTTCACCCTGGTGTCTATCGGTGTAGCGGCATGTATCACCATCACAGACTCGACTGCA…	1111	EZ981847	dbj|BAH47554.1|-aquaporin AQP-Gra1 [Grapholita molesta] (8e-67)
FQ022101	GTGGATTTAGGTGACCTATAGACANGTTTGTACAAAAAGCAGGCTGGTACCGGTCCGGAATTCCCGGGAATCGCGGTGGTCGCACGCGCCTAAACCAATACAACCAGAGTAATTTCAGTGCGGGGTAATAATCCGATAATAATAATCGTATTATTATTAGCTGCGTGTGAGTTTCGTAGCAAGCGTAGCAGTTGTCTACGAGCCGTCGCGTGCGTTCGTTCAGTGTCGAAAAACGATCACTCGTTTTTTTCTATTGTGCCGATTTGAATTTTCTACTGAAGAAAAATGGCAAGCAAGACCGTGAACAATGTAGAATCCGGTGAGGCTGCACCCGAGTCCAAGGGTGAGACTTCGGCAGCAGCTCGACCAGGCCCCAAGCCAGTGCAGGGAACCTCCTCA…	1351	EZ981847	dbj|BAH47554.1|-aquaporin AQP-Gra1 [Grapholita molesta] (8e-67)
FQ027091	CAGAGTAATTTCAGTGCGGGGTAATAATCCGATAATAATAATCGTATTATTATTAGCTGCGTGTGAGTTTCGTAGCAAGCGTAGCAGTTGTCTACGAGCCGTCGCGTGCGTTCGTTCAGTGTCGAAAAACGATCACTCGTTTTTTTCTATTGTGCCGATTTGAATTTTCTACTGAAGAAAAATGGCAAGCAAGACCGTGAACAATGTAGAATCCGGTGAGGCTGCACCCGAGTCCAAGGGTGAGACTTCGGCAGCAGCTCGACCAGGCCCCAAGCCAGTGCAGGGAACCTCCTCAATCATCGGTCTGTCAGATGTGACAGACAACAAGCTGATATGGAGGCAGTTGGTCGCGGAGCTGGTCGGTACCTTCACCCTGGTGTCTATCGGTGTAGCGGCATG…	795	EZ981847	dbj|BAH47554.1|-aquaporin AQP-Gra1 [Grapholita molesta] (8e-67)
FQ017734	GGAGCTTTAGGTGCACTATAGAACAGTTTGTACAAAAAGCAGGCTGGTACCGGTCCGGAATTCCCGGGAATCGCGGTGGTCGCACGCGCCTAAACCAATACAACCAGAGTAATTTCAGTGCGGGGTAATAATCCGATAATAATAATCGTATTATTATTAGCTGCGTGTGAGTTTCGTAGCAAGCGTAGCAGTTGTCTACGAGCCGTCGCGTGCGTTCGTTCAGTGTCGAAAAACGATCACTCGTTTTTTTCTATTGTGCCGATTTGAATTTTCTACTGAAGAAAAATGGCAAGCAAGACCGTGAACAATGTAGAATCCGGTGAGGCTGCACCCGAGTCCAAGGGTGAGACTTCGGCAGCAGCTCGACCAGGCCCCAAGCCAGTGCAGGGAACCTCCTCA…	1384	EZ981847	dbj|BAH47554.1|-aquaporin AQP-Gra1 [Grapholita molesta] (8e-67)
FQ026188	CGCACGCTCGCGACATGGCCAGACGGAATTCGCGCTAACCAATAAAAGTTTAATTAGTAAAACAAAATGTCATTCCGGCGACTACTGAGTGCGGTCCGGTCAGCGCGGGAAGCCATCACCCGAGGAGCTCCGATGGCGGACGGACTGTTGAAATCCTTGTTATCAGTTATTGTAATATTTTGCATCGCGGTGTCGTCGCCTCCCTCGGCGTCTGCGAAACCGTTTGCGTTCAGTTTTCCTGCGGGATGGTCACTGGCTGGCCTGGTGGGCACCGTGGGGGCGCGCTCTGAGGATGCCGAGCGGAGAGAGCCAGCAGCGGGGGCAAAGCCCTACACGGGGCGACGCATCGCTAACGACACGCTGCGGATGGTGTACCACCACGACCTGACGGTGGCCGTG…	692	EZ983042	ref|NP_001139390.1|-phospholipase A2B [Tribolium castaneum] gb|ACN42748.1| phospholipase A2B [Tribolium castaneum] (1e-55)
FQ024080	GCGCGCGCGGGCCGCACGCTCGCGACATGGCCAGACGGAATTCGCGCTAACCAATAAAAGTTTAATTAGTAAAACAAAATGTCATTCCGGCGACTACTGAGTGCGGTCCGGTCAGCGCGGGAAGCCATCACCCGAGGAGCTCCGATGGCGGACGGACTGTTGAAATCCTTGTTATCAGTTATTGTAATATTTTGCATCGCGGTGTCGTCGCCTCCCTCGGCGTCTGCTAAACCGTTTGCGTTCAGTTTTCCTGCGGGATGGTCACTGGCTGGCCTGGTGGGCACCGTGGGGGCGCGCTCTGAGGATGCCGAGCGGAGAGAGCCAGCAGCGGGGGCAAAGCCCTACACGGGGCGACGCATCGCTAACGACACGCTGCGGATGGTGTACCACCACGACCTG…	799	EZ983042	ref|NP_001139390.1|-phospholipase A2B [Tribolium castaneum] gb|ACN42748.1| phospholipase A2B [Tribolium castaneum] (1e-55)
FQ015828	TTAGATTTGGTGACTATAGAACANGTTTGTACAAAAAGCAGGCTGGTACCGGTCCGGAATTCCCGGGATCGCGCGCGCGGGCCGCACGCTCGCGACATGGCCAGACGGAATTCGCGCTAACCAATAAAAGTTTAATTAGTAAAACAAAATGTCATTCCGGCGACTACTGAGTGCGGTCCGGTCAGCGCGGGAAGCCATCACCCGAGGAGCTCCGATGGCGGACGGACTGTTGAAATCCTTGTTATCAGTTATTGTAATATTTTGCATCGCGGTGTCGTCGCCTCCCTCGGCGTCTGCGAAACCGTTTGCGTTCAGTTTTCCTGCGGGATGGTCACTGGCTGGCCTGGTGGGCACCGTGGGGGCGCGCTCTGAGGATGCCGAGCGGAGAGAGCCAGCAGC…	1235	EZ983042	ref|NP_001139390.1|-phospholipase A2B [Tribolium castaneum] gb|ACN42748.1| phospholipase A2B [Tribolium castaneum] (1e-55)
FQ024988	CGCGCTAACCAATAAAAGTTTAATTAGTAAAACAAAATGTCATTCCGGCGACTACTGAGTGCGGTCCGGTCAGCGCGGGAAGCCATCACCCGAGGAGCTCCGATGGCGGACGGACTGTTGAAATCCTTGTTATCAGTTATTGTAATATTTTGCATCGCGGTGTCGTCGCCTCCCTCGGCGTCTGCGAAACCGTTTGCGTTCAGTTTTCCTGCGGGATGGTCACTGGCTGGCCTGGTGGGCACCGTGGGGGCGCGCTCTGAGGATGCCGAGCGGAGAGAGCCAGCAGCGGGGGCAAAGCCCTACACGGGGCGACGCATCGCTAACGACACGCTGCGGATGGTGTACCACCACGACCTGACGGTGGCCGTGGTAGAGCTGGGGCCCAAGAAGCTGCTTCTC…	748	EZ983042	ref|NP_001139390.1|-phospholipase A2B [Tribolium castaneum] gb|ACN42748.1| phospholipase A2B [Tribolium castaneum] (1e-55)
GW826127	AATTCCCGGGATGCGCTAACCAATAAAAGTTTAATTAGTAAAACAAAATGTCATTCCGGCGACTACTGAGTGCGGTCCGGTCAGCGCGGGAAGCCATCACCCGAGGAGCTCCGATGGCGGACGGACTGTTGAAATCCTTGTTATCAGTTATTGTAATATTTTGCATCGCGGTGTCGTCGCCTCCCTCGGCGTCTGCGAAACCGTTTGCGTTCAGTTTTCCTGCGGGATGGTCACTGGCTGGCCTGGTGGGCACCGTGGGGGCGCGCTCTGAGGATGCCGAGCGGAGAGAGCCAGCAGCGGGGGCAAAGCCCTACACGGGGCGACGCATCGCTAACGACACGCTGCGGATGGTGTACCACCACGACCTGACGGTGGCCGTGGTAGAGCTGGGGCCCAAGA…	755	EZ983042	ref|NP_001139390.1|-phospholipase A2B [Tribolium castaneum] gb|ACN42748.1| phospholipase A2B [Tribolium castaneum] (1e-55)
FQ031109	GCCGCACGCTCGCGACATGGCCAGACGGAATTCGCGCTAACCAATAAAAGTTTAATTAGTAAAACAAAATGTCATTCCGGCGACTACTGAGTGCGGTCCGGTCAGCGCGGGAAGCCATCACCCGAGGAGCTCCGATGGCGGACGGACTGTTGAAATCCTTGTTATCAGTTATTGTAATATTTTGCATCGCGGTGTCGTCGCCTCCCTCGGCGTCTGCGAAACCGTTTGCGTTCAGTTTTCCTGCGGGATGGTCACTGGCTGGCCTGGTGGGCACCGTGGGGGCGCGCTCTGAGGATGCCGAGCGGAGAGAGCCAGCAGCGGGGGCAAAGCCCTACACGGGGCGACGCATCGCTAACGACACGCTGCGGATGGTGTACCACCACGACCTGACGGTGGCCG…	777	EZ983042	ref|NP_001139390.1|-phospholipase A2B [Tribolium castaneum] gb|ACN42748.1| phospholipase A2B [Tribolium castaneum] (1e-55)
GW825174	CGCGCGCGCGGGCCGCACGCTCGCGACATGGCCAGACGGAATTCGCGCTAACCAATAAAAGTTTAATTAGTAAAACAAAATGTCATTCCGGCGACTACTGAGTGCGGTCCGGTCAGCGCGGGAAGCCATCACCCGAGGAGCTCCGATGGCGGACGGACTGTTGAAATCCTTGTTATCAGTTATTGTAATATTTTGCATCGCGGTGTCGTCGCCTCCCTCGGCGTCTGCGAAACCGTTTGCGTTCAGTTTTCCTGCGGGATGGTCACTGGCTGGCCTGGTGGGCACCGTGGGGGCGCGCTCTGAGGATGCCGAGCGGAGAGAGCCAGCAGCGGGGGCAAAGCCCTACACGGGGCGACGCATCGCTAACGACACGCTGCGGATGGTGTACCACCACGACCT…	784	EZ983042	ref|NP_001139390.1|-phospholipase A2B [Tribolium castaneum] gb|ACN42748.1| phospholipase A2B [Tribolium castaneum] (1e-55)
FQ029190	GCTCCCTGACATGGCCAGACCGAATTCGCGCTAACCAATAAAAGTTTAATTAGTAAAACAAAATGTCATTCCGGCGACTACTGAGTGCGGTCCGGTCAGCGCGGGAAGCCCTCACCCGAGGAGCTCCGATGGCGGACGGACTGTTGAAATCCTTGTTATCAGTTATTGTAATATTTTGCATCGCGGTGTCGTCGCCTCCCTCGGCGTCTGCCAAACCGTTTGCGTTCAGTTTTCCTGCGGGATGGTCACTGGCTGGCCTGGTGGGCACCGTGGGGGCGCGCTCTGAGGATGCCGAGCGGAGAGAGCCAGCAGCGGGGGCAAAGCCCTACACGGGGCGACGCATCGCTAACGACACGCTGCGGATGGTGTACCACCACGACCTGACGGTGGCCGTGGTAG…	761	EZ983042	ref|NP_001139390.1|-phospholipase A2B [Tribolium castaneum] gb|ACN42748.1| phospholipase A2B [Tribolium castaneum] (1e-55)
FQ023600	GCCGCACGCTCGCGACATGGCCAGACGGAATTCGCGCTAACCAATAAAAGTTTAATTAGTAAAACAAAATGTCATTCCGGCGACTACTGAGTGCGGTCCGGTCAGCGCGGGAAGCCATCACCCGAGGAGCTCCGATGGCGGACGGACTGTTGAAATCCTTGTTATCAGTTATTGTAATATTTTGCATCGCGGTGTCGTCGCCTCCCTCGGCGTCTGCGAAACCGTTTGCGTTCAGTTTTCCTGCGGGATGGTCACTGGCTGGCCTGGTGGGCACCGTGGGGGCGCGCTCTGAGGATGCCGAGCGGAGAGAGCCAGCAGCGGGGGCAAAGCCCTACACGGGGCGACGCATCGCTAACGACACGCTGCGGATGGTGTACCACCACGACCTGACGGTGGCCG…	787	EZ983042	ref|NP_001139390.1|-phospholipase A2B [Tribolium castaneum] gb|ACN42748.1| phospholipase A2B [Tribolium castaneum] (1e-55)
FQ014954	GGAGCTTTACGTGACCTATAGACAAGTTTGTACAAAAAAGCAGGCTGGTACCGGTCCGGAATTCCCGGGATGACAGACGCGCGCGCGGGCCGCACGCTCGCGACATGGCCAGACGGAATTCGCGCTAACCAATAAAAGTTTAATTAGTAAAACAAAATGTCATTCCGGCGACTACTGAGTGCGGTCCGGTCAGCGCGGGAAGCCATCACCCGAGGAGCTCCGATGGCGGACGGACTGTTGAAATCCTTGTTATCAGTTATTGTAATATTTTGCATCGCGGTGTCGTCGCCTCCCTCGGCGTCTGCTAAACCGTTTGCGTTCAGTTTTCCTGCGGGATGGTCACTGGCTGGCCTGGTGGGCACCGTGGGGGCGCGCTCTGAGGATGCCGAGCGGAGAGAG…	1117	EZ983042	ref|NP_001139390.1|-phospholipase A2B [Tribolium castaneum] gb|ACN42748.1| phospholipase A2B [Tribolium castaneum] (1e-55)
FQ022317	AGGTATTTTGGTGACCTATAGAACAGTTTGTACAAAAAGCAGGCTGGTACCGGTCCGGAATTCCCGGGATCAATAAAAGTTTAATTAGTAAAACAAAATGTCATTCCGGCGACTACTGAGTGCGGTCCGGTCAGCGCGGGAAGCCATCACCCGAGGAGCTCCGATGGCGGACGGACTGTTGAAATCCTTGTTATCAGTTATTGTAATATTTTGCATCGCGGTGTCGTCGCCTCCCTCGGCGTCTGCTAAACCGTTTGCGTTCAGTTTTCCTGCGGGATGGTCACTGGCTGGCCTGGTGGGCACCGTGGGGGCGCGCTCTGAGGATGCCGAGCGGAGAGAGCCAGCAGCGGGGGCAAAGCCCTACACGGGGCGACGCATCGCTAACGACACGCTGCGGAT…	1266	EZ983042	ref|NP_001139390.1|-phospholipase A2B [Tribolium castaneum] gb|ACN42748.1| phospholipase A2B [Tribolium castaneum] (1e-55)
GW826259	CCGTCGCCAGTTCACGACAGACGCGCGCGCGGGCCGCACGCTCGCGACATGGCCAGACGGAATTCGCGCTAACCAATAAAAGTTTAATTAGTAAAACAAAATGTCATTCCGGCGACTACTGAGTGCGGTCCGGTCAGCGCGGGAAGCCATCACCCGAGGAGCTCCGATGGCGGACGGACTGTTGAAATCCTTGTTATCAGTTATTGTAATATTTTGCATCGCGGTGTCGTCGCCTCCCTCGGCGTCTGCGAAACCGTTTGCGTTCAGTTTTCCTGCGGGATGGTCACTGGCTGGCCTGGTGGGCACCGTGGGGGCGCGCTCTGAGGATGCCGAGCGGAGAGAGCCAGCAGCGGGGGCAAAGCCCTACACGGGGCGACGCATCGCTAACGACACGCTGCG…	762	EZ983042	ref|NP_001139390.1|-phospholipase A2B [Tribolium castaneum] gb|ACN42748.1| phospholipase A2B [Tribolium castaneum] (1e-55)
FQ016135	AAAATTTANGTGACTATAGAACANGTTTGTACAAAAAAGCAGGCTGGTACCGGTCCGGAATTCCCGGGATCAGCGCGGGAAGCCATCACCCGAGGAGCTCCGATGGCGGACGGACTGTTGAAATCCTTGTTATCAGTTATTGTAATATTTTGCATCGCGGTGTCGTCGCCTCCCTCGGCGTCTGCGAAACCGTTTGCGTTCAGTTTTCCTGCGGGATGGTCACTGGCTGGCCTGGTGGGCACCGTGGGGGCGCGCTCTGAGGATGCCGAGCGGAGAGAGCCAGCAGCGGGGGCAAAGCCCTACACGGGGCGACGCATCGCTAACGACACGCTGCGGATGGTGTACCACCACGACCTGACGGTGGCCGTGGTAGAGCTGGGGCCCAAGAAGCTGCTTCTC…	1313	EZ983042	ref|NP_001139390.1|-phospholipase A2B [Tribolium castaneum] gb|ACN42748.1| phospholipase A2B [Tribolium castaneum] (1e-55)
FQ030969	CGCGCGCGCGGGCCGCACGCTCGCGACATGGCCAGACGGAATTCGCGCTAACCAATAAAAGTTTAATTAGTAAAACAAAATGTCATTCCGGCGACTACTGAGTGCGGTCCGGTCAGCGCGGGAAGCCATCACCCGAGGAGCTCCGATGGCGGACGGACTGTTGAAATCCTTGTTATCAGTTATTGTAATATTTTGCATCGCGGTGTCGTCGCCTCCCTCGGCGTCTGCTAAACCGTTTGCGTTCAGTTTTCCTGCGGGATGGTCACTGGCTGGCCTGGTGGGCACCGTGGGGGCGCGCTCTGAGGATGCCGAGCGGAGAGAGCCAGCAGCGGGGGCAAAGCCCTACACGGGGCGACGCATCGCTAACGACACGCTGCGGATGGTGTACCACCACGACCT…	748	EZ983042	ref|NP_001139390.1|-phospholipase A2B [Tribolium castaneum] gb|ACN42748.1| phospholipase A2B [Tribolium castaneum] (1e-55)
FQ017555	AGGAAAAGCTTTGGTGANTATAGAACANGTTTGTACAAAAAGCAGGCTGGTACCGGTCCGGAATTCCCGGGACAGACGCGCGCGCGGGCCGCACGCTCGCGACATGGCCAGACGGAATTCGCGCTAACCAATAAAAGTTTAATTAGTAAAACAAAATGTCATTCCGGCGACTACTGAGTGCGGTCCGGTCAGCGCGGGAAGCCATCACCCGAGGAGCTCCGATGGCGGACGGACTGTTGAAATCCTTGTTATCAGTTATTGTAATATTTTGCATCGCGGTGTCGTCGCCTCCCTCGGCGTCTGCTAAACCGTTTGCGTTCAGTTTTCCTGCGGGATGGTCACTGGCTGGCCTGGTGGGCACCGTGGGGGCGCGCTCTGAGGATGCCGAGCGGAGAGAGC…	1173	EZ983042	ref|NP_001139390.1|-phospholipase A2B [Tribolium castaneum] gb|ACN42748.1| phospholipase A2B [Tribolium castaneum] (1e-55)
GW826776	CGTCGCCAGTTCACGACAGACGCGCGCGCGGGCCGCACGCTCGCGACATGGCCAGACGGAATTCGCGCTAACCAATAAAAGTTTAATTAGTAAAACAAAATGTCATTCCGGCGACTACTGAGTGCGGTCCGGTCAGCGCGGGAAGCCATCACCCGAGGAGCTCCGATGGCGGACGGACTGTTGAAATCCTTGTTATCAGTTATTGTAATATTTTGCATCGCGGTGTCGTCGCCTCCCTCGGCGTCTGCTAAACCGTTTGCGTTCAGTTTTCCTGCGGGATGGTCACTGGCTGGCCTGGTGGGCACCGTGGGGGCGCGCTCTGAGGATGCCGAGCGGAGAGAGCCAGCAGCGGGGGCAAAGCCCTACACGGGGCGACGCATCGCTAACGACACGCTGCGG…	864	EZ983042	ref|NP_001139390.1|-phospholipase A2B [Tribolium castaneum] gb|ACN42748.1| phospholipase A2B [Tribolium castaneum] (1e-55)
FQ017102	CTTAGCTCTAGGTGACCTATAGACACGTTTGTACAAAAAAGCAGGCTGGTACCGGTCCGGAATTCCCGGGACCGATGGCGGACGGACTGTTGAAATCCTTGTTATCAGTTATTGTAATATTTTGCATCGCGGTGTCGTCGCCTCCCTCGGCGTCTGCTAAACCGTTTGCGTTCAGTTTTCCTGCGGGATGGTCACTGGCTGGCCTGGTGGGCACCGTGGGGGCGCGCTCTGAGGATGCCGAGCGGAGAGAGCCAGCAGCGGGGGCAAAGCCCTACACGGGGCGACGCATCGCTAACGACACGCTGCGGATGGTGTACCACCACGACCTGACAGTGGCCGTGGTAGAGCTGGGGCCCAAGAAGCTGCTTCTCAACTGTGAACTCATCGAGACACATGACG…	1307	EZ983042	ref|NP_001139390.1|-phospholipase A2B [Tribolium castaneum] gb|ACN42748.1| phospholipase A2B [Tribolium castaneum] (1e-55)
FQ028143	CGCGCGCGGGCCGCACGCTCGCGACATGGCCAGACGGAATTCGCGCTAACCAATAAAAGTTTAATTAGTAAAACAAAATGTCATTCCGGCGACTACTGAGTGCGGTCCGGTCAGCGCGGGAAGCCATCACCCGAGGAGCTCCGATGGCGGACGGACTGTTGAAATCCTTGTTATCAGTTATTGTAATATTTTGCATCGCGGTGTCGTCGCCTCCCTCGGCGTCTGCTAAACCGTTTGCGTTCAGTTTTCCTGCGGGATGGTCACTGGCTGGCCTGGTGGGCACCGTGGGGGCGCGCTCTGAGGATGCCGAGCGGAGAGAGCCAGCAGCGGGGGCAAAGCCCTACACGGGGCGACGCATCGCTAACGACACGCTGCGGATGGTGTACCACCACGACCTGA…	758	EZ983042	ref|NP_001139390.1|-phospholipase A2B [Tribolium castaneum] gb|ACN42748.1| phospholipase A2B [Tribolium castaneum] (1e-55)
FQ026898	GCGCTAACCAATAAAAGTTTAATTAGTAAAACAAAATGTCATTCCGGCGACTACTGAGTGCGGTCCGGTCAGCGCGGGAAGCCATCACCCGAGGAGCTCCGATGGCGGACGGACTGTTGAAATCCTTGTTATCAGTTATTGTAATATTTTGCATCGCGGTGTCGTCGCCTCCCTCGGCGTCTGCTAAACCGTTTGCGTTCAGTTTTCCTGCGGGATGGTCACTGGCTGGCCTGGTGGGCACCGTGGGGGCGCGCTCTGAGGATGCCGAGCGGAGAGAGCCAGCAGCGGGGGCAAAGCCCTACACGGGGCGACGCATCGCTAACGACACGCTGCGGATGGTGTACCACCACGACCTGACAGTGGCCGTGGTAGAGCTGGGGCCCAAGAAGCTGCTTCTCA…	759	EZ983042	ref|NP_001139390.1|-phospholipase A2B [Tribolium castaneum] gb|ACN42748.1| phospholipase A2B [Tribolium castaneum] (1e-55)
FQ022741	AGGGATTAGGTGACTATAGAACANGTTTGTACAAAAAGCAGGCTGGTACCGGTCCGGAATTCCCGGGATCGCGACATGGCCAGACGGAATTCGCGCTAACCAATAAAAGTTTAATTAGTAAAACAAAATGTCATTCCGGCGACTACTGAGTGCGGTCCGGTCAGCGCGGGAAGCCATCACCCGAGGAGCTCCGATGGCGGACGGACTGTTGAAATCCTTGTTATCAGTTATTGTAATATTTTGCATCGCGGTGTCGTCGCCTCCCTCGGCGTCTGCGAAACCGTTTGCGTTCAGTTTTCCTGCGGGATGGTCACTGGCTGGCCTGGTGGGCACCGTGGGGGCGCGCTCTGAGGATGCCGAGCGGAGAGAGCCAGCAGCGGGGGCAAAGCCCTACACGGG…	1391	EZ983042	ref|NP_001139390.1|-phospholipase A2B [Tribolium castaneum] gb|ACN42748.1| phospholipase A2B [Tribolium castaneum] (1e-55)
FQ024756	CGGCCGTCATAGCGCTACACATCGTCACCGCCGCCCTCGCTGTGGCGCTGCTGCAGTGGGCGTCCGCGCGGATGGTAACTCGGCTCCGCATCCGCCTCCTCCGCTCGGTGATCAGTCAGGAGATCGCGTTCTTCGACACCAACACCAGCATGAACTTCGCCACCACGCTCACAGAGGACATGGAGAAGTTCCGCTGCGGAGTGGGCGAGCACGTGGCAATGACTGCCAACCTATGTGGCACTGTACTAGTGGGGGCCATACTGGCGCTACACTACGGCTGGCAGCTGGCACTGGCGGGGCTGTCTGTAGTGCCAGTCTCACTGGCTGTACAAGCGGTAGTATCGAAGTACCAGACCGCGTGCAACGCCCGCGAAGTAACCGCGTACGGCGCCGCCGCGC…	403	EZ981652	ref|XP_002004517.1|-GI19571 [Drosophila mojavensis] gb|EDW08452.1| GI19571 [Drosophila mojavensis] (2e-23)
FQ014896	GGACTTTAGGTGACCTATAGAACAGTTTGTACAAAAAAGCAGGCTGGTACCGGTCCGGAATTCCCGGGACGCGTCTCGTCCAGTGTCGCTAGCGTCGCGAGACATAGCGGTCGACCGCTAAGTGCGCGCATGCAACCTCCGCGGTAAAGCGCGCGAACTTGTGACAGTTTGATTTTTTAAAACACAGTGATGAAGGGCCAATGTAAACGGTTTGTGAGCCACAAAGGCAAGGCGTATGACATGCATCCGAGGAAGAATAAGAAAGATGATGGGGATGAAAATATTGGATTCTTTGCTCTGTGGCGGTACGCGACATTGCTGGAGCGTCTGGTGTCACTGCTGGGCGTGTGCGTGGGCGTGCTGAGCTCGCTGGGCACCATCGCCGGCATCGTGCTGTAC…	1311	EZ981652	ref|XP_002004517.1|-GI19571 [Drosophila mojavensis] gb|EDW08452.1| GI19571 [Drosophila mojavensis] (2e-23)
FQ027085	CTCGTCCAGTGTCGCTAGCGTCGCGAGACATAGCGGTCGACCGCTAAGTGCGCGCATGCAACCTCCGCGGTAAAGCGCGCGAACTTGTGACAGTTTGATTTTTTAAAACACAGTGATGAAGGGCCAATGTAAACGGTTTGTGAGCCACAAAGGCAAGGCGTATGACATGCATCCGAGGAAGAATAAGAAAGATGATGGGGATGAAAATATTGGATTCTTTGCTCTGTGGCGGTACGCGACATTGCTGGAGCGTCTGGTGTCACTGCTGGGCGTGTGCGTGGGCGTGCTGAGCTCGCTGGGCACCATCGCCGGCATCGTGCTGTACGGCGAGCTCACGGCGCTCTTCGTGAAGCGACACACCGCGCAGCCCGCGCCCGCTGACATATACATGCTCACGTT…	587	EZ981652	ref|XP_002004517.1|-GI19571 [Drosophila mojavensis] gb|EDW08452.1| GI19571 [Drosophila mojavensis] (2e-23)
FQ027412	GTCGCTAGCGTCGCGAGACATAGCGGTCGACCGCTAAGTGCGCGCATGCAACCTCCGCGGTAAAGCGCGCGAACTTGTGACAGTTTGATTTTTTAAAACACAGTGATGAAGGGCCAATGTAAACGGTTTGTGAGCCACAAAGGCAAGGCGTATGACATGCATCCGAGGAAGAATAAGAAAGATGATGGGGATGAAAATATTGGATTCTTTGCTCTGTGGCGGTACGCGACATTGCTGGAGCGTCTGGTGTCACTGCTGGGCGTGTGCGTGGGCGTGCTGAGCTCGCTGGGCACCATCGCCGGCATCGTGCTGTACGGCGAGCTCACGGCGCTCTTCGTGAAGCGACACACCGCGCAGCCCGCGCCCGCTGACATATACATGCTCACGTTTTTCGGAGGG…	656	EZ981652	ref|XP_002004517.1|-GI19571 [Drosophila mojavensis] gb|EDW08452.1| GI19571 [Drosophila mojavensis] (2e-23)
FQ023698	GCGTCTCGTCCAGTGTCGCTAGCGTCGCGAGACATAGCGGTCGACCGCTAAGTGCGCGCATGCAACCTCCGCGGTAAAGCGCGCGAACTTGTGACAGTTTGATTTTTTAAAACACAGTGATGAAGGGCCAATGTAAACGGTTTGTGAGCCACAAAGGCAAGGCGTATGACATGCATCCGAGGAAGAATAAGAAAGAAGATGGGGATGAAAATATTGGATTCTTTGCTCTGTGGCGGTACGCGACATTGCTGGAGCGTCTGGTGTCAGTGCTGGGCGTGTGCGTGGGCGTGCTGAGCTCGCTGGGCACCATCGCCGGCATCGTGCTGTACGGCGAGCTGACGGCGCTCTTCGTGAAGCGACACACCGCGCAGCCCGCGCCCGCTGACATATACATGCTCA…	749	EZ981652	ref|XP_002004517.1|-GI19571 [Drosophila mojavensis] gb|EDW08452.1| GI19571 [Drosophila mojavensis] (2e-23)
FQ027821	CGCTAGCGTCGCGAGACATAGCGGTCGACCGCTAAGTGCGCGCATGCAACCTCCGCGGTAAAGCGCGCGAACTTGTGACAGTTTGATTTTTTAAAACACAGTGATGAAGGGCCAATGTAAACGGTTTGTGAGCCACAAAGGCAAGGCGTATGACATGCATCCGAGGAAGAATAAGAAAGAAGATGGGGATGAAAATATTGGATTCTTTGCTCTGTGGCGGTACGCGACATTGCTGGAGCGTCTGGTGTCAGTGCTGGGCGTGTGCGTGGGCGTGCTGAGCTCGCTGGGCACCATCGCCGGCATCGTGCTGTACGGCGAGCTGACGGCGCTCTTCGTGAAGCGACACACCGCGCAGCCCGCGCCCGCTGACATATACATGCTCACGTTTTTCGGAGGAGG…	555	EZ981652	ref|XP_002004517.1|-GI19571 [Drosophila mojavensis] gb|EDW08452.1| GI19571 [Drosophila mojavensis] (2e-23)
GW826305	CGCTAGCGTCGCGAGACATAGCGGTCGACCGCTAAGTGCGCGCATGCAACCTCCGCGGTAAAGCGCGCGAACTTGTGACAGTTTGATTTTTTAAAACACAGTGATGAAGGGCCAATGTAAACGGTTTGTGAGCCACAAAGGCAAGGCGTATGACATGCATCCGAGGAAGAATAAGAAAGATGATGGGGATGAAAATATTGGATTCTTTGCTCTGTGGCGGTACGCGACATTGCTGGAGCGTCTGGTGTCACTGCTGGGCGTGTGCGTGGGCGTGCTGAGCTCGCTGGGCACCATCGCCGGCATCGTGCTGTACGGCGAGCTCACGGCGCTCTTCGTGAAGCGACACACCGCGCAGCCCGCGCCCGCTGACATATACATGCTCACGTTTTTCGGAGGGGG…	727	EZ981652	ref|XP_002004517.1|-GI19571 [Drosophila mojavensis] gb|EDW08452.1| GI19571 [Drosophila mojavensis] (2e-23)
FQ024418	GCTAGCGTCGCGAGACATAGCGGTCGACCGCTAAGTGCGCGCATGCAACCTCCGCGGTAAAGCGCGCGAACTTGTGACAGTTTGATTTTTTAAAACACAGTGATGAAGGGCCAATGTAAACGGTTTGTGAGCCACAAAGGCAAGGCGTATGACATGCATCCGAGGAAGAATAAGAAAGATGATGGGGATGAAAATATTGGATTCTTTGCTCTGTGGCGGTACGCGACATTGCTGGAGCGTCTGGTGTCACTGCTGGGCGTGTGCGTGGGCGTGCTGAGCTCGCTGGGCACCATCGCCGGCATCGTGCTGTACGGCGAGCTCACGGCGCTCTTCGTGAAGCGACACACCGCGCAACCCGCGCCCGCTGACATATACATGCTCACGTTTTTCGGAGGGGGA…	439	EZ981652	ref|XP_002004517.1|-GI19571 [Drosophila mojavensis] gb|EDW08452.1| GI19571 [Drosophila mojavensis] (2e-23)
FQ025275	GTCGCGAGACATAGCGGTCGACCGCTAAGTGCGCGCATGCAACCTCCGCGGTAAAGCGCGCGAACTTGTGACAGTTTGATTTTTTAAAACACAGTGATGAAGGGCCAATGTAAACGGTTTGTGAGCCACAAAGGCAAGGCGTATGACATGCATCCGAGGAAGAATAAGAAAGATGATGGGGATGAAAATATTGGATTCTTTGCTCTGTGGCGGTACGCGACATTGCTGGAGCGTCTGGTGTCACTGCTGGGCGTGTGCGTGGGCGTGCTGAGCTCGCTGGGCACCATCGCCGGCATCGTGCTGTACGGCGAGCTCACGGCGCTCTTCGTGAAGCGACACACCGCGCAGCCCGCGCCCGCTGACATATACATGCTCACGTTTTTCGGAGGGGGACGGCTG…	486	EZ981652	ref|XP_002004517.1|-GI19571 [Drosophila mojavensis] gb|EDW08452.1| GI19571 [Drosophila mojavensis] (2e-23)
FQ027415	GCTCGAGTCGCGAGACATAGCGGTCGACCGCTAACTGCGCGCATGCAACCTCCGCGGTAAAGCGCGCGAACTTGTGACAGTTTGATTTTTTAAAACACAGTGATGAAGGGCCAATGTAAACGGTTTGTGAGCCACAAAGGCAAGGCGTATGACATGCATCCGAGGAAGAATAAGAAAGATGATGGGGATGAAAATATTGGATTCTTTGCTCTGTGGCGGTACGCGACATTGCTGGAGCGTCTGGTGTCACTGCTGGGCGTGTGCGTGGGCGTGCTGAGCTCGCTGGGCACCATCGCCGGCATCGTGCTGTACGGCGAGCTCACGGCGCTCTTCGTGAAGCGACACACCGCGCAGCCCGCGCCCGCTGACATATACATGCTCACGTTTTTCGGAGGGGGA…	641	EZ981652	ref|XP_002004517.1|-GI19571 [Drosophila mojavensis] gb|EDW08452.1| GI19571 [Drosophila mojavensis] (2e-23)
GW824871	AGCAGGCTGGTACGGTCCGGAATTCCCGGGATCTAGCGTCGCGAGACATAGCGGTCGACCGCTAAGTGCGCGCATGCAACCTCCGCGGTAAAGCGCGCGAACTTGTGACAGTTTGATTTTTTAAAACACAGTGATGAAGGGCCAATGTAAACGGTTTGTGAGCCACAAAGGCAAGGCGTATGACATGCATCCGAGGAATAATAAGAAAGATGATGGGGATGAAAATATTGGATTCTTTGCTCTGTGGCGGTACGCGACATTGCTGGAGCGTCTGGTGTCACTGCTGGGCGTGTGCGTGGGCGTGCTGAGCTCGCTGGGCACCATCGCCGGCATCGTGCTGTACGGCGAGCTCACGGCGCTCTTCGTGAAACGACACACCGCGCAGCCCGCGCCCGCTGA…	412	EZ981652	ref|XP_002004517.1|-GI19571 [Drosophila mojavensis] gb|EDW08452.1| GI19571 [Drosophila mojavensis] (2e-23)
GW826267	GTGACCTATAGAACAGTTTGTACAAAACAGCAGGCTGGTACGGTCCGGAATCCCGGGATCGGCTGTTGCCCGCGGGCAACAGGTCGCTGCACATGGACGCGCTGCTGGAGGACAGCGCGGCGTTCGCGTGGGCGAGCGCGGCCGTCATAGCGCTACACATCGTCACCGCCGCCCTTGCTGTGGCGCTGCTGCAGTGGGCGTCCGCGCGGATGGTAACTCGGCTCCGCATCCGCCTCCTCCGCTCAGTGATCAGTCAGGAGATCGCGTTCTTCGACACTAACACCAGCATGAACTTCGCCACCACGCTCACAGAGGACATGGAGAAATTCCGCTGCGGAGTGGGCGAGCACGTGGCAATGACTGCCAACCTGTGTGGCACTGTACTAGTGGGAGCCATAC…	639	EZ981652	ref|XP_002004517.1|-GI19571 [Drosophila mojavensis] gb|EDW08452.1| GI19571 [Drosophila mojavensis] (2e-23)
FQ015354	GAGCATTTAGGTGACCTATAGAACAGTTTGTACAAAAAGCAGGCTGGTACCGGTCCGGAATTCCCGGGATCGCTAGCGTCGCGAGACATAGCGGTCGACCGCTAAGTGCGCGCATGCAACCTCCGCGGTAAAGCGCGCGAACTTGTGACAGTTTGATTTTTTAAAACACAGTGATGAAGGGCCAATGTAAACGGTTTGTGAGCCACAAAGGCAAGGCGTATGACATGCATCCGAGGAAGAATAAGAAAGATGATGGGGATGAAAATATTGGATTCTTTGCTCTGTGGCGGTACGCGACATTGCTGGAGCGTCTGGTGTCACTGCTGGGCGTGTGCGTGGGCGTGCTGAGCTCGCTGGGCACCATCGCCGGCATCGTGCTGTACGGCGAGCTCACGGCGC…	1142	EZ981652	ref|XP_002004517.1|-GI19571 [Drosophila mojavensis] gb|EDW08452.1| GI19571 [Drosophila mojavensis] (2e-23)
FQ019177	GGGGGCTTTATGGTGACCTATAGACACGTTTGTACAAAAAGCAGGCTGGTACCGGTCCGGAATTCCCGGGATGCCAATGTAAACGGTTTGTGAGCCACAAAGGCAAGGCGTATGACATGCATCCGAGGAAGAATAAGAAAGATGATGGGGATGAAAATATTGGATTCTTTGCTCTGTGGCGGTACGCGACATTGCTGGAGCGTCTGGTGTCACTGCTGGGCGTGTGCGTGGGCGTGCTGAGCTCGCTGGGCACCATCGCCGGCATCGTGCTGTACGGCGAGCTCACGGCGCTCTTCGTGAAGCGACACACCGCGCAGCCCGCGCCCGCTGACATATACATGCTCACGTTTTTCGGAGGGGGACGGCTGTTGCCCGCGGGCAACAGGTCGCTGCACATGG…	1183	EZ981652	ref|XP_002004517.1|-GI19571 [Drosophila mojavensis] gb|EDW08452.1| GI19571 [Drosophila mojavensis] (2e-23)
GW825905	AATTCCCGGGATGCCAATGTAAACGGTTTGTGAGCCACAAAGGCAAGGCGTATGACATGCATCCGAGGAAGAATAAGAAAGAAGATGGGGATGAAAATATTGGATTCTTTGCTCTGTGGCGGTACGCGACATTGCTGGAGCGTCTGGTGTCAGTGCTGGGCGTGTGCGTGGGCGTGCTGAGCTCGCTGGGCACCATCGCCGGCATCGTGCTGTACGGCGAGCTGACGGCGCTCTTCGTGAAGCGACACACCGCGCAGCCCGCGCCCGCTGACATATACATGCTCACGTTTTTCGGAGGAGGACGGCTGTTGCCCGCGGGCAACAGGTCGCTGCACATGGACGCGCTGCTGGAGGACAGCGCGGCGTTCGCGTGGGCGAGCGCGGCCGTCATAGCGCTAC…	687	EZ981652	ref|XP_002004517.1|-GI19571 [Drosophila mojavensis] gb|EDW08452.1| GI19571 [Drosophila mojavensis] (2e-23)
FQ025820	GACCGCTAAGTGCGCGCATGCAACCTCCGCGGTAAAGCGCGCGAACTTGTGACAGTTTGATTTTTTAAAACACAGTGATGAAGGGCCAATGTAAACGGTTTGTGAGCCACAAAGGCAAGGCGTATGACATGCATCCGAGGAAGAATAAGAAAGATGATGGGGATGAAAATATTGGATTCTTTGCTCTGTGGCGGTACGCGACATTGCTGGAGCGTCTGGTGTCACTGCTGGGCGTGTGCGTGGGCGTGCTGAGCTCGCTGGGCACCATCGCCGGCATCGTGCTGTACGGCGAGCTCACGGCGCTCTTCGTGAAGCGACACACCGCGCAGCCCGCGCCCGCTGACATATACATGCTCACGTTTTTCGGAGGGGGACGGCTGTTGCCCGCGGGCAACAGGT…	475	EZ981652	ref|XP_002004517.1|-GI19571 [Drosophila mojavensis] gb|EDW08452.1| GI19571 [Drosophila mojavensis] (2e-23)
FQ029634	CCGCTAAGTGCGCGCATGCAACCTCCGCGGTAAAGCGCGCGAACTTGTGACAGTTTGATTTTTTAAAACACAGTGATGAAGGGCCAATGTAAACGGTTTGTGAGCCACAAAGGCAAGGCGTATGACATGCATCCGAGGAAGAATAAGAAAGATGATGGGGATGAAAATATTGGATTCTTTGCTCTGTGGCGGTACGCGACATTGCTGGAGCGTCTGGTGTCACTGCTGGGCGTGTGCGTGGGCGTGCTGAGCTCGCTGGGCACCATCGCCGGCATCGTGCTGTACGGCGAGCTCACGGCGCTCTTCGTGAAGCGACACACCGCGCAGCCCGCGCCCGCTGACATATACATGCTCACGTTTTTCGGAGGGGGACGGCTGTTGCCCGCGGGCAACAGGTCG…	511	EZ981652	ref|XP_002004517.1|-GI19571 [Drosophila mojavensis] gb|EDW08452.1| GI19571 [Drosophila mojavensis] (2e-23)
FQ019395	GGGCATTAGGTGANTATAGAAACAGTTTGTACAAAAAGCAGGCTGGTACCGGTCCGGAATTCCCGGGACGCTAGCGTCGCGAGACATAGCGGTCGACCGCTAAGTGCGCGCATGCAACCTCCGCGGTAAAGCGCGCGAACTTGTGACAGTTTGATTTTTTAAAACACAGTGATGAAGGGCCAATGTAAACGGTTTGTGAGCCACAAAGGCAAGGCGTATGACATGCATCCGAGGAAGAATAAGAAAGATGATGGGGATGAAAATATTGGATTCTTTGCTCTGTGGCGGTACGCGACATTGCTGGAGCGTCTGGTGTCACTGCTGGGCGTGTGCGTGGGCGTGCTGAGCTCGCTGGGCACCATCGCCGGCATCGTGCTGTACGGCGAGCTCACGGCGCTC…	1249	EZ981652	ref|XP_002004517.1|-GI19571 [Drosophila mojavensis] gb|EDW08452.1| GI19571 [Drosophila mojavensis] (2e-23)
GW825678	GATGTCTCGTCCAGTGTCGCTAGCGTCGCGAGACATAGCGGTCGACCGCTAAGTGCGCGCATGCAACCTCCGCGGTAAAGCGCGCGAACTTGTGACAGTTTGATTTTTTAAAACACAGTGATGAAGGGCCAATGTAAACGGTTTGTGAGCCACAAAGGCAAGGCGTATGACATGCATCCGAGGAAGAATAAGAAAGAAGATGGGGATGAAAATATTGGATTCTTTGCTCTGTGGCGGTACGCGACATTGCTGGAGCGTCTGGTGTCAGTGCTGGGCGTGTGCGTGGGCGTGCTGAGCTCGCTGGGCACCATCGCCGGCATCGTGCTGTACGGCGAGCTGACGGCGCTCTTCGTGAAGCGACACACCGCGCAGCCCGCGCCCGCTGACATATACATGCTC…	530	EZ981652	ref|XP_002004517.1|-GI19571 [Drosophila mojavensis] gb|EDW08452.1| GI19571 [Drosophila mojavensis] (2e-23)
FQ031496	CGCTAGCGTCGCGAGACATAGCGGTCGACCGCTAAGTGCGCGCATGCAATCTCCGCGGTAAAGCGCGCGAACTTGTGACAGTTTGATTTTTTAAAACACAGTGATGAAGGGCCAATGTAAACGGTTTGTGAGCCACAAAGGCAAGGCGTATGACATGCATCCGAGGAAGAATAAGAAAGAAGATGGGGATGAAAATATTGGATTCTTTGCTCTGTGGCGGTACGCGACATTGCTGGAGCGTCTGGTGTCAGTGCTGGGCGTGTGCGTGGGCGTGCTGAGCTCGCTGGGCACCATCGCCGGCATCGTGCTGTACGGCGAGCTGACGGCGCTCTTCGTGAAGCGACACACCGCGCAGCCCGCGCCCGCTGACATATACATGCTCACGTTTTTCTGAAGAGG…	416	EZ981652	ref|XP_002004517.1|-GI19571 [Drosophila mojavensis] gb|EDW08452.1| GI19571 [Drosophila mojavensis] (2e-23)
GW826276	ATCCCCAAAGTCAGTTCCTATTTAACATGCGAAATGGGTAAGTAAAATCACGACATCAACATCTAACTGGTATGACTTAATATTTAATTAGTATAAACATAACATTAAACAAAAATAAATATATTTATTAAAATAATATTAAAATTTTATAAGTAAAATAGAAAAGTTTCAAACAGTGGTGAAACAAATATCAATAAATAAATTGTACGCTTGCAAAAATCTGCAAATCAATCGCGGTCTACATTAAAAAAATAAAAGTGGTCTACGAGTGTAGTGCTACGGGTTTCGTAGCACACCGGGGCGCCGGAAAAGCGGTGGAGAGAGGATCGCCTGCGCCGGTGGGACGAGCCTGCATGCTCGCCACCCCGCGCGTATTTATTCGCAAGGCCATGCCATCGG…	527	EZ982843	emb|CAJ31114.1|-cytochrome P450 [Spodoptera littoralis] (1e-114)
FQ021383	AGGGGTATTTGGGTGAAATATAGAAAAAGTTTGTAAAAAAAGCAGGCTGGTACCGGTCCGGAATTCCCGGGATACGCGATATACAATCACTGAGTTCTCGGCGTCACATTATCGCGATTTACGATCCGCGCACTAATGCTACGTTTCGTTTACTAAATAACATAAAACAGTTTATTTAGATTATAAAGACAATATAAACAGTCAAAATGATCACAGTTATATATAATTCCAAATTATTGTGGGGACTTTGGTGGGTGTCAAACACCGTCGTATCGCGTATTTCGCTACCGCTGCTGCTGGTGGCGGCCATGGCTTTGCTGGTGCTGCGGCTGGTGTCGTTGCTGACTGAGATGCGCAAGCTGCCTCCCGGCCCGTGGGGTCCTCCAGTCGTCGGCTACC…	1189	EZ982843	emb|CAJ31114.1|-cytochrome P450 [Spodoptera littoralis] (1e-114)
FQ030577	GACGTCGGTCGCACGCGATATACAATCACTGAGTTCTCGGCGTCACATTATCGCGATTTACGATCCGCGCACTAATGCTACGTTTCGTTTACTAAATAACATAAAACAGTTTATTTAGATTATAAAGACAATATAAACAGTCAAAATGATCACAGTTATATATAATTCCAAATTATTGTGGGGACTTTGGTGGGTGTCAAACACCGTCGTATCGCGTATTTCGCTACCGCTGCTGCTGGTGGCGGCCATGGCTTTGCTGGTGCTGCGGCTGGTGTCGTTGCTGACTGAGATGCGCAAGCTGCCTCCCGGCCCGTGGGGTCCTCCAGTCGTCGGCTACCTGCCCTTCCTTGGAGTGCGCCACAAGACCTTCCTGGAGCTTGCTCGTAACTACGGTGCCCT…	808	EZ982843	emb|CAJ31114.1|-cytochrome P450 [Spodoptera littoralis] (1e-114)
FQ020646	ATAGAAACAGTGACTATAGAAACAGTTTGTACAAAAAAGCAGGCTGGTACCGGTCCGGAATTCCCGGGATGTCGCACGCGATATACAATCACTGAGTTCTCGGCGTCACATTATCGCGATTTACGATCCGCGCACTAATGCTACGTTTCGTTTACTAAATAACATAAAACAGTTTATTTAGATTATAAAGACAATATAAACAGTCAAAATGATCACAGTTATATATAATTCCAAATTATTGTGGGGACTTTGGTGGGTGTCAAACACCGTCGTATCGCGTATTTCGCTACCACTGCTGCTGGTGGCGGCCATGGCTTTGCTGGTGCTGCGGCTGGTGTCGTTGCTGACTGAGATGCGCAAGCTGCCTCCCGGCCCGTGGGGTCCTCCAGTCGTCGGCTA…	1236	EZ982843	emb|CAJ31114.1|-cytochrome P450 [Spodoptera littoralis] (1e-114)
FQ020810	GGGGCCTAGGTGACTATAGAAACAGTTTGTACAAAAAGCAGGCTGGTACCGGTCCGGAATTCCCGGGAGTCGGTCGCACGCGATATACAATCACTGAGTTCTCGGCGTCACATTATCGCGATTTACGATCCGCGCACTAATGCTACGTTTCGTTTACTAAATAACATAAAACAGTTTATTTAGATTATAAAGACAATATAAACAGTCAAAATGATCACAGTTATATATAATTCCAAATTATTGTGGGGACTTTGGTGGGTGTCAAACACCGTCGTATCGCGTATTTCGCTACCACTGCTGCTGGTGGCGGCCATGGCTTTGCTGGTGCTGCGGCTGGTGTCGTTGCTGACTGAGATGCGCAAGCTGCCTCCCGGCCCGTGGGGTCCTCCAGTCGTCGGC…	1163	EZ982843	emb|CAJ31114.1|-cytochrome P450 [Spodoptera littoralis] (1e-114)
FQ027304	TCGCGATTTACGATCCGCGCACTAATGCTACGTTTCGTTTACTAAATAACATAAAACAGTTTATTTAGATTATAAAGACAATATAAACAGTCAAAATGATCACAGTTATATATAATTCCAAATTATTGTGGGGACTTTGGTGGGTGTCAAACACCGTCGTATCGCGTATTTCGCTACCACTGCTGCTGGTGGCGGCCATGGCTTTGCTGGTGCTGCGGCTGGTGTCGTTGCTGACTGAGATGCGCAAGCTGCCTCCCGGCCCGTGGGGTCCTCCAGTCGTCGGCTACTTGCCCTTCCTTGGAGTGCGCCACAAGACCTTCCTGGAGCTTGCTCGTAACTACGGTGCCCTGTTCTCCGCACGACTCGGAAATCAGTTGACAATCGTTCTCAGCGACTACA…	772	EZ982843	emb|CAJ31114.1|-cytochrome P450 [Spodoptera littoralis] (1e-114)
FQ030067	GTCGGTCGCTCGCGATATACAATCACTGAGTTCTCGGCGTCACATTATCCCGATTTACGATCCGCGCACTAATGCTACGTTTCGTTTACTAAATAACATAAAACAGTTTATTTAGATTATAAAGACAATATAAACAGTCAAAATGATCACAGTTATATATAATTCCAAATTATTGTGGGGACTTTGGTGGGTGTCAAACACCGTCGTATCGCGTATTTCGCTACCACTGCTGCTGGTGGCGGCCATGGCTTTGCTGGTGCTGCGGCTGGTGTCGTTGCTGACTGAGATGCGCAAGCTGCCTCCCGGCCCGTGGGGTCCTCCAGTCGTCGGCTACTTGCCCTTCCTTGGAGTGCGCCACAAGACCTTCCTGGAGCTTGCTCGTAACTACGGTGCCCTGTT…	813	EZ982843	emb|CAJ31114.1|-cytochrome P450 [Spodoptera littoralis] (1e-114)
FQ021830	AGGGCTTATGCTGAATATAGAACANGTTTGTACAAAAAAGCAGGCTGGTACCGGTCCGGAATTCCCGGGATGTCGGTCGCACGCGATATACAATCACTGAGTTCTCGGCGTCACATTATCGCGATTTACGATCCGCGCACTAATGCTACGTTTCGTTTACTAAATAACATAAAACAGTTTATTTAGATTATAAAGACAATATAAACAGTCAAAATGATCACAGTTATATATAATTCCAAATTATTGTGGGGACTTTGGTGGGTGTCAAACACCGTCGTATCGCGTATTTCGCTACCACTGCTGCTGGTGGCGGCCATGGCTTTGCTGGTGCTGCGGCTGGTGTCGTTGCTGACTGAGATGCGCAAGCTGCCTCCCGGCCCGTGGGGTCCTCCAGTCGTC…	1371	EZ982843	emb|CAJ31114.1|-cytochrome P450 [Spodoptera littoralis] (1e-114)
FQ026351	GACGTCGGTCGCACGCGATATACAATCACTGAGTTCTCGGCGTCACATTATCGCGATTTACGATCCGCGCACTAATGCTACGTTTCGTTTACTAAATAACATAAAACAGTTTATTTAGATTATAAAGACAATATAAACAGTCAAAATGATCACAGTTATATATAATTCCAAATTATTGTGGGGACTTTGGTGGGTGTCAAACACCGTCGTATCGCGTATTTCGCTACCACTGCTGCTGGTGGCGGCCATGGCTTTGCTGGTGCTGCGGCTGGTGTCGTTGCTGACTGAGATGCGCAAGCTGCCTCCCGGCCCGTGGGGTCCTCCAGTCGTCGGCTACTTGCCCTTCCTTGGAGTGCGCCACAAGACCTTCCTGGAGCTAGCTCGTAACTAAGGTGCCCT…	410	EZ982843	emb|CAJ31114.1|-cytochrome P450 [Spodoptera littoralis] (1e-114)
FQ026162	ACGTCGGTCGCACGCGATATACAATCACTGAGTTCTCGGCGTCACATTATCGCGATTTACGATCCGCGCACTAATGCTACGTTTCGTTTACTAAATAACATAAAACAGTTTATTTAGATTATAAAGACAATATAAACAGTCAAAATGATCACAGTTATATATAATTCCAAATTATTGTGGGGACTTTGGTGGGTGTCAAACACCGTCGTATCGCGTATTTCGCTACCGCTGCTGCTGGTGGCGGCCATGGCTTTGCTGGTGCTGCGGCTGGTGTCGTTGCTGACTGAGATGCGCAAGCTGCCTCCCGGCCCGTGGGGTCCTCCAGTCATCGGCTACCTGCCCTTCCTTGGAGTGCGCCACAAGACCTTCCTGGAGCTAGCTCGGGGCTAGCGGTGCCCT…	417	EZ982843	emb|CAJ31114.1|-cytochrome P450 [Spodoptera littoralis] (1e-114)
GW824919	TCGGTCGCACGCGATATACAATCACTGAGTTCTCGGCGTCCATTATCGCGATTTACGATCCGCGCACTAATGCTACGTTTCGTTTACTAAATAACATAAAACAGTTTATTTAGATTATAAAGACAATATAAACAGTCAAAATGATCACAGTTATATATAATTCCAAATTATTGTGGGGACTTTGGTGGGTGTCAAACACCGTCGTATCGCGTATTTCGCTACCACTGCTGCTGGTGGCGGCCATGGCTTTGCTGGTGCTGCGGCTGGTGTCGTTGCTGACTGAGATGCGCAAGCTGCCTCCCGGCCCGTGGGGTCCTCCAGTCGTCGGCTACTTGCCCTTCCTTGGAGTGCGCCACAAGACCTTCCTGGAGCTTGCTCGTAACTACGGTGCCCTGTTCT…	792	EZ982843	emb|CAJ31114.1|-cytochrome P450 [Spodoptera littoralis] (1e-114)
GW825446	GATGTCGGTCGCACGCGATATACAATCACTGGAGTTCTCGGCCGTCACATTATCGCGATTTACGATCCGCGCACTAATGCTACGTTTCGTTTACTAAATAACATAAAACAGTTTATTTACATTATAAAGACAATATAAACAGTCAAAATGATCACAGTTATATATAATTCCAAATTATTGTGGGGACTTTGGTGGGTGTCAAACACCGTCGTATCGCGTATTTCGCTACCGCTGCTGCTGGTGGCGGCCATGGCTTTGCTGGTGCTGCGGCTGGTGTCGTTGCTGACTGACATGCGCAAGCTGTCTCCCGGCCCGTGGGGTCCTCCAGTCGTCGGCTACCTGCCCTTCCTTGGAGTGCGCCACAAGACCTTCCTGTAGCTTGCTCGTAACTACGGTGCC…	534	EZ982843	emb|CAJ31114.1|-cytochrome P450 [Spodoptera littoralis] (1e-114)
FQ029444	GAGACGTCCGTCGCACGCGATATACAATCACTGAGTTCTCGGCGTCACATTATCGCGATTTACGATCCGCGCACTAGTGCTACGTTTCGTTTACTAAATAACGTAAAACAGTTTATTTAGATTATAAAGACAATATAAACAGTCAAAATGATCACAGTTATATATAATTCCAAATTATTGTGGGGACTTTGGTGGGTGTCAAACACCGTCGTATCGCGTATTTCGCTACCGCTGCTGCTGGTGGCGGCCATGGCTTTGCTGGTGCTGCGGCTGGTGTCGTTGCTGACTGAGATGCGCAAGCTGCCTCCCGGCCCGTGGGGTCCTCCAGTCGTCGGCTACCTGCCCTTCCTTGGAGTGCGCCACAAGACCTTCCTGGAGCTTGCTCGTAACTACGGTGCC…	763	EZ982843	emb|CAJ31114.1|-cytochrome P450 [Spodoptera littoralis] (1e-114)
GW826498	AATTCCCGGGATGCGATATACAATCACTGAGTTCTCGGCGTCACATTATCGCGATTTACGATCCGCGCACTAATGCTACGTTTCGTTTACTAAATAACATAAAACAGTTTATTTAGATTATAAAGACAATATAAACAGTCAAAATGATCACAGTTATATATAATTCCAAATTATTGTGGGGACTTTGGTGGGTGTCAAACACCGTCGTATCGCGTATTTCGCTACCGCTGCTGCTGGTGGCGGCCATGGCTTTGCTGGTGCTGCGGCTGGTGTCGTTGCTGACTGAGATGCGCAAGCTGCCTCCCGGCCCGTGGGGTCCTCCAGTCGTCGGCTACCTGCCCTTCCTTGGAGTGCGCCACAAGACCTTCCTGGAGCTTGCTCGTAACTACGGTGCCCTGT…	754	EZ982843	emb|CAJ31114.1|-cytochrome P450 [Spodoptera littoralis] (1e-114)
FQ016687	GGGGGGTTACGTGACTATAGACAGTTTGTACAAAAAGCAGGCTGGTACCGGTCCGGAATTCCCGGGATGTCGGTCGCACGCGATATACAATCACTGAGTTCTCGGCGTCACATTATCGCGATTTACGATCCGCGCACTAATGCTACGTTTCGTTTACTAAATAACATAAAACAGTTTATTTAGATTATAAAGACAATATAAACAGTCAAAATGATCACAGTTATATATAATTCCAAATTATTGTGGGGACTTTGGTGGGTGTCAAACACCGTCGTATCGCGTATTTCGCTACCGCTGCTGCTGGTGGCGGCCATGGCTTTGCTGGTGCTGCGGCTGGTGTCGTTGCTGACTGAGATGCGCAAGCTGCCTCCCGGCCCGTGGGGTCCTCCAGTCGTCGGC…	1282	EZ982843	emb|CAJ31114.1|-cytochrome P450 [Spodoptera littoralis] (1e-114)
FQ021791	GGGGACTTTCGTGACCTATAGAACAGTTTGTACAAAAAGCAGGCTGGTACCGGTCCGGAATTCCCGGGATCGCGATATACAATCACTGAGTTCTCGGCGTCACATTATCGCGATTTACGATCCGCGCACTAATGCTACGTTTCGTTTACTAAATAACATAAAACAGTTTATTTAGATTATAAAGACAATATAAACAGTCAAAATGATCACAGTTATATATAATTCCAAATTATTGTGGGGACTTTGGTGGGTGTCAAACACCGTCGTATCGCGTATTTCGCTACCACTGCTGCTGGTGGCGGCCATGGCTTTGCTGGTGCTGCGGCTGGTGTCGTTGCTGACTGAGATGCGCAAGCTGCCTCCCGGCCCGTGGGGTCCTCCAGTCGTCGGCTACTTGCC…	1176	EZ982843	emb|CAJ31114.1|-cytochrome P450 [Spodoptera littoralis] (1e-114)
GW824689	AGGTGACTATAGAACAGTTTGTACAAAACAGCAGGCTGGTACGGTCCGGAATCCCGGGATCCAATTTGTTAATAACGACTAGGTAACATATGAGTTAATTTTTTTCAGAGAACTTGTAGAATTGTGAATTTTTTCGAAAGGGAATTGATCAAAATAGTATCGAGAATTCTCTTGTAAGCGTTTCGTCCATGTTGGATCAATGTCACATCATAACATAACGCTTTTCATCCCCGATGAGTTAGGCAGAGGTGCTTATAATATACAATGTAAGAAACACTCAGTTTTCATTAATTACTTATGTTATGATCAATTTCAAGTAAAGTAAATAAAACTTATTTAGCACAATACCATCATGTCTATCATAATACTTTTTTAAGTGTATTTGTATTCTATCATGAA…	656	EZ981128
FQ027560	ATTTTTTTAATAAAATTAAAATGGTGTGTCTATGGCTTAACCAGCTTCCTTCTGTCTTCCGCTTATTTTCTACTCTTGTTGTCAATTTGTTCTGTTGGTTTTTCTAAGCATTTAGCTATTAAGGTACCTCAGTTTTATTTTTAAGCCGCTTTCTTAACGCTAATGTTAATACATATGCTTGGTTACTGTAAAAGCATATAAATATGTCTATTGGTACAATTTTTTAATTCAGTTTACAAAGAAAAGTGCCAAATTGAGAGTGTAAATGCGAGAATTGTGCACAAAATTTTATATCAGCTCAATGAAATTAGTAACACTTTGTATACGTGTTTAGGAGATGAGGTGCTAAAATTAGAAGTGTTCTGTTCTTTGCAAAATGTTTTATTTTTGTGGTAATGA…	724	EZ981128
FQ029632	AATACCATCATGTCTATCATAATACTTTTTTAAGTGTATTTGTATTCTATCATGAACGTAGCGCTTACTTCAGTATGGAGGTCGAAATATATTTTTAATAAAATTAAAATGGTGTGTCTATGGCTTAACCAGCTTCCTTCTGTCTTCCGCTTATTTTCTACTCTTGTTGTCAATTTGTTCTGTTGGTTTTTCTAAGCATTTAGCTATTAAGGTACCTCAGTTTTATTTTTAAGACGCTTTCTTAACGCTACTGTTAATACATATGCTTGGTTACTGTAAAAGCATATAAATATGTCTATTGGTACAATTTTTTAATTCAGTTTACAAAGAAAAGTGCCAAATTGAGAGTGTAAATGCGAAAATTGTGCACAAAATTTTATATCAGCTCAATGAAATTAG…	836	EZ981128
GW824699	CGAGTTATATATACAATTATTATACATATGTCTTGACACAATTCAGTACCGCTTGAGCTGCGAATAGTGATGCACGGTGGTTTAATGTGAGACCAAAATAAATGTGATTGAGAATTGTATTTTTAGTGTAATCGTGAGAATTATTTTTTGTTATATTGTTTATTGTAAATATGAAGTACAAAATAGTCACCAGTATTTTTTTACTAAGTCTATTGGTATCAAGTGAGGCCCTAAGGATTCTAGTATGTTATCCTATGACCTCCAAGAGCCACAGCATTCTAGGCCATGGCATCGTCAATCGACTGCTGGAAGCTGGGCATGAGGTAGTTCATATAACATCGTTTCCTAATGGCAAAGTGCTGCCAAATCTCACTGAAGTCAATGTATCATCTATAGCAG…	619	EZ982269	ref|NP_001037040.1|-phenol UDP-glucosyltransferase [Bombyx mori] gb|AAL55994.1|AF324465_1 phenol UDP-glucosyltransferase [Bombyx mori] (8e-30)
FQ018483	GGGGGCTTTTGTGCACTATAGAACAGTTTGTACAAAAAAGCAGGCTGGTACCGGTCCGGAATTCCCGGGATGTGATGCACGGTGGTTTAATGTGAGACCAAAATAAATGTGATTGAGAATTGTATTTTTAGTGTAATCGTGAGAATTATTTTTTGTTATATTGTTTATTGTAAATATGAAGTACAAAATAGTCACCAGTATTTTTTTACTAAGTCTATTGGTATCAAGTGAGGCCCTAAGGATTCTAGTATGTTATCCTATGACCTCCAAGAGCCACAGCATTCTAGGCCATGGCATCGTCAATCGACTGCTGGAAGCTGGGCATGAGGTAGTTCATATAACATCGTTTCCTAATGGCAAAGTGCTGCCAAATCTCACTGAAGTCAATGTATCATCTAT…	1448	EZ982269	ref|NP_001037040.1|-phenol UDP-glucosyltransferase [Bombyx mori] gb|AAL55994.1|AF324465_1 phenol UDP-glucosyltransferase [Bombyx mori] (8e-30)
FQ028172	CGCTTGAGCTGCGAATAGTGATGCACGGTGGTTTAATGTGAGACCAAAATAAATGTGATTGAGAATTGTATTTTTAGTGTAATCGTGAGAATTATTTTTTGTTATATTGTTTATTGTAAATATGAAGTACAAAATAGTCACCAGTATTTTTTTACTAAGTCTATTGGTATCAAGTGAGGCCCTAAGGATTCTAGTATGTTATCCTATGACCTCCAAGAGCCACAGCATTCTAGGCCATGGCATCGTCAATCGACTGCTGGAAGCTGGGCATGAGGTAGTTCATATAACATCGTTTCCTAATGGCAAAGTGCTGCCAAATCTCACTGAAGTCAATGTATCATCTATAGCAGAAGTATTTACGAAGGATGTTGATGGAGTGGAACAATTTAAACTGAAAAA…	783	EZ982269	ref|NP_001037040.1|-phenol UDP-glucosyltransferase [Bombyx mori] gb|AAL55994.1|AF324465_1 phenol UDP-glucosyltransferase [Bombyx mori] (8e-30)
FQ016914	GGGCATTTAGGTGACCTATAGAACAGTTTGTACAAAAAGCAGGCTGGTACCGGTCCGGAATTCCCGGGATGAGCTGCGAATAGTGATGCACGGTGGTTTAATGTGAGACCAAAATAAATGTGATTGAGAATTGTATTTTTAGTGTAATCGTGAGAATTATTTTTTGTTATATTGTTTATTGTAAATATGAAGTACAAAATAGTCACCAGTATTTTTTTACTAAGTCTATTGGTATCAAGTGAGGCCCTAAGGATTCTAGTATGTTATCCTATGACCTCCAAGAGCCACAGCATTCTAGGCCATGGCATCGTCAATCGACTGCTGGAAGCTGGGCATGAGGTAGTTCATATAACATCGTTTCCTAATGGCAAAGTGCTGCCAAATCTCACTGAAGTCAAT…	1376	EZ982269	ref|NP_001037040.1|-phenol UDP-glucosyltransferase [Bombyx mori] gb|AAL55994.1|AF324465_1 phenol UDP-glucosyltransferase [Bombyx mori] (8e-30)
FQ032262	GCTGCGAATAGTGATGCACGGTGGTTTAATGTGAGACCAAAATAAATGTGATTGAGAATTGTATTTTTAGTGTAATCGTGAGAATTATTTTTTGTTATATTGTTTATTGTAAATATGAAGTACAAAATAGTCACCAGTATTTTTTTACTAAGTCTATTGGTATCAAGTGAGGCCCTAAGGATTCTAGTATGTTATCCTATGACCTCCAAGAGCCACAGCATTCTAGGCCATGGCATCGTCAATCGACTGCTGGAAGCTGGGCATGAGGTAGTTCATATAACATCGTTTCCTAATGGCAAAGTGCTGCCAAATCTCACTGAAGTCAATGTATCATCTATAGCAGAAGTATTTACGAAGGATGTTGATGGAGTGGAACAATTTAAACTGAAAAACTTAATT…	792	EZ982269	ref|NP_001037040.1|-phenol UDP-glucosyltransferase [Bombyx mori] gb|AAL55994.1|AF324465_1 phenol UDP-glucosyltransferase [Bombyx mori] (8e-30)
FQ023118	ACGGTGGTTTAATGTGAGACCAAAATAAATGTGATTGAGAATTGTATTTTTAGTGTAATCGTGAGAATTATTTTTTGTTATATTGTTTATTGTAAATATGAAGTACAAAATAGTCACCAGTATTTTTTTACTAAGTCTATTGGTATCAAGTGAGGCCCTAAGGATTCTAGTATGTTATCCTATGACCTCCAAGAGCCACAGCATTCTAGGCCATGGCATCGTCAATCGACTGCTGGAAGCTGGGCATGAGGTAGTTCATATAACATCGTTTCCTAATGGCAAAGTGCTGCCAAATCTCACTGAAGTCAATGTATCATCTATAGCAGAAGTATTTACGAAGGATGTTGATGGAGTGGAACAATTTAAACTGAAAAACTTAATTGGAAAAGGCAACTTTGG…	763	EZ982269	ref|NP_001037040.1|-phenol UDP-glucosyltransferase [Bombyx mori] gb|AAL55994.1|AF324465_1 phenol UDP-glucosyltransferase [Bombyx mori] (8e-30)
FQ021886	GAGCATTAGGTGACCTATAGACANGTTTGTACAAAAAGCAGGCTGGTACCGGTCCGGAATTCCCGGGATGCGAATAGTGATGCACGGTGGTTTAATGTGAGACCAAAATAAATGTGATTGAGAATTGTATTTTTAGTGTAATCGTGAGAATTATTTTTTGTTATATTGTTTATTGTAAATATGAAGTACAAAATAGTCACCAGTATTTTTTTACTAAGTCTATTGGTATCAAGTGAGGCCCTAAGGATTCTAGTATGTTATCCTATGACCTCCAAGAGCCACAGCATTCTAGGCCATGGCATCGTCAATCGACTGCTGGAAGCTGGGCATGAGGTAGTTCATATAACATCGTTTCCTAATGGCAAAGTGCTGCCAAATCTCACTGAAGTCAATGTATCA…	1313	EZ982269	ref|NP_001037040.1|-phenol UDP-glucosyltransferase [Bombyx mori] gb|AAL55994.1|AF324465_1 phenol UDP-glucosyltransferase [Bombyx mori] (8e-30)
FQ020999	GGAGCTTTGGTGACTACTAGACACGTTTGTAAAAAAAGCAGGCTGGTACCGGTCCGGAATTCCCGGGATGCGAATAGTGATGCACGGTGGTTTAATGTGAGACCAAAATAAATGTGATTGAGAATTGTATTTTTAGTGTAATCGTGAGAATTATTTTTTGTTATATTGTTTATTGTAAATATGAAGTACAAAATAGTCACCAGTATTTTTTTACTAAGTCTATTGGTATCAAGTGAGGCCCTAAGGATTCTAGTATGTTATCCTATGACCTCCAAGAGCCACAGCATTCTAGGCCATGGCATCGTCAATCGACTGCTGGAAGCTGGGCATGAGGTAGTTCATATAACATCGTTTCCTAATGGCAAAGTGCTGCCAAATCTCACTGAAGTCAATGTATCA…	1376	EZ982269	ref|NP_001037040.1|-phenol UDP-glucosyltransferase [Bombyx mori] gb|AAL55994.1|AF324465_1 phenol UDP-glucosyltransferase [Bombyx mori] (8e-30)
FQ017839	GGGAGTCTTTGGTGACNTATAGAAACAGTTTGTACAAAAAGCAGGCTGGTACCGGTCCGGAATTCCCGGGATGCACGGTGGTTTAATGTGAGACCAAAATAAATGTGATTGAGAATTGTATTTTTAGTGTAATCGTGAGAATTATTTTTTGTTATATTGTTTATTGTAAATATGAAGTACAAAATAGTCACCAGTATTTTTTTACTAAGTCTATTGGTATCAAGTGAGGCCCTAAGGATTCTAGTATGTTATCCTATGACCTCCAAGAGCCACAGCATTCTAGGCCATGGCATCGTCAATCGACTGCTGGAAGCTGGGCATGAGGTAGTTCATATAACATCGTTTCCTAATGGCAAAGTGCTGCCAAATCTCACTGAAGTCAATGTATCATCTATAGCA…	1393	EZ982269	ref|NP_001037040.1|-phenol UDP-glucosyltransferase [Bombyx mori] gb|AAL55994.1|AF324465_1 phenol UDP-glucosyltransferase [Bombyx mori] (8e-30)
FQ017677	GGAGATCTAGGTNCNTATAGAAACAGTTTGTACAAAAAAGCAGGCTGGTACCGGTCCGGAATTCCCGGGATGCACGGTGGTTTAATGTGAGACCAAAATAAATGTGATTGAGAATTGTATTTTTAGTGTAATCGTGAGAATTATTTTTTGTTATATTGTTTATTGTAAATATGAAGTACAAAATAGTCACCAGTATTTTTTTACTAAGTCTATTGGTATCAAGTGAGGCCCTAAGGATTCTAGTATGTTATCCTATGACCTCCAAGAGCCACAGCATTCTAGGCCATGGCATCGTCAATCGACTGCTGGAAGCTGGGCATGAGGTAGTTCATATAACATCGTTTCCTAATGGCAAAGTGCTGCCAAATCTCACTGAAGTCAATGTATCATCTATAGCAG…	1371	EZ982269	ref|NP_001037040.1|-phenol UDP-glucosyltransferase [Bombyx mori] gb|AAL55994.1|AF324465_1 phenol UDP-glucosyltransferase [Bombyx mori] (8e-30)
GW824780	CGCCGAAGGTGCCCGCAGGAGTGGAAGTAGTACCGCTACTGCTCCTCCACGGATGGCCAGGCTCTGTCAGGGAGTTCTACGAATCCATTCCTCTCATCACTGCAGTCAGCAAGGACCGTGATTTCGCTGTCGAAGTCATTGTTCCAAGTCTACCTGGCTATGGATTCTCTGATGCTGCAGTTCGACCCGGCCTAGGAGCCCCACAAATAGGAGTTGTGATGAAGAACCTGATGAATAGACTGGGATACAAGAAGTTCTACCTCCAGGGTGGAGACTGGGGCAGTCTTATTGGAAGCAACATGGTCACTCTCTTCCCTGATGATATCTTAGGTTTCCACACGAACCTAGCAACGACAATGAATCCTGTCGCTACCCTCATAGAACTGATCGGTTCACTGT…	756	EZ983453	gb|ACM78602.1|-juvenile hormone epoxide hydrolase [Helicoverpa armigera] (1e-180)
FQ027547	GACTAATGTAAGCAGTCCTGTCCACTTCACACCGGTCCACTATTTGTTTACCTTGACAGAAATATGGCGCGCCTGTTGTTTATTGCGCCTATCCTGGCGTTGGCCATTATGCCAATATACTTCTTATTCCTAAAAGGACCTCCTCCTCTACCCGACATCCATATGAACGAATGGTGGGGCCCAGAGAAGCTGAAAGAAAAACCTGACACCAGCATAAAACCCTTCAAAATTGCTTTTGGAGACACTGTCGTGAAAGACTTAAAAGACCGTCTCAAAAGATCTCGGTCTTTCACTGCTCCGCTGGAAGGCGTAGCATTCCAGTACGGTTTCAACACAGCTCAGCTGGACGGTTGGTTGAAGTACTGGGCCAATGATTACCAGTTCAAAGAGAGGGAGACC…	739	EZ983453	gb|ACM78602.1|-juvenile hormone epoxide hydrolase [Helicoverpa armigera] (1e-180)
FQ023499	GACTAATGTAAGCAGTCGTGTCGACTTCACACCGGTCCACTATTTGTTTACCTTGACAGAAATGTGGAGTGGATGACCTTGGTCCTTAGTAATATTTCTATATAACTATCATCATCATCAGCCACCAACTAAAGGATCTCTTCTACAAAAAAAGGATCGCCATAATCCCCACACTTGACAACCAGATGGCGCGCCTGTTGTTTATTGCGCCTATCCTGGCGTTGGCCATTATGCCAATATACTTCTTATTCCTAAAAGGACCTCCTCCTCTACCCGACATCGATATGAACGAATGGTGGGGCCCAGAGAAGCTGAAAGAAAAACCTGACACCAGCATAAAACCCTTCAAAATTGCTTTTGGAGACACTGTCGTGAAAGACTTAAAAGACCGTCTCAAAA…	745	EZ983453	gb|ACM78602.1|-juvenile hormone epoxide hydrolase [Helicoverpa armigera] (1e-180)
FQ015839	AAGATTTAGGTGACTATAGAACACGTTTGTACAAAAAAGCAGGCTGGTACCGGTCCGGAATTCCCGGGATGACTAATGTAAGCAGTCGTGTCGACTTCACACCGGTCCACTATTTGTTTACCTTGACAGAAATATGGCGCGCCTGTTGTTTATTGCGCCTATCCTGGCGTTGGCCGTAATGCCAATATACTTCTTATTCCTAAAAGGTCCTCCTCCTCTACCCGACATCGATATGAACGAATGGTGGGGCCCAGAGAAGCTGAAAGAAAAACCTGACACCAGCATAAAACCCTTCAAAATTGCTTTTGGAGACACTGTCGTGAAAGACTTAAAAGACCGTCTCAAAAGATCACGGTCTTTCACTGCTCCGCTTGAAGGCGTAGCATTCCAGTACGGTTT…	1267	EZ983453	gb|ACM78602.1|-juvenile hormone epoxide hydrolase [Helicoverpa armigera] (1e-180)
FQ029967	CTAATGTAAGCAGTCGTGTCGACTTCACACCGGTCCACTATTTGTTTACCTTGACAGAAATATGGCGCGCCTGTTGTTTATTGCGCCTATCCTGGCGTTGGCCGTAATGCCAATATACTTCTTATTCCTAAAAGGTCCTCCTCCTCTACCCGACATCGATATGAACGAATGGTGGGGCCCAGAGAAGCTGAAAGAAAAACCTGACACCAGCATAAAACCCTTCAAAATTGCTTTTGGAGACACTGTCGTGAAAGACTTAAAAGACCGTCTCAAAAGATCACGGTCTTTCACTGCTCCGCTTGAAGGCGTAGCATTCCAGTACGGTTTCAACACAGCTCAGCTGGACGGTTGGTTGAAGTACTGGGCCAATGATTATCAGTTCAAGGAGAGGGAGACCTT…	845	EZ983453	gb|ACM78602.1|-juvenile hormone epoxide hydrolase [Helicoverpa armigera] (1e-180)
FQ026550	GTCGTGTCGACTTCACACCGGTCCACTATTTGTTTACCTTGACAGAAATATGGCGCGCCTGTTGTTTATTGCGCCTATCCTGGCGTTGGCCGTAATGCCAATATACTTCTTATTCCTAAAAGGTCCTCCTCCTCTACCCGACATCGATATGAACGAATGGTGGGGCCCAGAGAAGCTGAAAGAAAAACCTGACACCAGCATAAAACCCTTCAAAATTGCTTTTGGAGACACTGTCGTGAAAGACTTAAAAGACCGTCTCAAAAGATCACGGTCTTTCACTGCTCCGCTTGAAGGCGTAGCATTCCAGTACGGTTTCAACACAGCTCAGCTGGACGGTTGGTTGAAGTACTGGGCCAATGATTATCAGTTCAAGGAGAGGGAGACCTTCCTCAACCAGTA…	773	EZ983453	gb|ACM78602.1|-juvenile hormone epoxide hydrolase [Helicoverpa armigera] (1e-180)
FQ020570	GGAGCTCTGGTGACCTATAGAACAGTTTGTACAAAAAGCAGGCTGGTACCGGTCCGGAATTCCCGGGATCACGACTAATGTAAGCAGTCGTGTCGACTTCACACCGGTCCACTATTTGTTTACCTTGACAGAAATATGGCGCGCCTGTTGTTTATTGCGCCTATCCTGGCGTTGGCCGTAATGCCAATATACTTCTTATTCCTAAAAGGTCCTCCTCCTCTACCCGACATCGATATGAACGAATGGTGGGGCCCAGAGAAGCTGAAAGAAAAACCTGACACCAGCATAAAACCCTTCAAAATTGCTTTTGGAGACACTGTCGTGAAAGACTTAAAAGACCGTCTCAAAAGATCACGGTCTTTCACTGCTCCGCTTGAAGGCGTAGCATTCCAGTACGGT…	1312	EZ983453	gb|ACM78602.1|-juvenile hormone epoxide hydrolase [Helicoverpa armigera] (1e-180)
FQ023640	CACGACTAATGTAAGCAGTCGTGTCGACTTCACACCGGTCCACTATTTGTTTACCTTGACAGAAATATGGCGCGCCTGTTGTTTATTGCGCCTATCCTGGCGTTGGCCGTAATGCCAATATACTTCTTATTCCTAAAAGGTCCTCCTCCTCTACCCGACATCGATATGAACGAATGGTGGGGCCCAGAGAAGCTGAAAGAAAAACCTGACACCAGCATAAAACCCTTCAAAATTGCTTTTGGAGACACTGTCGTGAAAGACTTAAAAGACCGTCTCAAAAGATCACGGTCTTTCACTGCTCCGCTTGAAGGCGTAGCATTCCAGTACGGTTTCAACACAGCTCAGCTGGACGGTTGGTTGAAGTACTGGGCCAATGATTATCAGTTCAAGGAGAGGGAG…	776	EZ983453	gb|ACM78602.1|-juvenile hormone epoxide hydrolase [Helicoverpa armigera] (1e-180)
FQ019328	ATTTAGATTTCGTGACCTATAGAACAGTTTGTACAAAAAGCAGGCTGGTACCGGTCCGGAATTCCCGGGATCACGACTAATGTAAGCAGTCGTGTCGACTTCACACCGGTCCACTATTTGTTTACCTTGACAGAAATATGGCGCGCCTGTTGTTTATTGCGCCTATCCTGGCGTTGGCCGTAATGCCAATATACTTCTTATTCCTAAAAGGTCCTCCTCCTCTACCCGACATCGATATGAACGAATGGTGGGGCCCAGAGAAGCTGAAAGAAAAACCTGACACCAGCATAAAACCCTTCAAAATTGCTTTTGGAGACACTGTCGTGAAAGACTTAAAAGACCGTCTCAAAAGATCACGGTCTTTCACTGCTCCGCTTGAAGGCGTAGCATTCCAGTACG…	1101	EZ983453	gb|ACM78602.1|-juvenile hormone epoxide hydrolase [Helicoverpa armigera] (1e-180)
GW826343	TGACCTATAGAACAGTTTGTACAAAACAGCAGGCTTTTACGGTCCGGAATCCCGGGATCTGGACCTTGTTGAGATCAATTTACATTTACTTGCGAGTATTTGTGGTACATATTGTTTAAACTTATTGAAGCAATTTAACTGAAATTGGTTTTCTTAACAACTTGTGTAAACCTTTTAATATTAGCCATTTTTGTCTAATGCAACAAATGTTGTTGCTTGTGTTGTGTCCAAATGAAAACCAAGGTACCACCAATTA	256	EZ981836	gb|EEB14327.1|-Sporulation protein kinase pit1	putative [Pediculus humanus corporis] (1e-57)
GW825511	TGGTACATATTGTTTAAACTTATTGAAACAATTAAACTGAAATTGGTTTTCTTAACAACTTGATGTAAACCTTTTAATATTATCCATTTTTGTTTAATGCAACAAATGTTGTTGCTTGTGTTGTGTCCAAATGAAAACCAAGGTACCACCAATTAATGGTATGTAAGCACTTAAGTAAATGGTTTATTAACCATTTACTTGTTAATAAACCATTGTGACAACCTTATGGTTGGCCTCATCAATGTCCTGTAGTGATATATTCTATTAACATTTCATTATAACATTAATTGATGTGTACCACAACAAAATTGCGCACTTATTGATATTCCACTTCACGTCTCCAGCCACCATTAAAGAATTCAAAT	365	EZ981836	gb|EEB14327.1|-Sporulation protein kinase pit1	putative [Pediculus humanus corporis] (1e-57)
FQ022757	TAAGACTTGGTGACCTATAGAACAGTTTGTACAAAAAGCAGGCTGGTACCGGTCCGGAATTCCCGGGATATGGAAACGAATTATAAAAAACATTGGGCTTTGTTATGGCTGTTCCTTGTTGAGATCAATTTAGATTTACTTGGAGTATTTGTGGTACATATTGTTTAAACTTATTGAAGCAATTTAACTGAAATTGGTTTTCTTAACAACTTGTGTAAACCTTTTAATATTAGCCATTTTTGTTTAATGCAACAAATGTTGTTGCTTGTGTTGTGTCCAAATGAAAACCAAGGTACCACCAATTAATGGTAGGTAGGCACTTAAGTAAATGGTTTATTAACCATTTACTTGTTAATAAACCATTGTGACAACCTTATGGTTGGCCTCATCAATGTTGTG…	1159	EZ981836	gb|EEB14327.1|-Sporulation protein kinase pit1	putative [Pediculus humanus corporis] (1e-57)
FQ015155	GGGCATTAGGGTGACCTATAGACACGTTTGTACAAAAAAGCAGGCTGGTACCGGTCCGGAATTCCCGGGATGGCTGTTCCTTGTTGAGATCAATTTAGATTTACTTGGAGTATTTGTGGTACATATTGTTTAAACTTATTGAAGCAATTTAACTGAAATTGGTTTTCTTAACAACTTGTGTAAACCTTTTAATATTAGCCATTTTTGTTTAATGCAACAAATGTTGTTGCTTGTGTTGTGTCCAAATGAAAACCAAGGTACCACCAATTAATGGTAGGTAGGCACTTAAGTAAATGGTTTATTAACCATTTACTTGTTAATAAACCATTGTGACAACCTTATGGTTGGCCTCATCAATGTTGTGTTGTGATATATTTTATTAACATTTTTTTATTAAAT…	1317	EZ981836	gb|EEB14327.1|-Sporulation protein kinase pit1	putative [Pediculus humanus corporis] (1e-57)
FQ025015	GCAAGAATGCAGAGCTTAACGATGTGGAGCAATGGTTATCGCATGAGGCACAGAGCTTTAAATATTAGCTACATATTTAATAAATGAATTGAACCTACTCATATGGTAAACTACGTCGTACACGACCAATTAGAACATTAAAAATAAACTTGGTGAAAATGGTGGGTCTTGTTAAATACAATATTATGTAGAGGTGGCCTCGACATCATGAACCGGTATGTGGTGCTGCAACAGCTCGGCGACGGCACGTACGGATCAGTGGTGCTGGCTCAGCGGCGCGACACTGGCGAGAAAGTGGCCATTAAGCGTATGAAGCGCAAATACTATTCGTGGGATGAGGCGATGAATCTGCGCGAGGTTAAATCTCTTAAGAAACTGAACCACGCCAATATCGTCAAG…	722	EZ981836	gb|EEB14327.1|-Sporulation protein kinase pit1	putative [Pediculus humanus corporis] (1e-57)
FQ022680	AGGGACTTTACGTGACTATAGAACACGTTTGTACAAAAAAGCAGGCTGGTACCGGTCCGGAATTCCCGGGATAACTTATTGAAGCAATTTAACTGAAATTGGTTTTCTTAACAACTTGTGTAAACCTTTTAATATTAGCCATTTTTGTTTAATGCAACAAATGTTGTTGCTTGTGTTGTGTCCAAATGAAAACCAAGGTACCACCAATTAATGGTAGGTAGGCACTTAAGTAAATGGTTTATTAACCATTTACTTGTTAATAAACCATTGTGACAACCTTATGGTTGGCCTCATCAATGTTGTGTTGTGATATATTTTATTAACATTTTTTTATTAAATTAATTTATGTTTACCACAACAAAATTTTGTACTTATTGATATTTCACTTCACGTCTCCAG…	1323	EZ981836	gb|EEB14327.1|-Sporulation protein kinase pit1	putative [Pediculus humanus corporis] (1e-57)
GW825334	AATTTTTTTGCTGTTTTGTGCTAGAAACAAAGAACGTAACTATTTTCGACATATTCTATAATATTATAGTTTCTGGAAAAAATACATTTATAGTACAAACATGAATCCAGAATACGGTTATTTGTTCAAACTACTCCTGATTGGTGACTCTGGTGTTGGCAAGTCATGTCTGTTGCTCAGGTTCGCCGACGACACCTACACAGAGAGCTACATCAGCACTATTGGTGTGGACTTTAAAATTAGGACTGTACACTTAGACGGCAAGACAATAAAGTTACAAATATGGGACACAGCTGGGCAGGAGCGGTTTAGAACAATCACTTCATCATACTACAGAGGAGCACACGGAATTATCATTGTTTATGATTGCACAGACCAGGATTCATTCAGCAACGTGAA…	605	EZ983243	ref|NP_001037010.1|-small GTP-binding protein [Bombyx mori] gb|AAB67169.1| small GTP-binding protein [Bombyx mori] (1e-107)
GW826360	AGGTGACCTATAGAACAGTTTGTACAAAACAGCAGGCTGGTACGGTCCGGAATCCCGGGATCGGACGGCGGCCATTATTCTACGTATAATTATTAATTTTTTTGCTGTTTTGTGCTAGAAACAAAGAACGTAACTATTTTCGACATATTCTATAATATTATAGTTTTGGAAAAAATACATTTATAGTACAAACATGAATCCAGAATACGATTATTTGTTCAAACTACTCCTGATTGGTGACTCTGGTGTTGGCAAGTCATGTCTGTTGCTCAGGTTCGCCGACGACACCTACACAGAGAGCTACATCAGCACTATTGGTGTGGACTTTAAAATTAGGACTGTAGACTTAGACGGCAAGACAATAAAGTTACAAATATGGGACACAGCTGGGCAGGAGCG…	753	EZ983243	ref|NP_001037010.1|-small GTP-binding protein [Bombyx mori] gb|AAB67169.1| small GTP-binding protein [Bombyx mori] (1e-107)
FQ024662	GGCGGCCATTATTCTACGTATAATTATTAATTTTTTTGCTGTTTTGTGCTAGAAACAAAGAACGTAACTATTTTCGACATATTCTATAATATTATAGTTTTGGAAAAAATACATTTATAGTACAAACATGAATCCAGAATACGATTATTTGTTCAAACTACTCCTGATTGGTGACTCTGGTGTTGGCAAGTCATGTCTGTTGCTCAGGTTCGCCGACGACACCTACACAGAGAGCTACATCAGCACTATTGGTGTGGACTTTAAAATTAGGACTGTAGACTTAGACGGCAAGACAATAAAGTTACAAATATGGGACACAGCTGGGCAGGAGCGGTTTAGAACAATCACTTCATCATACTACAGAGGAGCACACGGAATTATCATTGTTTATGATTGCAC…	772	EZ983243	ref|NP_001037010.1|-small GTP-binding protein [Bombyx mori] gb|AAB67169.1| small GTP-binding protein [Bombyx mori] (1e-107)
FQ027408	CGGACGGCGGCCATTATTCTACGTATAATTATTAATTTTTTTGCTGTTTTGTGCTAGAAACAAAGAACGTAACTATTTTCGACATATTCTATAATATTATAGTTTTGGAAAAAATACATTTATAGTACAAACATGAATCCAGAATACGATTATTTGTTCAAACTACTCCTGATTGGTGACTCTGGTGTTGGCAAGTCATGTCTGTTGCTCAGGTTCGCCGACGACACCTACACAGAGAGCTACATCAGCACTATTGGTGTGGACTTTAAAATTAGGACTGTAGACTTAGACGGCAAGACAATAAAGTTACAAATATGGGACACAGCTGGGCAGGAGCGGTTTAGAACAATCACTTCATCATACTACAGAGGAGCACACGGAATTATCATTGTTTATGAT…	809	EZ983243	ref|NP_001037010.1|-small GTP-binding protein [Bombyx mori] gb|AAB67169.1| small GTP-binding protein [Bombyx mori] (1e-107)
FQ027142	CGGACGGCGGCCATTATTCTACGTATAATTATTAATTTTTTTGCTGTTTTGTGCTAGAAACAAAGAACGTAACTATTTTCGACATATTCTATAATATTATAGTTTTGGAAAAAATACATTTATAGTACAAACATGAATCCAGAATACGATTATTTGTTCAAACTACTCCTGATTGGTGACTCTGGTGTTGGCAAGTCATGTCTGTTGCTCAGGTTCGCCGACGACACCTACACAGAGAGCTACATCAGCACTATTGGTGTGGACTTTAAAATTAGGACTGTAGACTTAGACGGCAAGACAATAAAGTTACAAATATGGGACACAGCTGGGCAGGAGCGGTTTAGAACAATCACTTCATCATACTACAGAGGAGCACACGGAATTATCATTGTTTATGAT…	826	EZ983243	ref|NP_001037010.1|-small GTP-binding protein [Bombyx mori] gb|AAB67169.1| small GTP-binding protein [Bombyx mori] (1e-107)
GW825158	AATTCCCGGGATGGCGGCCATTATTCTACGTATAATTATTAATTTTTTTGCTGTTTTGTGCTAGAAACAAAGAACGTAACTATTTTCGACATATTCTATAATATTATAGTTTTGGAAAAAATACATTTATAGTACAAACATGAATCCAGAATACGATTATTTGTTCAAACTACTCCTGATTGGTGACTCTGGTGTTGGCAAGTCATGTCTGTTGCTCAGGTTCGCCGACGACACCTACACAGAGAGCTACATCAGCACTATTGGTGTGGACTTTAAAATTAGGACTGTAGACTTAGACGGCAAGACAATAAAGTTACAAATATGGGACACAGCTGGGCAGGAGCGGTTTAGAACAATCACTTCATCATACTACAGAGGAGCACACGGAATTATCATTGT…	837	EZ983243	ref|NP_001037010.1|-small GTP-binding protein [Bombyx mori] gb|AAB67169.1| small GTP-binding protein [Bombyx mori] (1e-107)
FQ028696	CATTATTCTACGTATAATTATTAATTTTTTTGCTGTTTTGTGCTAGAAACAAAGAACGTAACTATTTTCGACATATTCTATAATATTATAGTTTTGGAAAAAATACATTTATAGTACAAACATGAATCCAGAATACGATTATTTGTTCAAACTACTCCTGATTGGTGACTCTGGTGTTGGCAAGTCATGTCTGTTGCTCAGGTTCGCCGACGACACCTACACAGAGAGCTACATCAGCACTATTGGTGTGGACTTTAAAATTAGGACTGTAGACTTAGACGGCAAGACAATAAAGTTACAAATATGGGACACAGCTGGGCAGGAGCGGTTTAGAACAATCACTTCATCATACTACAGAGGAGCACACGGAATTATCATTGTTTATGATTGCACAGACCA…	769	EZ983243	ref|NP_001037010.1|-small GTP-binding protein [Bombyx mori] gb|AAB67169.1| small GTP-binding protein [Bombyx mori] (1e-107)
FQ031497	ATTCTATAATATTATAGTTTTGGAAAAAATACATTTATAGTACAAACATGAATCCAGAATACGATTATTTGTTCAAACTACTCCTGATTGGTGACTCTGGTGTTGGCAAGTCATGTCTGTTGCTCAGGTTCGCCGACGACACCTACACAGAGAGCTACATCAGCACTATTGGTGTGGACTTTAAAATTAGGACTGTAGACTTAGACGGCAAGACAATAAAGTTACAAATATGGGACACAGCTGGGCAGGAGCGGTTTAGAACAATCACTTCATCATACTACAGAGGAGCACACGGAATTATCATTGTTTATGATTGCACAGACCAGGATTCATTCAGCAACGTGAAGCAATGGCTGGAGGAGATCGACCGCTATGCGTGCGACAATGTCAACAAGCTGC…	796	EZ983243	ref|NP_001037010.1|-small GTP-binding protein [Bombyx mori] gb|AAB67169.1| small GTP-binding protein [Bombyx mori] (1e-107)
FQ026962	GGAGATCTGACCGCTATGCGTGCGACAATGTCAACAAGCTGCTGGTCGGCAACAAGTGTGATCTCACCACCAAGAAAGTCGTCGACTACACCACAGCCAACCAATATGCGGAGCAACTAGGCATTCCGTTCTTGGAGACGTCAGCGAAGAACTCTACGAATGTGGAGCAGGCGTTCATGACGATGGCAGCGGAGATCAAGACCCGCGTGGGCCCGCCCTCCACCGGCGCCGCGCCTGTCGGCGGACAGGTCAAGATCGACCAGGGACACCCTATCGACACCGGCAAGTCTTCTTGCTGCTGAATACGCCGCCTACGGCTGGCGGCAAGACGTACGGGAAGCGGGAGTCGCGGGCGCCGGCCGCCACCCCTACACACAAGAAATGCAATTACCACAAAAC…	773	EZ983243	ref|NP_001037010.1|-small GTP-binding protein [Bombyx mori] gb|AAB67169.1| small GTP-binding protein [Bombyx mori] (1e-107)
GW826394	GTGACCTATAGAACAGTTTGTACAAAACAGCAGGCTGGTACGGTCCGGAATCCCGGGATGGTTTACACGCTGCTGAGTATATATTAATGTGGCTGAGGCAGATGTAATATCGCAGAGAGGGAGGAGAGGAACGTTATTTTAGAAACATCTGTGGTCGGGTTAGGTCGTGTCACGGGCCGATTTCTGTTGCCTCCATGTGCTAAGTTTGTTTTATTGTAGATATTGTTTTAATAAAATAATACATCTTAGCTTTTATTCCTGACTTTGAATCAGGGGTTTCTTCCGAATAGTTTTTGTACTTGTGTGAAATTAATAAACAATCATGAAGCCACCGTACAAAATTGCTGATGAGAAGTTGGCTGAACTTGGCCGCAAGGAAATCATGTTGGCAGAGAAGGA…	767	EZ981707	dbj|BAF36817.1|-pxS-adenosyl-L-homocysteine hydrolase [Plutella xylostella] (1e-136)
FQ032253	GTACTTGTGTGAAATTAATAAACAATCATGAAGCCACCGTACAAAATTGCTGATGAGAAGTTGGCTGAACTTGGCCGCAAGGAAATCATGTTGGCAGAGAAGGAGATGCCCGGGTTGATGGCATGCCGCCGTAAATATGCTCCGAGCAAAATCCTTAAAGGAGCCAGAATTGCTGGCAGTCTCCACATGACTGTGCAAACCGCTGTCCTTATAGAGACTCTTGTAGAGCTTGGAGCTGAGGTGCAGTGGTCCAGCAGCAACATCTTCAGTACGCAGGATGAAGCAGCCGCGGCTTTGGTTGCAGTGGGTATCCCGATCTACGCCTGGAAAGGAGAAACTGAAGAGGAATATATATGGTGCATTGAGCAGACATTAGTATTCCCAAATGGAAAGCCACTT…	799	EZ981707	dbj|BAF36817.1|-pxS-adenosyl-L-homocysteine hydrolase [Plutella xylostella] (1e-136)
FQ031052	GTGGTCGGGTTAGGTCGTGTCACGGGCCGATTTCTGTTGCCTCCATGTGCTAAGTTTGTTTTATTGTAGATATTGTTTTAATAAAATAATACATCTTAGCTTTTATTCCTGACTTTGAATCAGGGGTTTCTTCCGAATAGTTTTTGTACTTGTGTGAAATTAATAAACAATCATGAAGCCACCGTACAAAATTGCTGATGAGAAGTTGGCTGAACTTGGCCGCAAGGAAATCATGTTGGCAGAGAAGGAGATGCCCGGGTTGATGGCATGCCGCCGTAAATATGCTCCGAGCAAAATCCTTAAAGGAGCCAGAATTGCTGGCAGTCTCCACATGACTGTGCAAACCGCTGTCCTTATAGAGACTCTTGTAGAGCTTGGAGCTGAGGTGCAGTGGTCCAG…	730	EZ981707	dbj|BAF36817.1|-pxS-adenosyl-L-homocysteine hydrolase [Plutella xylostella] (1e-136)
FQ018823	TGCGGGCTAGGACTATAGAACAGTTTGTACAAAAAAGCACGCTGGTACCGGTCCGGAATTCCCGGGATGAGGAACGTTATTTTAGAAACATCTGTGGTCGGGTTAGGTCGTGTCACGGGCCGATTTCTGTTGCCTCCATGTGCTAAGTTTGTTTTATTGTAGATATTGTTTTAATAAAATAATACATCTTAGCTTTTATTCCTGACTTTGAATCAGGGGTTTCTTCCGAATAGTTTTTGTACTTGTGTGAAATTAATAAACAATCATGAAGCCACCGTACAAAATTGCTGATGAGAAGTTGGCTGAACTTGGCCGCAAGGAAATCATGTTGGCAGAGAAGGAGATGCCCGGGTTGATGGCATGCCGCCGTAAATATGCTCCGAGCAAAATCCTTAAAGG…	1086	EZ981707	dbj|BAF36817.1|-pxS-adenosyl-L-homocysteine hydrolase [Plutella xylostella] (1e-136)
FQ017428	TTTGTAGCTTTGGTGACCTATAGACACGTTTGTAAAAAAAGCAGGCTGGTACCGGTCCGGAATTCCCGGGATGGTCGGGTTAGGTCGTGTCACGGGCCGATTTCTGTTGCCTCCATGTGCTAAGTTTGTTTTATTGTAGATATTGTTTTAATAAAATAATACATCTTAGCTTTTATTCCTGACTTTGAATCAGGGGTTCCTTTCGAATAGTTTTTGTACTTGTGTGAAATTAATAAACAATCATGAAGCCACCGTACAAAATTGCTGATGAGAAGTTGGCTGAACTTGGCCGCAAGGAAATCATGTTGGCAGAGAAGGAGATGCCCGGGTTGATGGCATGCCGCCGTAAATATGCTCCGAGCAAAATCCTTAAAGGAGCCAGAATTGCTGGCAGTCTCC…	1257	EZ981707	dbj|BAF36817.1|-pxS-adenosyl-L-homocysteine hydrolase [Plutella xylostella] (1e-136)
FQ028812	TTTTTTTTTAGAAACATCTGTGGTCGGGTTAGGTCGTGTCACGGGCCGATTTCTGTTGCCTCCATGTGCTAAGTTTGTTTTATTGTAGATATTGTTTTAATAAAATAATACATCTTAGCTTTTATTCCTGACTTTGAATCAGGGGTTTCTTCCGAATAGTTTTTGTACTTGTGTGAAATTAATAAACAATCATGAAGCCACCGTACAAAATTGCTGATGAGAAGTTGGCTGAACTTGGCCGCAAGGAAATCATGTTGGCAGAGAAGGAGATGCCCGGGTTGATGGCATGCCGCCGTAAATATGCTCCGAGCAAAATCCTTAAAGGAGCCAGAATTGCTGGCAGTCTCCACATGACTGTGCAAACCGCTGTCCTTATAGAGACTCTTGTAGAGCTTGGAG…	795	EZ981707	dbj|BAF36817.1|-pxS-adenosyl-L-homocysteine hydrolase [Plutella xylostella] (1e-136)
FQ025507	GGTCGTGTCACGGGCCGATTTCTGTTGCCTCCATGTGCTAAGTTTGTTTTATTGTAGATATTGTTTTAATAAAATAATACATCTTAGCTTTTATTCCTGACTTTGAATCAGGGGTTTCTTCCGAATAGTTTTTGTACTTGTGTGAAATTAATAAACAATCATGAAGCCACCGTACAAAATTGCTGATGAGAAGTTGGCTGAACTTGGCCGCAAGGAAATCATGTTGGCAGAGAAGGAGATGCCCGGGTTGATGGCATGCCGCCGTAAATATGCTCCGAGCAAAATCCTTAAAGGAGCCAGAATTGCTGGCAGTCTCCACATGACTGTGCAAACCGCTGTCCTTATAGAGACTCTTGTAGAGCTTGGAGCTGAGGTGCAGTGGTCCAGCAGCAACATCTT…	763	EZ981707	dbj|BAF36817.1|-pxS-adenosyl-L-homocysteine hydrolase [Plutella xylostella] (1e-136)
FQ031332	GTTAGGTCGTGTCACGGGCCGATTTCTGTTGCCTCCATGTGCTAAGTTTGTTTTATTGTAGATATTGTTTTAATAAAATAATACATCTTAGCTTTTATTCCTGACTTTGAATCAGGGGTTTCTTCCGAATAGTTTTTGTACTTGTGTGAAATTAATAAACAATCATGAAGCCACCGTACAAAATTGCTGATGAGAAGTTGGCTGAACTTGGCCGCAAGGAAATCATGTTGGCAGAGAAGGAGATGCCCGGGTTGATGGCATGCCGCCGTAAATATGCTCCGAGCAAAATCCTTAAAGGAGCCAGAATTGCTGGCAGTCTCCACATGACTGTGCAAACCGCTGTCCTTATAGAGACTCTTGTAGAGCTTGGAGCTGAGGTGCAGTGGTCCAGCAGCAACA…	780	EZ981707	dbj|BAF36817.1|-pxS-adenosyl-L-homocysteine hydrolase [Plutella xylostella] (1e-136)
FQ022732	GAGGCTTAGGTGACTATAGAAACAGTTTGTACAAAAAGCAGGCTGGTACCGGTCCGGAATTCCCGGGATGTTAGGTCGTGTCACGGGCCGATTTCTGTTGCCTCCATGTGCTAAGTTTGTTTTATTGTAGATATTGTTTTAATAAAATAATACATCTTAGCTTTTATTCCTGACTTTGAATCAGGGGTTTCTTCCGAATAGTTTTTGTACTTGTGTGAAATTAATAAACAATCATGAAGCCACCGTACAAAATTGCTGATGAGAAGTTGGCTGAACTTGGCCGCAAGGAAATCATGTTGGCAGAGAAGGAGATGCCCGGGTTGATGGCATGCCGCCGTAAATATGCTCCGAGCAAAATCCTTAAAGGAGCCAGAATTGCTGGCAGTCTCCACATGACTG…	1356	EZ981707	dbj|BAF36817.1|-pxS-adenosyl-L-homocysteine hydrolase [Plutella xylostella] (1e-136)
FQ023544	CTGACTTTGAATCAGGGGTTTCTTCCGAATAGTTTTTGTACTTGTGTGAAATTAATAAACAATCATGAAGCCACCGTACAAAATTGCTGATGAGAAGTTGGCTGAACTTGGCCGCAAGGAAATCATGTTGGCAGAGAAGGAGATGCCCGGGTTGATGGCATGCCGCCGTAAATATGCTCCGAGCAAAATCCTTAAAGGAGCCAGAATTGCTGGCAGTCTCCACATGACTGTGCAAACCGCTGTCCTTATAGAGACTCTTGTAGAGCTTGGAGCTGAGGTGCAGTGGTCCAGCAGCAACATCTTCAGTACGCAGGATGAAGCAGCCGCGGCTTTGGTTGCAGTGGGTATCCCGATCTACGCCTGGAAAGGAGAAACTGAAGAGGAATATATATGGTGCAT…	771	EZ981707	dbj|BAF36817.1|-pxS-adenosyl-L-homocysteine hydrolase [Plutella xylostella] (1e-136)
FQ032208	GACGTCCATTACGGCCGGGGGATCGTGAGATTCTGTAGTTGTTATCGAAATCGTGTCGTTGTAAAATAATATATTTTTCGCATATTGTGAAGGTGTATCTAAGTTCAAGGGTTTTGTGAAGTCGTATCGAGTCGTACCAATAATGCTAATATCTCCTGGACCGTGTTAAGGAGTATGTACGATAGTACATGCGGCGCCGCCGCCAGCGTACAGTGCTGCAAAGCACAGCCTGATGGCGACGGACCGCCGCCTCGGGAGCCGCCGCCGGCACCTCTAGAGAGGGACTACAGCGGCTTCGACATAGTCAAGGCCACACAGTATGGTGCGTTCGGACGCGTCAAAGAACTCGTCGAGGCAGGATGGGACGTCAACCAGCCAGACCACGAGACTGTCACACTG…	515	EZ981041	ref|XP_001868452.1|-palmitoyltransferase ZDHHC17 [Culex quinquefasciatus] gb|EDS26911.1| palmitoyltransferase ZDHHC17 [Culex quinquefasciatus] (1e-86)
FQ014906	GAGCTTTACGTGACCTATAGAACAGTTTGTACAAAAAGCAGGCTGGTACCGGTCCGGAATTCCCGGGATTGTAGTTGTTATCGAAATCGTGTCGTTGTAAAATAATATATTTTTCGCATATTGTGAAGGTGTATCTAAGTTCAAGGGTTTTGTGAAGTCGTATCGAGTCGTACCAATAATGCTAATATCTCCTGGACCGTGTTAAGGAGTATGTACGATAGTACATGCGGCGCCGCCGCCAGCGGACAGTGCGGCAAAGCACAGCCTGATGGCGACGGACCGCCGCCTCGGGAGCCGCCGCCGGCACCTCTAGAGAGGGACTACAGTGGCTTCGACATAGTCAAGGCCACACAGTATGGTGCGTTCGGACGCGTCAAAGAACTCGTCGAGGCAGGATGG…	1319	EZ981041	ref|XP_001868452.1|-palmitoyltransferase ZDHHC17 [Culex quinquefasciatus] gb|EDS26911.1| palmitoyltransferase ZDHHC17 [Culex quinquefasciatus] (1e-86)
GW825341	AATTCCCGGGATGTAGTTGTTATCGAAATCGTGTCGTTGTAAAATAATATATTTTTCGCATATTGTGAAGGTGTATCTAAGTTCAAGGGTTTTGTGAAGTCGTATCGAGTCGTACCAATAATGCTAATATCTCCTGGACCGTGTTAAGGAGTATGTACGATAGTACATGCGGCGCCGCCGCCAGCGGACAGTGCGGCAAAGCACAGCCTGATGGCGACGGACCGCCGCCTCGGGAGCCGCCGCCGGCACCTCTAGAGAGGGACTACAGTGGCTTCGACATAGTCAAGGCCACACAGTATGGTGCGTTCGGACGCGTCAAAGAACTCGTCGAGGCAGGATGGGACGTCAACCAGCCAGACCACGAGACTGTCACACTGCTGCACTGGGCCGCAATCAACA…	712	EZ981041	ref|XP_001868452.1|-palmitoyltransferase ZDHHC17 [Culex quinquefasciatus] gb|EDS26911.1| palmitoyltransferase ZDHHC17 [Culex quinquefasciatus] (1e-86)
FQ020107	GGGGCTCTAGGTGACTATAGAACANGTTTGTACAAAAAGCAGGCTGGTACCGGTCCGGAATTCCCGGGATAGTTGTTATCGAAATCGTGTCGTTGTAAAATAATATATTTTTCGCATATTGTGAAGGTGTATCTAAGTTCAAGGGTTTTGTGAAGTCGTATCGAGTCGTACCAATAATGCTAATATCTCCTGGACCGTGTTAAGGAGTATGTACGATAGTACATGCGGCGCCGCCGCCAGCGGACAGTGCGGCAAAGCACAGCCTGATGGCGACGGACCGCCGCCTCGGGAGCCGCCGCCGGCACCTCTAGAGAGGGACTACAGTGGCTTCGACATAGTCAAGGCCACACAGTATGGTGCGTTCGGACGCGTCAAAGAACTCGTCGAGGCAGGATGGGA…	1257	EZ981041	ref|XP_001868452.1|-palmitoyltransferase ZDHHC17 [Culex quinquefasciatus] gb|EDS26911.1| palmitoyltransferase ZDHHC17 [Culex quinquefasciatus] (1e-86)
FQ023450	AGATTCTGTAGTTGTTATCGAAATCGTGTCGTTGTAAAATAATATATTTTTCGCATATTGTGAAGGTGTATCTAAGTTCAAGGGTTTTGTGAAGTCGTATCGAGTCGTACCAATAATGCTAATATCTCCTGGACCGTGTTAAGGAGTATGTACGATAGTACATGCGGCGCCGCCGCCAGCGGACAGTGCGGCAAAGCACAGCCTGATGGCGACGGACCGCCGCCTCGGGAGCCGCCGCCGGCACCTCTAGAGAGGGACTACAGTGGCTTCGACATAGTCAAGGCCACACAGTATGGTGCGTTCGGACGCGTCAAAGAACTCGTCGAGGCAGGATGGGACGTCAACCAGCCAGACCACGAGACTGTCACACTGCTGCACTGGGCCGCAATCAACAACAGG…	677	EZ981041	ref|XP_001868452.1|-palmitoyltransferase ZDHHC17 [Culex quinquefasciatus] gb|EDS26911.1| palmitoyltransferase ZDHHC17 [Culex quinquefasciatus] (1e-86)
FQ032356	TCTTGATTTGGTCGTGAGATTCTGTAGTTGTTATCGAAATCGTGTCGTTGTAAAATAATATATTTTTCGCATATTGTGAAGGTGTATCTAAGTTCAAGGGTTTTGTGAAGTCGTATCGAGTCGTACCAATAATGCTAATATCTCCTGGACCGTGTTAAGGAGTATGTACGATAGTACATGCGGCGCCGCCGCCAGCGGACAGTGCGGCAAAGCACAGCCTGATGGCGACGGACCGCCGCCTCGGGAGCCGCCGCCGGCACCTCTAGAGAGGGACTACAGTGGCTTCGACATAGTCAAGGCCACACAGTATGGTGCGTTCGGACGCGTCAAAGAACTCGTCGAGGCAGGATGGGACGTCAACCAGCCAGACCACGAGACTGTCACACTGCTGCACTGGGC…	758	EZ981041	ref|XP_001868452.1|-palmitoyltransferase ZDHHC17 [Culex quinquefasciatus] gb|EDS26911.1| palmitoyltransferase ZDHHC17 [Culex quinquefasciatus] (1e-86)
FQ030019	GCCTGATGGCGACGGACCGCCGCCTCGGGAGCCGCCGCCGGCACCTCTAGAGAGGGACTACAGTGGCTTCGACATAGTCAAGGCCACACAGTATGGTGCGTTCGGACGCGTCAAAGAACTCGTCGAGGCAGGATGGGACGTCAACCAGCCAGACCACGAGACTGTCACACTGCTGCACTGGGCCGCAATCAACAACAGGCGTGAGATCATCCAGTACTTACTGTCGAAGGGTGCAGCGGTAGACGCCGTGGGTGGAGAACTGCAATCAACTCCACTGCATTGGGCTACGCGGCAGGGCCACTTGGAGGCGACGGTGTTGCTGGTGCGCGCGGGCGCGGACCCCACGCTGCGGGACGCAGAGGGCTGCGCCTGCCTGCACCTGGCGGCGCAGTTCGGGCA…	627	EZ981041	ref|XP_001868452.1|-palmitoyltransferase ZDHHC17 [Culex quinquefasciatus] gb|EDS26911.1| palmitoyltransferase ZDHHC17 [Culex quinquefasciatus] (1e-86)
FQ016598	GGGGAATTGGTGACTATAGAAACAGTTTGTACAAAAAGCAGGCTGGTACCGGTCCGGAATTCCCGGGATCTTGATTTGGTCGTGAGATTCTGTAGTTGTTATCGAAATCGTGTCGTTGTAAAATAATATATTTTTCGCATATTGTGAAGGTGTATCTAAGTTCAAGGGTTTTGTGAAGTCGTATCGAGTCGTACCAATAATGCTAATATCTCCTGGACCGTGTTAAGGAGTATGTACGATAGTACATGCGGCGCCGCCGCCAGCGGACAGTGCGGCAAAGCACAGCCTGATGGCGACGGACCGCCGCCTCGGGAGCCGCCGCCGGCACCTCTAGAGAGGGACTACAGTGGCTTCGACATAGTCAAGGCCACACAGTATGGTGCGTTCGGACGCGTCAAA…	1331	EZ981041	ref|XP_001868452.1|-palmitoyltransferase ZDHHC17 [Culex quinquefasciatus] gb|EDS26911.1| palmitoyltransferase ZDHHC17 [Culex quinquefasciatus] (1e-86)
FQ026638	GTTTGGTTGTTCTTGATTTGGTCGTGAGATTCTGTAGTTGTTATCGAAATCGTGTCGTTGTAAAATAATATATTTTTCGCATATTGTGAAGGTGTATCTAAGTTCAAGGGTTTTGTGAAGTCGTATCGAGTCGTACCAATAATGCTAATATCTCCTGGACCGTGTTAAGGAGTATGTACGATAGTACATGCGGCGCCGCCGCCAGCGGACAGTGCGGCAAAGCACAGCCTGATGGCGACGGACCGCCGCCTCGGGAGCCGCCGCCGGCACCTCTAGAGAGGGACTACAGTGGCTTCGACATAGTCAAGGCCACACAGTATGGTGCGTTCGGACGCGTCAAAGAACTCGTCGAGGCAGGATGGGACGTCAACCAGCCAGACCACGAGACTGTCACACTGC…	584	EZ981041	ref|XP_001868452.1|-palmitoyltransferase ZDHHC17 [Culex quinquefasciatus] gb|EDS26911.1| palmitoyltransferase ZDHHC17 [Culex quinquefasciatus] (1e-86)
GW825955	CCGGAATTCCCGGGATCAGAAATGTCAATAATATGTGTTTGGTTGTTCTTGATTTGGTCGTGAGATTCTGTAGTTGTTATCGAAATCGTGTCGTTGTAAAATAATATATTTTTCGCATATTGTGAAGGTGTATCTAAGTTCAAGGGTTTTGTGAAGTCGTATCGAGTCGTACCAATAATGCTAATATCTCCTGGACCGTGTTAAGGAGTATGTACGATAGTACATGCGGCGCCGCCGCCAGCGGACAGTGCGGCAAAGCACAGCCTGATGGCGACGGACCGCCGCCTCGGGAGCCGCCGCCGGCACCTCTAGAGAGGGACTACAGTGGCTTCGACATAGTCAAGGCCACACAGTATGGTGCGTTCGGACGCGTCAAAGAACTCGTCGAGGCAGGATGGG…	594	EZ981041	ref|XP_001868452.1|-palmitoyltransferase ZDHHC17 [Culex quinquefasciatus] gb|EDS26911.1| palmitoyltransferase ZDHHC17 [Culex quinquefasciatus] (1e-86)
FQ027269	ATTTGATCTGGAGACTCCGTAACTGTTAACTAAATCATGTCGTTGTAAAATAATATATTTTTCGCATATTGTGAAGGTGTATCTAAGTTCAAGGGTTTTGTGAAGTCGTATCGAGTCGTACCAATAATGCTAATATCTCCTGGACCGTGTTAAGGAGTATGTACGATAGTACATGCGGCGCCGCCGCCAGCGGACAGTGCGGCAAAGCACAGCCTGATGGCGACGGACCGCCGCCTCGGGAGCCGCCGCCGGCACCTCTAGAGAGGGACTACAGTGGCTTCGACATAGTCAAGGCCACACAGTATGGTGCGTTCGGACGCGTCAAAGAACTCGTCGAGGCAGGATGGGACGTCAACCAGCCAGACCACGAGACTGTCACACTGCTGCACTGGGCCGCAA…	552	EZ981041	ref|XP_001868452.1|-palmitoyltransferase ZDHHC17 [Culex quinquefasciatus] gb|EDS26911.1| palmitoyltransferase ZDHHC17 [Culex quinquefasciatus] (1e-86)
FQ023278	AGAAATGTCAATAATATGTGTTTGGTTGTTCTTGATTTGGTCGTGAGATTCTGTAGTTGTTATCGAAATCGTGTCGTTGTAAAATAATATATTTTTCGCATATTGTGAAGGGGTATCTAAGTTCAAGGGTTTTGTGAAGTCGTATCGAGTCGTACCAATAATGCTAATATCTCCTGGACCGTGTTAAGGAGTATGTACGATAGTACATGCGGCGCCGCCGCCAGCGGACAGTGCGGCAAAGCACAGCCTGATGGCGACGGACCGCCGCCTCGGGAGCCGCCGCCGGCACCTCTAGAGAGGGACTACAGTGGCTTCGACATAGTCAAGGCCACACAGTATGGTGCGTTCGGACGCGTCAAAGAACTCGTCGAGGCAGGATGGGACGTCAACCAGCCAGAC…	674	EZ981041	ref|XP_001868452.1|-palmitoyltransferase ZDHHC17 [Culex quinquefasciatus] gb|EDS26911.1| palmitoyltransferase ZDHHC17 [Culex quinquefasciatus] (1e-86)
FQ017344	GGGGCTTTAGGTGACTATAGAACACGTTTGTACAAAAAAGCAGGCTGGTACCGGTCCGGAATTCCCGGGATGTTCTTGATTTGGTCGTGAGATTCTGTAGTTGTTATCGAAATCGTGTCGTTGTAAAATAATATATTTTTCGCATATTGTGAAGGTGTATCTAAGTTCAAGGGTTTTGTGAAGTCGTATCGAGTCGTACCAATAATGCTAATATCTCCTGGACCGTGTTAAGGAGTATGTACGATAGTACATGCGGCGCCGCCGCCAGCGGACAGTGCGGCAAAGCACAGCCTGATGGCGACGGACCGCCGCCTCGGGAGCCGCCGCCGGCACCTCTAGAGAGGGACTACAGTGGCTTCGACATAGTCAAGGCCACACAGTATGGTGCGTTCGGACGCG…	1267	EZ981041	ref|XP_001868452.1|-palmitoyltransferase ZDHHC17 [Culex quinquefasciatus] gb|EDS26911.1| palmitoyltransferase ZDHHC17 [Culex quinquefasciatus] (1e-86)
GW826446	AATTCCCGGGATAGAAAATCACGAAATCAGATTATCAGAAATGTCAATAATATGTGTTTGGTTGTTCTTGATTTGGTCGTGAGATTCTGTAGTTGTTATCGAAATCGTGTCGTTGTAAAATAATATATTTTTCGCATATTGTGAAGGTGTATCTAAGTTCAAGGGTTTTGTGAAGTCGTATCGAGTCGTACCAATAATGCTAATATCTCCTGGACCGTGTTAAGGAGTATGTACGATAGTACATGCGGCGCCGCCGCCAGCGGACAGTGCGGCAAAGCACAGCCTGATGGCGACGGACCGCCGCCTCGGGAGCCGCCGCCGGCACCTCTAGAGAGGGACTACAGTGGCTTCGACATAGTCAAGGCCACACAGTATGGTGCGTTCGGACGCGTCAAAGAA…	748	EZ981041	ref|XP_001868452.1|-palmitoyltransferase ZDHHC17 [Culex quinquefasciatus] gb|EDS26911.1| palmitoyltransferase ZDHHC17 [Culex quinquefasciatus] (1e-86)
FQ026892	GAAATGTCAATAATATGTGTTTGGTTGTTCTTGATTTGGTCGTGAGATTCTGTAGTTGTTATCGAAATCGTGTCGTTGTAAAATAATATATTTTTCGCATATTGTGAAGGTGTATCTAAGTTCAAGGGTTTTGTGAAGTCGTATCGAGTCGTACCAATAATGCTAATATCTCCTGGACCGTGTTAAGGAGTATGTACGATAGTACATGCGGCGCCGCCGCCAGCGGACGGTGCGGCAAAGCACAGCCTGATGGCGACGGACCGCCGCCTCGGGAGCCGCCGCCGGCACCTCTAGAGAGGGACTACAGTGGCTTCGACATAGTCAAGGCCACACAGTATGGTGCGTTCGGACGCGTCAAAGAACTCGTCGAGGCAGGATGGGACGTCAACCAGCCAGACC…	734	EZ981041	ref|XP_001868452.1|-palmitoyltransferase ZDHHC17 [Culex quinquefasciatus] gb|EDS26911.1| palmitoyltransferase ZDHHC17 [Culex quinquefasciatus] (1e-86)
FQ023361	TGTGTTTGGTTGTTCTTGATTTGGTCGTGAGATTCTGTAGTTGTTATCGAAATCGTGTCGTTGTAAAATAATATATTTTTCGCATATTGTGAAGGTGTATCTAAGTTCAAGGGTTTTGTGAAGTCGTATCGAGTCGTACCAATAATGCTAATATCTCCTGGACCGTGTTAAGGAGTATGTACGATAGTACATGCGGCGCCGCCGCCAGCGGACAGTGCGGCAAAGCACAGCCTGATGGCGACGGACCGCCGCCTCGGGAGCCGCCGCCGGCACCTCTAGAGAGGGACTACAGTGGCTTCGACATAGTCAAGGCCACACAGTATGGTGCGTTCGGACGCGTCAAAGAACTCGTCGAGGCAGGATGGGACGTCAACCAGCCAGACCACGAGACTGTCACAC…	716	EZ981041	ref|XP_001868452.1|-palmitoyltransferase ZDHHC17 [Culex quinquefasciatus] gb|EDS26911.1| palmitoyltransferase ZDHHC17 [Culex quinquefasciatus] (1e-86)
GW826457	ATTCCCGGGTATTGCTTCGGCACGAATGAGCCGGCTCAACCGGTATTATACCACGGCCTCACAGAAAACTGACGTGAAACACGCTTGCGTTGTTTTTCGTCGTGTGAATGAGGTTACCGGAGGCCCAATTTCCTACTCCCTTTTCCTAATCTCCCCAATCCCTGAATGCCCTACAATCTCCAAAATGCCGCGCTTGTAACGCCTCTGGTGTTACAGGTGTCCATGGCCGCCGCCGATTGCTTACCATCAGGTGATCCGTCTCCTCGTTTAGCAGGTTATCTGATAAAAAGAAATACACACGCACACATACTGACACTGACATTTTGGTGCTTCAATCATTTCTAAGTAACATTACGTCCGCCCTCTTTTCATCGTTTTTGGTTTTTATCTCTTAATACC…	652	EZ982572
GW824876	TAACGTGGTAACACATTACTTTACAAAGTGTGGGAAAGCCATGCTTCGGCACGAATGAGCCGGCTCAACCGCGATTATACCACGGCCTCACAGAAAACTGACGTGAAACACGCTTGCGTTGTTTTTCGTCGTGTGAATGAGGTTACCGGAGGCCCAATTTCCTACTCCCTTTTCCTAATCTCCCCAATCCCTGAATGCCCTACAATCTCCAAAATGCCGCGCTTGTAACGCCTCTGGTGTTACAGGTGTCCATGGCCGCCGCCGATTGCTTACCATCAGGTGATCCGTCTCCTCGTTTAGCAGGTTATCTGATAAAAAGAAATACACACGCACACATACTGACACTGACATTTTGGTGCTTCAATCATTTCTAAGTAACATTACGTCCGCCCTCTTTTC…	671	EZ982572
FQ020224	GGAGAATAGGTGACCTATAGAACAGTTTGTACAAAAAAGCAGGCTGGTACCGGTCCGGAATTCCCGGGATGTTGAAAAAATGGCGGACACAGTCTCTTGAAACTACTGTGGAACCAGTGCCTTTAGCCAAACGCCACTTTAGCGCTTGTCTACAGAGAGAGTAGAAAACGAAATGTATGGGGATGACACTGGCAAGTGTCAAAATTTACGTCAATCCCATATAATTTTGGTTTTCTATTCTACAAGTAGACAAGCGCTAAATGGCGTTTGGCTACAGCTGCTGGTTACTATAGACTTACAAGAACATATACACATTGACACGAAGGACATCTGGTACTTTCTCAAGTCTGGGAACGTGGTAACACATTACTTTACAAAGTGTGGGAAAGCCATGCTTCG…	1241	EZ982572
FQ031522	GTGTATTGTTAAGCCATAACGAAATACTTTCATTATCATCAGTTTATTCTGTAAATACGTGCAGAATAATCAAATTAGATAATTATAGTTCATTGCGATACTTGAAAGTAAAACCATCTTATTGCTCATAAGTAAAAATGGCCTTATCGAAACCAATTATGAATTTACTGAGTTCTTATTTACAAAATTTATATTTGCATCCTATTAAAACTAAAGCTATTACAAGTTGCGTGGTAGGTTCAGTTGGCAGCTTAGCATCCCAACTGGTAGCTGGTGAAAAAATCAAGGTTGACACAATTTCTGCTTTCGCCTTATATGGTTTATTCTTCGGCGGCACCATCCCACATTATTTATATGAAATCACAGAAAGACTGTTCCCTGAAGAAGTGGTTGCATTCC…	643	EZ981213	ref|NP_001040524.1|-peroxisomal membrane protein PMP22 [Bombyx mori] gb|ABF51352.1| peroxisomal membrane protein PMP22 [Bombyx mori] (1e-66)
GW826462	GGTGACCTATAGAACAGTTTGTACAAAACAGCAGGCTGTTACGGTCCGGAATCCCGGGATCTTTGGATTGTACTACGTTTATTGATAAGCGATAACAAAATACTTTCATTATCATCAGTTTATTCTGTAAATACGTGCAGAATAATCAAATTAGATAATTATAGTTCATTGCGATACTTGAAAGTAAAACCATCTTATTGCTCATAAGTAAAAATGGCCTTATCGAAACCAATTATGAATTTACTGAGTTCTTATTTACAAAATTTATATTTGCATCCTATTAAAACTAAAGCTATTACAAGTTGCGTGGTAGGTTCAGTTGGCAGCTTAGCATCCCAACTGGTAGCTGGTGAAAAAATCAAGGTTGACACAATTTCTGCTTTCGCCTTATATGGTTTA…	832	EZ981213	ref|NP_001040524.1|-peroxisomal membrane protein PMP22 [Bombyx mori] gb|ABF51352.1| peroxisomal membrane protein PMP22 [Bombyx mori] (1e-66)
FQ028285	GTTTATTGATAAGCGATAACAAAATACTTTCATTATCATCAGTTTATTCTGTAAATACGTGCAGAATAATCAAATTAGATAATTATAGTTCATTGCGATACTTGAAAGTAAAACCATCTTATTGCTCATAAGTAAAAATGGCCTTATCGAAACCAATTATGAATTTACTGAGTTCTTATTTACAAAATTTATATTTGCATCCTATTAAAACTAAAGCTATTACAAGTTGCGTGGTAGGTTCAGTTGGCAGCTTAGCATCCCAACTGGTAGCTGGTGAAAAAATCAAGGTTGACACAATTTCTGCTTTCGCCTTATATGGTTTATTCTTCGGCGGCACCATCCCACATTATTTATATGAAATCACAGAAAGACTGTTCCCTGAAGAAGTGGTTGCATTCC…	824	EZ981213	ref|NP_001040524.1|-peroxisomal membrane protein PMP22 [Bombyx mori] gb|ABF51352.1| peroxisomal membrane protein PMP22 [Bombyx mori] (1e-66)
FQ031667	TACGTGCAGAATAATCAAATTAGATAATTATAGTTCATTGCGATACTTGAAAGTAAAACCATCTTATTGCTCATAAGTAAAAATGGCCTTATCGAAACCAATTATGAATTTACTGAGTTCTTATTTACAAAATTTATATTTGCATCCTATTAAAACTAAAGCTATTACAAGTTGCGTGGTAGGTTCAGTTGGCAGCTTAGCATCCCAACTGGTAGCTGGTGAAAAAATCAAGGTTGACACAATTTCTGCTTTCGCCTTATATGGTTTATTCTTCGGCGGCACCATCCCACATTATTTATATGAAATCACAGAAAGACTGTTCCCTGAAGAAGTGGTTGCATTCCCTCTTGTGAAGAAACTGTTATTTGAAAGATTACTATTTGCTCCATTCATCCAAGC…	841	EZ981213	ref|NP_001040524.1|-peroxisomal membrane protein PMP22 [Bombyx mori] gb|ABF51352.1| peroxisomal membrane protein PMP22 [Bombyx mori] (1e-66)
FQ029118	TCCGCGTAATCCGACCTCCATTGCCTTGTATTGTTTTATCCCTCCAGATAAATTTTGGCGGTCTATTTTTTTAAAACTAGATTAGGAGACCAGATTTTAAAATGGCTATCGGTGCCGGAATGTCTTGTGTGAAATATCTGCTGTTTTGCTTCCATCTTTTGTTCGCGATCACGGGTCTTATAATCCTGATTGTTGGCATCCAATCAGAGATTAATTCTTCTCCGTACATCAACCTGACTGATGAGAACTTCTACACATCAGGACCCATTGTCCTGATCATAGTTGGAGTGATTGTGTTCATTGTTGCCTTCTTCGGATGCTGTGGTGCAGTCAAGGAAAATCACTGTATGATAGTCACTTTCTCAGTGTTCCTGCTGATCATCTTCGTGGCTGAGCTGG…	516	EZ983654	gb|AAF90147.1|AF274021_1-tetraspanin D107 [Manduca sexta] (1e-86)
FQ029165	TTGCGTTGTATTGTTTTATCGCTCAAGATAAATTTTGGCGGTCTATTTTTTTAAAACTAGATTAGGAGACAAGATTTTAAAATGGCTATCGGTGCAGGAATGTCTTGTGTGAAATATCTGCTGTTTTGCTTCAATCTTTTGTTCGCGATCACGGGTCTTATAATCCTGATTGTTGGCATCAAATCAGAGATTAATTCTTCTCCGTACATCAACCTGACTGATGAGAACTTCTACACATCAGGACCCATTGTCCTGATCATAGTTGGAGTGATTGTGTTCATTGTTGCCTTCTTCGGATGCTGTGGTGCAGTCAAGGAAAATCACTGTATGATAGTCACTTTCTCAGTGTTCCTGCTGATCATCTTCGTGGCTGAGCTGGCTGTCGGCATCGCAGGCTAC…	730	EZ983654	gb|AAF90147.1|AF274021_1-tetraspanin D107 [Manduca sexta] (1e-86)
FQ024319	ATCGGACGTCGATTGCGTTGTATTGTTTTATCGCTCAAGATAAATTTTGGCGGTCTATTTTTTTAAAACTAGATTAGGAGACAAGATTTTAAAATGGCTATCGGTGCAGGAATGTCTTGTGTGAAATATCTGCTGTTTTGCTTCAATCTTTTGTTCGCGATCACGGGTCTTATAATCCTGATTGTTGGCATCAAATCAGAGATTAATTCTTCTCCGTACATCAACCTGACTGATGAGAACTTCTACACATCAGGACCCATTGTCCTGATCATAGTTGGAGTGATTGTGTTCATTGTTGCCTTCTTCGGATGCTGTGGTGCAGTCAAGGAAAATCACTGTATGATAGTCACTTTCTCAGTGTTCCTGCTGATCATCTTCGTGGCTGAGCTGGCTGTCGGC…	703	EZ983654	gb|AAF90147.1|AF274021_1-tetraspanin D107 [Manduca sexta] (1e-86)
FQ022983	AAGACTTGGTGACTATAGAAACAGTTTGTAAAAAAAGCAGGCTGGTACCGGTCCGGAATTCCCGGGATCGGACGTCGATTGCGTTGTATTGTTTTATCGCTCAAGATAAATTTTGGCGGTCTATTTTTTTAAAACTAGATTAGGAGACAAGATTTTAAAATGGCTATCGGTGCAGGAATGTCTTGTGTGAAATATCTGCTGTTTTGCTTCAATCTTTTGTTCGCGATCACGGGTCTTATAATCCTGATTGTTGGCATCAAATCAGAGATTAATTCTTCTCCGTACATCAACCTGACTGATGAGAACTTCTACACATCAGGACCCATTGTCCTGATCATAGTTGGAGTGATTGTGTTCATTGTTGCCTTCTTCGGATGCTGTGGTGCAGTCAAGGAAAAT…	1316	EZ983654	gb|AAF90147.1|AF274021_1-tetraspanin D107 [Manduca sexta] (1e-86)
FQ024795	GGAAAATCACTGTATGATAGTCACTTTCTCAGTGTTCCTGCTGATCATCTTCGTGGCTGAGCTGGCTGTCGGCATCGCAGGCTACATGAGACACCAAGACCTAGAGAACTCCATTGTAGACCACCTGAATAAGACCATCAAGGAGTACCCCACTAACAAGGACGTCGCCAAGACCTTCGACATCGTGCAGACTGATTTGCAATGCTGCGGTATCTACGGTCCCGGTGACTGGGCTGCGAACAACATCACCACCCTGCCCAGCACGTGCTGCTCAGGCCAGGAGATCACCAGCGGAGTGGCTGCCCCATGCACTGAGACCTCTGAACACTTCCACAAAGATGGCTGCCTGAACAAACTCGTTGCTTACTTCAAGGATATCGCTATGGTGCTCGGTGGTGT…	731	EZ983654	gb|AAF90147.1|AF274021_1-tetraspanin D107 [Manduca sexta] (1e-86)
FQ016847	AGGGCTTTCGCTGACCTATAGAACAGTTTGTACAAAAAAGCAGGCTGGTACCGGTCCGGAATTCCCGGGACGGACGTCGATTGCGTTGTATTGTTTTATCGCTCAAGATAAATTTTGGCGGTCTATTTTTTTAAAACTAGATTAGGAGACAAGATTTTAAAATGGCTATCGGTGCAGGAATGTCTTGTGTGAAATATCTGCTGTTTTGCTTCAATCTTTTGTTCGCGATCACGGGTCTTATAATCCTGATTGTTGGCATCAAATCAGAGATTAATTCTTCTCCGTACATCAACCTGACTGATGAGAACTTCTACACATCAGGACCCATTGTCCTGATCATAGTTGGAGTGATTGTGTTCATTGTTGCCTTCTTCGGATGCTGTGGTGCAGTCAAGGAAA…	1261	EZ983654	gb|AAF90147.1|AF274021_1-tetraspanin D107 [Manduca sexta] (1e-86)
FQ030822	CGTCCATTGCGTTGTATTGTTTTATCGCTCAAGATAAATTTTGGCGGTCTATTTTTTTAAAACTAGATTAGGAGACAAGATTTTAAAATGGCTATCGGTGCAGGAATGTCTTGTGTGAAATATCTGCTGTTTTGCTTCAATCTTTTGTTCGCGATCACGGGTCTTATAATCCTGATTGTTGGCATCAAATCAGAGATTAATTCTTCTCCGTACATCAACCTGACTGATGAGAACTTCTACACATCAGGACCCATTGTCCTGATCATAGTTGGAGTGATTGTGTTCATTGTTGCCTTCTTCGGATGCTGTGGTGCAGTCAAGGAAAATCACTGTATGATAGTCACTTTCTCAGTGTTCCTGCTGATCATCTTCGTGGCTGAGCTGGCTGTCGGCATCGCA…	747	EZ983654	gb|AAF90147.1|AF274021_1-tetraspanin D107 [Manduca sexta] (1e-86)
FQ030387	CGGACGTCGATTGCGTTGTATTGTTTTATCGCTCAAGATAAATTTTGGCGGTCTATTTTTTTAAAACTAGATTAGGAGACAAGATTTTAAAATGGCTATCGGTGCAGGAATGTCTTGTGTGAAATATCTGCTGTTTTGCTTCAATCCTTTGTTCGCGATCACGGGTCTTATAATCCTGATTGTTGGCATCAAATCAGAGATTAATTCTTCTCCGTACATCAACCTGACTGATGAGAACTTCTACACATCAGGACCCATTGTCCTGATCATAGTTGGAGTGATTGTGTTCATTGTTGCCTTCTTCGGATGCTGTGGTGCAGTCAAGGAAAATCACTGTATGATAGTCACTTTCTCAGTGTTCCTGCTGATCATCTTCGTGGCTGAGCTGGCTGTCGGCAT…	754	EZ983654	gb|AAF90147.1|AF274021_1-tetraspanin D107 [Manduca sexta] (1e-86)
FQ024961	CGGACGTCGATTGCGTTGTATTGTTTTATCGCTCAAGATAAATTTTGGCGGTCTATTTTTTTAAAACTAGATTAGGAGACAAGATTTTAAAATGGCTATCGGTGCAGGAATGTCTTGTGTGAAATATCTGCTGTTTTGCTTCAATCTTTTGTTCGCGATCACGGGTCTTATAATCCTGATTGTTGGCATCAAATCAGAGATTAATTCTTCTCCGTACATCAACCTGACTGATGAGAACTTCTACACATCAGGACCCATTGTCCTGATCATAGTTGGAGTGATTGTGTTCATTGTTGCCTTCTTCGGATGCTGTGGTGCAGTCAAGGAAAATCACTGTATGATAGTCACTTTCTCAGTGTTCCTGCTGATCATCTTCGTGGCTGAGCTGGCTGTCGGCAT…	756	EZ983654	gb|AAF90147.1|AF274021_1-tetraspanin D107 [Manduca sexta] (1e-86)
FQ023251	CGGACGTCGATTGCGTTGTATTGTTTTATCGCTCAAGATAAATTTTGGCGGTCTATTTTTTTAAAACTAGATTAGGAGACAAGATTTTAAAATGGCTATCGGTGCAGGAATGTCTTGTGTGAAATATCTGCTGTTTTGCTTCAATCTTTTGTTCGCGATCACGGGTCTTATAATCCTGATTGTTGGCATCAAATCAGAGATTAATTCTTCTCCGTACATCAACCTGACTGATGAGAACTTCTACACATCAGGACCCATTGTCCTGATCATAGTTGGAGTGATTGTGTTCATTGTTGCCTTCTTCGGATGCTGTGGTGCAGTCAAGGAAAATCACTGTATGATAGTCACTTTCTCAGTGTTCCTGCTGATCATCTTCGTGGCTGAGCTGGCTGTCGGCAT…	766	EZ983654	gb|AAF90147.1|AF274021_1-tetraspanin D107 [Manduca sexta] (1e-86)
FQ023674	GTTGTATTGTTTTATCGCTCAAGATAAATTTTGGCGGTCTATTTTTTTAAAACTAGATTAGGAGACAAGATTTTAAAATGGCTATCGGTGCAGGAATGTCTTGTGTGAAATATCTGCTGTTTTGCTTCAATCTTTTGTTCGCGATCACGGGTCTTATAATCCTGATTGTTGGCATCAAATCAGAGATTAATTCTTCTCCGTACATCAACCTGACTGATGAGAACTTCTACACATCAGGACCCATTGTCCTGATCATAGTTGGAGTGATTGTGTTCATTGTTGCCTTCTTCGGATGCTGTGGTGCAGTCAAGGAAAATCACTGTATGATAGTCACTTTCTCAGTGTTCCTGCTGATCATCTTCGTGGCTGAGCTGGCTGTCGGCATCGCAGGCTACATGA…	777	EZ983654	gb|AAF90147.1|AF274021_1-tetraspanin D107 [Manduca sexta] (1e-86)
GW826474	GATCAGACATTCGCTATTCTCGGCGTAATCGGACGTCGATTGCGTTGTATTGTTTTATCGCTCAAGATAAATTTTGGCGGTCTATTTTTTTAAAACTAGATTAGGAGACAAGATTTTAAAATGGCTATCGGTGCAGGAATGTCTTGTGTGAAATATCTGCTGTTTTGCTTCAATCTTCTGTTCGCGATCACGGGTCTTATAATCCTGATTGTTGGCATCAAATCAGAGATTAATTCTTCTCCGTACATCAACCTGACTGATGAGAACTTCTACACATCAGGACCCATTGTCCTGATCATAGTTGGAGTGATTGTGTTCATTGTTGCCTTCTTCGGATGCTGTGGTGCAGTCAAGGAAAATCACTGTATGATAGTCACTTTCTCAGTGTTCCTGCTGATC…	624	EZ983654	gb|AAF90147.1|AF274021_1-tetraspanin D107 [Manduca sexta] (1e-86)
FQ025175	CGATTGCGTTGTATTGTTTTATCGCTCAAGATAAATTTTGGCGGTCTATTTTTTTAAAACTAGATTAGGAGACAAGATTTTAAAATGGCTATCGGTGCAGGAATGTCTTGTGTGAAATATCTGCTGTTTTGCTTCAATCTTTTGTTCGCGATCACGGGTCTTATAATCCTGATTGTTGGCATCAAATCAGAGATTAATTCTTCTCCGTACATCAACCTGACTGATGAGAACTTCTACACATCAGGACCCATTGTCCTGATCATAGTTGGAGTGATTGTGTTCATTGTTGCCTTCTTCGGATGCTGTGGTGCAGTCAAGGAAAATCACTGTATGATAGTCACTTTCTCAGTGTTCCTGCTGATCATCTTCGTGGCTGAGCTGGCTGTCGGCATCGCAGGC…	772	EZ983654	gb|AAF90147.1|AF274021_1-tetraspanin D107 [Manduca sexta] (1e-86)
FQ019285	AAGGGATCTAGGTGACNTATAGACAAGTTTGTAAAAAAAGCAGGCTGGTACCGGTCCGGAATTCCCGGGACGGACGTCGATTGCGTTGTATTGTTTTATCGCTCAAGATAAATTTTGGCGGTCTATTTTTTTAAAACTAGATTAGGAGACAAGATTTTAAAATGGCTATCGGTGCAGGAATGTCTTGTGTGAAATATCTGCTGTTTTGCTTCAATCTTTTGTTCGCGATCACGGGTCTTATAATCCTGATTGTTGGCATCAAATCAGAGATTAATTCTTCTCCGTACATCAACCTGACTGATGAGAACTTCTACACATCAGGACCCATTGTCCTGATCATAGTTGGAGTGATTGTGTTCATTGTTGCCTTCTTCGGATGCTGTGGTGCAGTCAAGGAAA…	1216	EZ983654	gb|AAF90147.1|AF274021_1-tetraspanin D107 [Manduca sexta] (1e-86)
FQ023922	CGTCGATTGCGTTGTATTGTTTTATCGCTCAAGATAAATTTTGGCGGTCTATTTTTTTAAAACTAGATTAGGAGACAAGATTTTAAAATGGCTATCGGTGCAGGAATGTCTTGTGTGAAATATCTGCTGTTTTGCTTCAATCTTTTGTTCGCGATCACGGGTCTTATAATCCTGATTGTTGGCATCAAATCAGAGATTAATTCTTCTCCGTACATCAACCTGACTGATGAGAACTTCTACACATCAGGACCCATTGTCCTGATCATAGTTGGAGTGATTGTGTTCATTGTTGCCTTCTTCGGATGCTGTGGTGCAGTCAAGGAAAATCACTGTATGATAGTCACTTTCTCAGTGTTCCTGCTGATCATCTTCGTGGCTGAGCTGGCTGTCGGCATCGCA…	770	EZ983654	gb|AAF90147.1|AF274021_1-tetraspanin D107 [Manduca sexta] (1e-86)
FQ023974	CGTAATCGGACGTCGATTGCGTTGTATTGTTTTATCGCTCAAGATAAATTTTGGCGGTCTATTTTTTTAAAACTAGATTAGGAGACAAGATTTTAAAATGGCTATCGGTGCAGGAATGTCTTGTGTGAAATATCTGCTGTTTTGCTTCAATCTTTTGTTCGCGATCACGGGTCTTATAATCCTGATTGTTGGCATCAAATCAGAGATTAATTCTTCTCCGTACATCAACCTGACTGATGAGAACTTCTACACATCAGGACCCATTGTCCTGATCATAGTTGGAGTGATTGTGTTCATTGTTGCCTTCTTCGGATGCTGTGGTGCAGTCAAGGAAAATCACTGTATGATAGTCACTTTCTCAGTGTTCCTGCTGATCATCTTCGTGGCTGAGCTGGCTGT…	793	EZ983654	gb|AAF90147.1|AF274021_1-tetraspanin D107 [Manduca sexta] (1e-86)
FQ019802	GGGATATAGGGTGCACTATAGACACGTTTGTACAAAAAAGCAGGCTGGTACCGGTCCGGAATTCCCGGGATCGGACGTCGATTGCGTTGTATTGTTTTATCGCTCAAGATAAATTTTGGCGGTCTATTTTTTTAAAACTAGATTAGAAGACAAGATTTTAAAATGGCTATCGGTGCAGGAATGTCTTGTGTGAAATATCTGCTGTTTTGCTTCAATCTTTTGTTCGCGATCACGGGTCTTATAATCCTGATTGTTGGCATCAAATCAGAGATTAATTCTTCTCCATACATCAATCTGACCGATGAGAACTTCTACACATCAGGACCCATTGTCCTGATCATAGTTGGAGTGATTGTGTTCATTGTTGCCTTCTTCGGATGCTGTGGTGCAGTCAAGGAA…	1265	EZ983654	gb|AAF90147.1|AF274021_1-tetraspanin D107 [Manduca sexta] (1e-86)
FQ017610	GGAGCTTTAGCGTGCNTATAGAAACAGTTTGTAAAAAAAGCAGGCTGGTACCGGTCCGGAATTCCCGGGATCGGACGTCGATTGCGTTGTATTGTTTTATCGCTCAAGATAAATTTTGGCGGTCTATTTTTTTAAAACTAGATTAGAAGACAAGATTTTAAAATGGCTATCGGTGCAGGAATGTCTTGTGTGAAATATCTGCTGTTTTGCTTCAATCTTTTGTTCGCGATCACGGGTCTTATAATCCTGATTGTTGGCATCAAATCAGAGATTAATTCTTCTCCATACATCAATCTGACCGATGAGAACTTCTACACATCAGGACCCATTGTCCTGATCATAGTTGGAGTGATTGTGTTCATTGTTGCCTTCTTCGGATGCTGTGGTGCAGTCAAGGAA…	1301	EZ983654	gb|AAF90147.1|AF274021_1-tetraspanin D107 [Manduca sexta] (1e-86)
FQ015217	GAGGCTTTAGGTGCACTATAGAACAGTTTGTAAAAAAAGCAGGCTGGTACCGGTCCGGAATTCCCGGGATCGGACGTCGATTGCGTTGCGTTGTATTGTTTTATCGCTCAAAATAAATTTTGGCGGTCTATTTTTTTAAAACTAGATTAGAAGACAAGATTTTAAAATGGCTATCGGTGCAGGAATGTCTTGTGTGAAATATCTGCTGTTTTGCTTCAATCTTTTGTTCGCGATCACGGGTCTTATAATCCTGATTGTTGGCATCAAATCAGAGATTAATTCTTCTCCGTACATCAACCTGACTGATGAGAACTTCTACACATCAGGACCCATTGTCCTGATCATAGTTGGAGTGATTGTGTTCATTGTTGCCTTCTTCGGATGCTGTGGTGCAGTCAA…	1192	EZ983654	gb|AAF90147.1|AF274021_1-tetraspanin D107 [Manduca sexta] (1e-86)
FQ014547	GAGCATTATGGTGACCTATAGAACAGTTTGTAAAAAAAGCAGGCTGGTACCGGTCCGGAATTCCCGGGATCGTAATCGGACGTCGATTGCGTTGTATTGTTTTATCGCTCAAGATAAATTTTGGCGGTCTATTTTTTTAAAACTAGATTAGAAGACAAGATTTTAAAATGGCTATCGGTGCAGGAATGTCTTGTGTGAAATATCTGCTGTTTTGCTTCAATCTTTTGTTCGCGATCACGGGTCTTATAATTCTGATTGTTGGCATCAAATCAGAGATTAATTCTTCTCCATACATCAACCTGACCGATGAGAACTTCTACACATCAGGACCCATTGTCCTGATCATAGTTGGAGTGATTGTGTTCATTGTTGCCTTCTTCGGATGCTGTGGTGCAGTCA…	1270	EZ983654	gb|AAF90147.1|AF274021_1-tetraspanin D107 [Manduca sexta] (1e-86)
FQ028343	CGGACGTCGATTGCGTTGCGTTGTATTGTTTTATCGCTCAAAATAAATTTTGGCGGTCTATTTTTTTAAAACTAGATTAGAAGACAAGATTTTAAAATGGCTATCGGTGCAGGAATGTCTTGTGTGAAATATCTGCTGTTTTGCTTCAATCTTTTGTTCGCGATCACGGGTCTTATAATCCTGATTGTTGGCATCAAATCAGAGATTAATTCTTCTCCGTACATCAACCTGACTGATGAGAACTTCTACACATCAGGACCCATTGTCCTGATCATAGTTGGAGTGATTGTGTTCATTGTTGCCTTCTTCGGATGCTGTGGTGCAGTCAAGGAAAATCACTGTATGATAGTCACTTTCTCAGTGTTCCTGCTGATCATCTTCGTGGCTGAGCTTGCTGTC…	747	EZ983654	gb|AAF90147.1|AF274021_1-tetraspanin D107 [Manduca sexta] (1e-86)
FQ014631	GGGCATTTGGTGCACTATAGAAACAGTTTGTAAAAAAAGCAGGCTGGTACCGGTCCGGAATTCCCGGGATCGTAATCGGACGTCGATTGCGTTGTATTGTTTTATCGCTCAAGATAAATTTTGGCGGTCTATTTTTTTAAAACTAGATTAGGAGACAAGATTTTAAAATGGCTATCGGTGCAGGAATGTCTTGTGTGAAATATCTGCTGTTTTGCTTCCATCTTTTGTTCGCGATCACGGGTCTTATGATCCTGATTGTTGGCATCAAATCAGAGATTAATTCTTCTCCGTACATCAACCTGACTGATGAGAACTTCTACACATCACGACCCATTGTCCTGATCATAGTTGGAGTGATTGTGTTCATTGTTGCCTTCTTCGGATGCTGTGGTGCAGTCA…	1311	EZ983654	gb|AAF90147.1|AF274021_1-tetraspanin D107 [Manduca sexta] (1e-86)
FQ024797	GTCGATTGCGTTGTATTGTTTTATCGCTCAAGATAAATTTTGGCGGTCTATTTTTTTAAAACTAGATTAGGAGACAAGATTTTAAAATGGCTATCGGTGCAGGAATGTCTTGTGTGAAATATCTGCTGTTTTGCTTCAATCTTTTGTTCGCGATCACGGGTCTTATAATCCTGATTGTTGGCATCAAATCAGAGATTAATTCTTCTCCGTACATCAACCTGACTGATGAGAACTTCTACACATCAGGACCCATTGTCCTGATCATAGTTGGAGTGATTGTGTTCATTGTTGCCTTCTTCGGATGCTGTGGTGCAGTCAAGGAAAATCACTGTATGATAGTCACTTTCTCAGTGTTCCTGCTGATCATCTTCGTGGCTGAGCTGGCTGTCGGCATCGCAG…	702	EZ983654	gb|AAF90147.1|AF274021_1-tetraspanin D107 [Manduca sexta] (1e-86)
FQ030121	GCGTTGTATTGTTTTATCGCTCAAGATAAATTTTGGCGGTCTATTTTTTTAAAACTAGATTAGGAGACAAGATTTTAAAATGGCTATCGGTGCAGGAATGTCTTGTGTGAAATATCTGCTGTTTTGCTTCAATCTTTTGTTCGCGATCACGGGTCTTATAATCCTGATTGTTGGCATCAAATCAGAGATTAATTCTTCTCCGTACATCAACCTGACTGATGAGAACTTCTACACATCAGGACCCATTGTCCTGATCATAGTTGGAGTGATTGTGTTCATTGTTGCCTTCTTCGGATGCTGTGGTGCAGTCAAGGAAAATCACTGTATGATAGTCACTTTCTCAGTGTTCCTGCTGATCATCTTCGTGGCTGAGCTGGCTGTCGGCATCGCAGGCTACAT…	679	EZ983654	gb|AAF90147.1|AF274021_1-tetraspanin D107 [Manduca sexta] (1e-86)
GW826481	GAATTCCCGGGAGTCGAAGTGTTGTTTGCTGCTGGTTGTCATGGCAACCGTCACCAGCTCGGTGATGGGCACCGCCGAGGTGATGAGCCATGTCACCGCCCATTTCGGAAAAGCTCTCGAGGAGTGCAGAGAAGAGTCAGGGCTATCTGCAGAGGTGTTAGAGGAGTTCCAGCACTTCTGGCGAGATGACTTCGAGGTGGTGCACCGGGAGCTGGGCTGCGCCATCATCTGCATGTCCAACAAGTTCTCCCTGCTGCAGGACGACAGCAGGATGCACCACGTCAACATGCACGACTACGTCAAGAGCTTCCCTAACGGCCACGTGTTATCAGAGAAGCTGGTGGGACTGATCCACAACTGTGAGAAGCAGTTCGACAGTATGACGGACGACTGCGAGCG…	627	EZ981811	gb|ABM54824.1|-general odorant-binding protein GOBP2 [Spodoptera litura] (2e-84)
FQ019606	GGGGCTTTAGGTGACTATAGAAACAGTTTGTAAAAAAAGCAGGCTGGTACCGGTCCGGAATTCCCGGGATGACGTCGAAGTGTTGTTTGCTGCTGGTTGTCATGGCAACCGTCACCAGCTCGGTGATGGGCACCGCCGAGGTGATGAGCCATGTCACCGCCCATTTCGGAAAAGCTCTCGAGGAGTGCAGAGAAGAGTCGGGGTTATCTGCAGAGGTGTTAGAGGAGTTCCAGCACTTCTGGCGAGAGGACTTCGAGGTGGTGCACCGGGAGCTGGGCTGCGCCATCATCTGCATGTCCAACAAGTTCTCCCTGCTGCAGGACGACAGCAGGATGCACCACGTCAACATGCACGACTACGTCAAGAGCTTCCCTAACGGCCACGTTTTATCAGAGAAGC…	1226	EZ981811	gb|ABM54824.1|-general odorant-binding protein GOBP2 [Spodoptera litura] (2e-84)
FQ025120	GACGTCGAAGTGTTGTTTGCTGCTGGTTGTCATGGCAACCGTCACCAGCTCGGTGATGGGCACCGCCGAGGTGATGAGCCATGTCACCGCCCATTTCGGAAAAGCTCTCGAGGAGTGCAGAGAAGAGTCAGGGCTATCTGCAGAGGTGTTAGAGGAGTTCCAGCACTTCTGGCGAGATGACTTCGAGGTGGTGCACCGGGAGCTGGGCTGCGCCATCATCTGCATGTCCAACAAGTTCTCCCTGCTGCAGGACGACAGCAGGATGCACCACGTCAACATGCACGACTACGTCAAGAGCTTCCCTAACGGCCACGTGTTATCAGAGAAGCTGGTGGGACTGATCCACAACTGTGAGAAGCAGTTCGACAGTATGACGGACGACTGCGAGCGCGTGGTGAA…	703	EZ981811	gb|ABM54824.1|-general odorant-binding protein GOBP2 [Spodoptera litura] (2e-84)
FQ024027	GACGTCGAAGTGTTGTTTGCTGCTGGTTGTCATGGCAACCGTCACCAGCTCGGTGATGGGCACCGCCGAGGTGATGAGCCATGTCACCGCCCATTTCGGAAAAGCTCTCGAGGAGTGCAGAGAAGAGTCAGGGCTATCTGCAGAGGTGTTAGAGGAGTTCCAGCACTTCTGGCGAGATGACTTCGAGGTGGTGCACCGGGAGCTGGGCTGCGCCATCATCTGCATGTCCAACAAGTTCTCCCTGCTGCAGGACGACAGCAGGATGCACCACGTCAACATGCACGACTACGTCAAGAGCTTCCCTAACGGCCACGTGTTATCAGAGAAGCTGGTGGGACTGATCCACAACTGTGAGAAGCAGTTCGACAGTATGACGGACGACTGCGAGCGCGTGGTGAA…	742	EZ981811	gb|ABM54824.1|-general odorant-binding protein GOBP2 [Spodoptera litura] (2e-84)
FQ026570	GTTGTCATGGCAACCGTCACCAGCTCGGTGATGGGCACCGCCGAGGTGATGAGCCATGTCACCGCCCATTTCGGAAAAGCTCTCGAGGAGTGCAGAGAAGAGTCAGGGTTATCTGCAGAGGTGTTAGAGGAGTTCCAGCACTTCTGGCGAGAGGACTTCGAGGTGGTGCACCGGGAGCTGGGCTGCGCCATCATCTGCATGTCCAACAAGTTCTCCCTGCTGCAGGACGACAGCAGGATGCACCACGTCAACATGCACGACTACGTCAAGAGCTTCCCTAACGGCCACGTTTTATCAGAGAAGCTGGTGGGACTGATCCACAACTGTGAGAAGCAGTTCGACAGTATGACAGACGACTGCGAGCGCGTGGTGAAGGTGGCTGCTTGCTTCAAGGTGGAC…	769	EZ981811	gb|ABM54824.1|-general odorant-binding protein GOBP2 [Spodoptera litura] (2e-84)
FQ030183	CGAGATGACGTCGAAGTGTTGTTTGCTGCTGGTTGTCATGGCAACCGTCACCAGCTCGGTGATGGGCACCGCCGAGGTGATGAGCCATGTCACCGCCCATTTCGGAAAAGCTCTCGAGGAGTGCAGAGAAGAGTCAGGGCTATCTGCAGAGGTGTTAGAGGAGTTCCAGCACTTCTGGCGAGATGACTTCGAGGTGGTGCACCGGGAGCTGGGCTGCGCCATCATCTGCATGTCCAACAAGTTCTCCCTGCTGCAGGACGACAGCAGGATGCACCACGTCAACATGCACGACTACGTCAAGAGCTTCCCTAACGGCCACGTGTTATCAGAGAAGCTGGTGGGACTGATCCACAACTGTGAGAAGCAGTTCGACAGTATGACGGACGACTGCGAGCGCGT…	851	EZ981811	gb|ABM54824.1|-general odorant-binding protein GOBP2 [Spodoptera litura] (2e-84)
FQ029452	TGACGTCGAAGTGTTGTTTGCTGCTGGTTGTCATGGCAACCGTCACCAGCTCGGTGATGGGCACCGCCGAGGTGATGAGCCATGTCACCGCCCATTTCGGAAAAGCTCTCGAGGAGTGCAGAGAAGAGTCAGGGTTATCTGCAGAGGTGTTAGAGGAGTTCCAGCACTTCTGGCGAGAGGACTTCGAGGTGGTGCACCGGGAGCTGGGCTGCGCCATCATCTGCATGTCCAACAAGTTCTCCCTGCTGCAGGACGACAGCAGGATGCACCACGTCAACATGCACGACTACGTCAAGAGCTTCCCTAACGGCCACGTTTTATCAGAGAAGCTGGTGGGACTGATCCACAACTGTGAGAAGCAGTTCGACAGTATGACAGACGACTGCGAGCGCGTGGTGA…	872	EZ981811	gb|ABM54824.1|-general odorant-binding protein GOBP2 [Spodoptera litura] (2e-84)
FQ017784	ATAGCTATAGGTGACTATAGAAACAGTTTGTAAAAAAAGCAGGCTGGTACCGGTCCGGAATTCCCGGGATAAAAAACTACAAAAAAAATACGAATTGTTTTTATTTAATAATATTGTATTAAGTACATTTTGATGTGATATCGCCATGTTTTATTGTCTTTCCTAGTTATTCTAAAACATAATAATAATACAGGTCAACGTCTCAACGAATAATATAATTATAATCAATTTATTTCATGAAAGATACACCTCTAAAAGTAAAAATACAAAAACAATGGTTATCAGTTTATCACTTGGTCAGCAATAAAGTTGATTATAATATCATTTGAAAGCAAATCGTCTCGGAGGAAAAATAAAATGCAAATAGTTATAATCAGAATCTTTCAATAATAATGGATG…	1330	EZ981811	gb|ABM54824.1|-general odorant-binding protein GOBP2 [Spodoptera litura] (2e-84)
GW826514	CACACTCGACGGAGGCGTGTTCTCAGTGTATCCCGCCAAGTGGGTCTTATTGCTCTATTAACCTTTAACGGAAGATAAGTAAATAAAGATCGATAGAAATCGATACTAGTGCATCAGCTCACTGTAAATTTGTTAAAAAAAAGTAAAAGAAGACAACAAAGATGGCCCTATACAGCCTGAAGACCAACATCCAATACGCGACCCTGAAGACCTTGTCGCTGGTTTCCATCAGCGTGATGTCTCCCCAGCAGTCCATTAAAGACCTGTTCCGTACTGCGGACTGTGTGTGCTTCGATGTCGACTCCACAGTCATCAAAGACGAGGGCATTGACGAGCTGGCCAAGTTCTGCGGAAAGGGAGATGAAGTCAAGAGATTGACGGCGGAAGCCATGGGTGGTG…	642	EZ983313	dbj|BAF36819.1|-pxPhosphoserine phosphatase [Plutella xylostella] (1e-106)
FQ028459	TCGACGGAGGCGTGTTCTCGGTGTATCCCGCCAAGTGGGTCTTATTGCTCTATTAACCTTTAACGGAAGATAAGTAAATAAAGATCGATAGAAATCGATACTAGTGCATCAGCTCACTGTAATTTTGTTAAAAAAAGTAAAAGAAGACAACAAAGATGGCCCTATACAGCCTGAAGACCAACATCCAATACGCGACCCTGAAGACCTTGTCGCTGGTTTCCATCAGCGTGATGTCTCCCCAGCAGTCCATTAAAGACCTGTTCCGTACTGCGGACTGTGTGTGCTTCGATGTCGACTCCACAGTCATCAAAGACGAGGGCATTGACGAGCTGGCCAAGTTCTGCGGAAAGGGAGATGAAGTCAAGAGATTGACGGCGGAAGCCATGGGTGGTGGTATGA…	713	EZ983313	dbj|BAF36819.1|-pxPhosphoserine phosphatase [Plutella xylostella] (1e-106)
FQ032618	CATTGACGAGCTGGCCAAGTTCTGCGGAAAGGGAGATGAAGTCAAGAGATTGACGGCGGAAGCCATGGGTGGTGGTATGACCTTCCAAGAGGCTCTGAAGAAGAGGTTGGACATCATCAGACCCAGCGTCTCACAGATCAGAGAGTTCATAGAGACCTTCCCCATTCATCTCACACCTGGAGTAGCGGATCTAGTGAAAGAGCTGCATGAGCGAGGAGTACAGGTGTACCTGGTCTCCGGCGGGTTCCGGAGTCTCATCGAGCCAGTCGCTGAACTGCTCGGCATTCCTCTCACCAACATCTTCGCTAATAGACTTAAATTCTATTTTAATGGTGAATACGCGGGTTTCGATGAAAACGAACCAACCTCTCGGTCTGGTGGCAAGGGCCTGGTGGTCAG…	873	EZ983313	dbj|BAF36819.1|-pxPhosphoserine phosphatase [Plutella xylostella] (1e-106)
FQ026667	AAAAGTGTTTATACTGCAGTTTTTTATTAGTTTATCTTGGAGGATCTAACACCTGAAGACCAACATCCAATACGCGACCCTGAAAACCTTGTCGCTGGTTTCCATCAGCGTGATGTCTCCCCAGCAGTCCATTAAAGACCTGTTCCGTACTGCGGACTGTGTGTGCTTCGATGTCGACTCCACAGTCATCAAAGACGAGGGCATTGACGAGCTGGCCAAGTTCTGCGGAAAGGGAGATGAAGTCAAGAGATTGACGGCGGAAGCCATGGGTGGTGGTATGACCTTCCAAGAGGCTCTAAAGAAGAGGTTGGACATCATCAGACCCAGCGTCTCACAGATCAGAGAGTTCATAGAGACCTTCCCCATTCATCTCACACCTGGAGTAGCGGATCTAGTGAA…	773	EZ983313	dbj|BAF36819.1|-pxPhosphoserine phosphatase [Plutella xylostella] (1e-106)
FQ019483	GGGAGATGTAGGTGCACTATAGAACAGTTTGTACAAAAAAGCAGGCTGGTACCGGTCCGGAATTCCCGGGATCTAACACCTGAAGACCAACATCCAATACGCGACCCTGAAAACCTTGTCGCTGGTTTCCATCAGCGTGATGTCTCCCCAGCAGTCCATTAAAGACCTGTTCCGTACTGCGGACTGTGTGTGCTTCGATGTCGACTCCACAGTCATCAAAGACGAGGGCATTGACGAGCTGGCCAAGTTCTGCGGAAAGGGAGATGAAGTCAAGAGATTGACGGCGGAAGCCATGGGTGGTGGTATGACCTTCCAAGAGGCTCTAAAGAAGAGGTTGGACATCATCAGACCCAGCGTCTCACAGATCAGAGAGTTCATAGAGACCTTCCCCATTCATCT…	1295	EZ983313	dbj|BAF36819.1|-pxPhosphoserine phosphatase [Plutella xylostella] (1e-106)
GW824758	GATTGCCTTTCGTGAAACACATTGTCGTTCAGTGTCGAGCATTTTTCATTTGCGTTTCTACCGTGATTATGACCTCTTACACTGACAAGGGAAGGAAACCAGAAGACGGCCGCTTCTTAGCTTTTGATCATCTTACTTTCTGGGTGTCCAATGCTAAACAGGCAGCCAGTTATTATGTAACGAGATTTGGCTTCGAGCCTTTGGCGTATAGTGGATTGGAGACTGGTTCAAGAAAAATAGCTTCATATGCCGTCAGATTGAATTAAGATAGTCTTCGTATTACAAGCGCAATATGAACCAGAAGAAACAGATTTCGCGAACGAAGTTGCGTACCACGGCGACTTCGTAAAGGATGTGGCATTCCAGGTGGAAAACCTGGACTATATCCTGGAGTACGCC…	768	EZ982812	ref|XP_001121254.1|-PREDICTED: similar to CG11796-PA	isoform A [Apis mellifera] (1e-110)
FQ028644	GTCGTTCAGTGTCGAGCATTTTTCATTGCGTTTCTACCGTGATTATGACCTCTTACACTGACAAGGGAAGGAAACCAGAAGACGGCCGCTTCTTAGCTTTTGATCATCTTACTTTCTGGGTGTCCAATGCTAAACAGGCAGCCAGTTATTATGTAACGAGATTTGGCTTCGAGCCTTTGGCGTATAGTGGATTGGAGACTGGTTCAAGAAAAATAGCTTCATATGCCGTCAGATTGAATAAGATAGTCTTCGTATTACAAGCGCAATATGAACCAGAAGAAACAGATTTCGCGAACGAAGTTGCGTACCACGGCGACTTCGTAAAGGATGTGGCATTCCAGGTGGAAAACCTGGACTATATCCTGGAGTACGCCAGGAAACAGGGAGCCGTGGTCGTGA…	763	EZ982812	ref|XP_001121254.1|-PREDICTED: similar to CG11796-PA	isoform A [Apis mellifera] (1e-110)
FQ017946	ATGGGCTCTAGGTGANTATAGAAACAGTTTGTAAAAAAAGCAGGCTGGTACCGGTCCGGAATTCCCGGGATGAGCATTTTTCATTGCGTTTCTACCGTGATTATGACCTCTTACACTGACAAGGGAAGGAAACCAGAAGACGGCCGCTTCTTAGCTTTTGATCATCTTACTTTCTGGGTGTCCAATGCTAAACAGGCAGCCAGTTATTATGTAACGAGATTTGGCTTCGAGCCTTTGGCGTATAGTGGATTGGAGACTGGTTCAAGAAAAATAGCTTCATATGCCGTCAGATTGAATAAGATAGTCTTCGTATTACAAGCGCAATATGAACCAGAAGAAACAGATTTCGCGAACGAAGTTGCGTACCACGGCGACTTCGTAAAGGATGTGGCATTCCAG…	1277	EZ982812	ref|XP_001121254.1|-PREDICTED: similar to CG11796-PA	isoform A [Apis mellifera] (1e-110)
FQ018129	GGGGCATTTGGTGANTATAGAAACAGTTTGTACAAAAAGCAGGCTGGTACCGGTCCGGAATTCCCGGGATGTGAAACACATTGTCGTTCAGTGTCGAGCATTTTTCATTGCGTTTCTACCGTGATTATGACCTCTTACACTGACAAGGGAAGGAAACCAGAAGACGGCCGCTTCTTAGCTTTTGATCATCTTACTTTCTGGGTGTCCAATGCTAAACAGGCAGCCAGTTATTATGTAACGAGATTTGGCTTCGAGCCTTTGGCGTATAGTGGATTGGAGACTGGTTCAAGAAAAATAGCTTCATATGCCGTCAGATTGAATAAGATAGTCTTCGTATTACAAGCGCAATATGAACCAGAAGAAACAGATTTCGCGAACGAAGTTGCGTACCACGGCGAC…	1377	EZ982812	ref|XP_001121254.1|-PREDICTED: similar to CG11796-PA	isoform A [Apis mellifera] (1e-110)
FQ022350	GGGCATTTCGTGACCTATAGAACAGTTTGTACAAAAAGCAGGCTGGTACCGGTCCGGAATTCCCGGGATGTGAAACACATTGTCGTTCAGTGTCGAGCATTTTTCATTGCGTTTCTACCGTGATTATGACCTCTTACACTGACAAGGGAAGGAAACCAGAAGACGGCCGCTTCTTAGCTTTTGATCATCTTACTTTCTGGGTGTCCAATGCTAAACAGGCAGCCAGTTATTATGTAACGAGATTTGGCTTCGAGCCTTTGGCGTATAGTGGATTGGAGACTGGTTCAAGAAAAATAGCTTCATATGCCGTCAGATTGAATAAGATAGTCTTCGTATTACAAGCGCAATATGAACCAGAAGAAACAGATTTCGCGAACGAAGTTGCGTACCACGGCGACT…	1376	EZ982812	ref|XP_001121254.1|-PREDICTED: similar to CG11796-PA	isoform A [Apis mellifera] (1e-110)
GW826520	AATTCCCGGGATGCCTTTCGTGAAACACATTGTCGTTCAGTGTCGAGCATTTTTCATTGCGTTTCTACCGTGATTATGACCTCTTACACTGACAAGGGAAGGAAACCAGAAGACGGCCGCTTCTTAGCTTTTGATCATCTTACTTTCTGGGTGTCCAATGCTAAACAGGCAGCCAGTTATTATGTAACGAGATTTGGCTTCGAGCCTTTGGCGTATAGTGGATTGGAGACTGGTTCAAGAAAAATAGCTTCATATGCCGTCAGATTGAATAAGATAGTCTTCGTATTACAAGCACAATATGAACCTGAAGAATCAGACTTCGCGAACGAAGTTGCGTACCACGGCGACTTCGTGAAGGATGTGGCGTTCCAGGTGGAAAACCTGGACTATATCCTGGAG…	780	EZ982812	ref|XP_001121254.1|-PREDICTED: similar to CG11796-PA	isoform A [Apis mellifera] (1e-110)
FQ024053	GCCTTTCGTGAAACACATTGTCGTTCAGTGTCGAGCATTTTTCATTGCGTTTCTACCGTGATTATGACCTCTTACACTGACAAGGGAAGGAAACCAGAAGACGGCCGCTTCTTAGCTTTTGATCATCTTACTTTCTGGGTGTCCAATGCTAAACAGGCAGCCAGTTATTATGTAACGAGATTTGGCTTCGAGCCTTTGGCGTATAGTGGATTGGAGACTGGTTCAAGAAAAATAGCTTCATATGCCGTCAGATTGAATAAGATAGTCTTCGTATTACAAGCGCAATATGAACCAGAAGAAACAGATTTCGCGAACGAAGTTGCGTACCACGGCGACTTCGTAAAGGATGTGGCATTCCAGGTGGAAAACCTGGACTATATCCTGGAGTACGCCAGGAAA…	792	EZ982812	ref|XP_001121254.1|-PREDICTED: similar to CG11796-PA	isoform A [Apis mellifera] (1e-110)
FQ030522	CATTTTTCATTGCGTTTCTACCGTGATTATGACCTCTTACACTGACAAGGGAAGGAAACCAGAAGACGGCCGCTTCTTAGCTTTTGATCATCTTACTTTCTGGGTGTCCAATGCTAAACAGGCAGCCAGTTATTATGTAACGAGATTTGGCTTCGAGCCTTTGGCGTATAGTGGATTGGAGACTGGTTCAAGAAAAATAGCTTCATATGCCGTCAGATTGAATAAGATAGTCTTCGTATTACAAGCACAATATGAACCTGAAGAATCAGACTTCGCGAACGAAGTTGCGTACCACGGCGACTTCGTGAAGGATGTGGCGTTCCAGGTGGAAAACCTGGACTATATCCTGGAGTACGCCAGGAAACAGGGAGCCGTGGTCGTGAAGGATTTGTGGCAGGA…	793	EZ982812	ref|XP_001121254.1|-PREDICTED: similar to CG11796-PA	isoform A [Apis mellifera] (1e-110)
FQ022621	GGGGATTTGGTGACCTATAGAACAGTTTGTACAAAAAGCAGGCTGGTACCGGTCCGGAATTCCCGGGATGAAACACATTGTCGTTCAGTGTCGAGCATTTTTCATTGCGTTTCTACCGTGATTATGACCTCTTACACTGACAAGGGAAGGAAACCAGAAGACGGCCGCTTCTTAGCTTTTGATCATCTTACTTTCTGGGTGTCCAATGCTAAACAGGCAGCCAGTTATTATGTAACGAGATTTGGCTTCGAGCCTTTGGCGTATAGTGGATTGGAGACTGGTTCAAGAAAAATAGCTTCATATGCCGTCAGATTGAATAAGATAGTCTTCGTATTACAAGCACAATATGAACCTGAAGAATCAGACTTCGCGAACGAAGTTGCGTACCACGGCGACTTC…	1377	EZ982812	ref|XP_001121254.1|-PREDICTED: similar to CG11796-PA	isoform A [Apis mellifera] (1e-110)
FQ030909	GTGAAACACATTGTCGTTCAGTGTCGAGCATTTTTCATTGCGTTTCTACCGTGATTATGACCTCTTACACTGACAAGGGAAGGAAACCAGAAGACGGCCGCTTCTTAGCTTTTGATCATCTTACTTTCTGGGTGTCCAATGCTAAACAGGCAGCCAGTTATTATGTAACGAGATTTGGCTTCGAGCCTTTGGCGTATAGTGGATTGGAGACTGGTTCAAGAAAAATAGCTTCATATGCCGTCAGATTGAATAAGATAGTCTTCGTATTACAAGCACAATATGAACCTGAAGAATCAGACTTCGCGAACGAAGTTGCGTACCACGGCGACTTCGTGAAGGATGTGGCGTTCCAGGTGGAAAACCTGGACTATATCCTGGAGTACGCCAGGAAACAGGGAG…	785	EZ982812	ref|XP_001121254.1|-PREDICTED: similar to CG11796-PA	isoform A [Apis mellifera] (1e-110)
FQ031827	CATTGTCGTTCAGTGTCGAGCATTTTTCATTGCGTTTCTACCGTGATTATGACCTCTTACACTGACAAGGGAAGGAAACCAGAAGACGGCCGCTTCTTAGCTTTTGATCATCTTACTTTCTGGGTGTCCAATGCTAAACAGGCAGCCAGTTATTATGTAACGAGATTTGGCTTCGAGCCTTTGGCGTATAGTGGATTGGAGACTGGTTCAAGAAAAATAGCTTCATATGCCGTCAGATTGAATAAGATAGTCTTCGTATTACAAGCACAATATGAACCTGAAGAATCAGACTTCGCGAACGAAGTTGCGTACCACGGCGACTTCGTGAAGGATGTGGCGTTCCAGGTGGAAAACCTGGACTATATCCTGGAGTACGCCAGGAAACAGGGAGCCGTGGTC…	756	EZ982812	ref|XP_001121254.1|-PREDICTED: similar to CG11796-PA	isoform A [Apis mellifera] (1e-110)
FQ028555	CACATTGTCGTTCAGTGTCGAGCATTTTTCATTGCGTTTCTACCGTGATTATGACCTCTTACACTGACAAGGGAAGGAAACCAGAAGACGGCCGCTTCTTAGCTTTTGATCATCTTACTTTCTGGGTGTCCAATGCTAAACAGGCAGCCAGTTATTATGTAACGAGATTTGGCTTCGAGCCTTTGGCGTATAGTGGATTGGAGACTGGTTCAAGAAAAATAGCTTCATATGCCGTCAGATTGAATAAGATAGTCTTCGTATTACAAGCGCAATATGAACCAGAAGAAACAGATTTCGCGAACGAAGTTGCGTACCACGGCGACTTCGTAAAGGATGTGGCATTCCAGGTGGAAAACCTGGACTATATCCTGGAGTACGCCAGGAAACAGGGAGCCGTGG…	813	EZ982812	ref|XP_001121254.1|-PREDICTED: similar to CG11796-PA	isoform A [Apis mellifera] (1e-110)
GW826620	GATGAAGCCGAACATGTACGACGCAATCGTTAATAGCTCGCCCGCGAGGAAATATCATAGAAAAGTGCTCTAACAAATGCTTGATACGGACAATCCGAGAGTTTGATAGTATGCTTTCGTTAAGACACTAATTTATCATCATCAGCTACCAGTGTTGTGGGGTGTTTGTTTATAACTTGTGATAAAACAAATCAACAAGATGAGCGGTCCCATAATCATCACGGTTCCCAACAACTACCTGGCCATGGAGGCGGTCGAGGAGTTGGAGTCGAAGGTGCTGGTGGATCTACCATCTCCGGCTCCCTCCAGGAAGCGTCGACTGGACCACCTCACATGGGAGGAGAAGATGCAAAGAAAGAAGTTGAAGAACCGTGTAGCGGCACAAACTTCACGCGACAG…	731	EZ981637	ref|XP_973680.1|-PREDICTED: similar to X box binding protein-1 CG9415-PA [Tribolium castaneum] (4e-25)
FQ030496	CGACGCAATCGTTAATAGCTCGCCCGCGAGGAAATATCATAGAAAAGTGCTCTAACAAATGCTTGATACGGACAATCCGAGAGTTTGATAGTATGCTTTCGTTAAGACACTAATTTATCATCATCAGCTACCAGTGTTGTGGGGTGTTTGTTTATAACTTGTGATAAAACAAATCAACAAGATGAGCGGTCCCATAATCATCACGGTTCCCAACAACTACCTGGCCATGGAGGCGGTCGAGGAGTTGGAGTCGAAGGTGCTGGTGGATCTACCATCTCCGGCTCCCTCCAGGAAGCGTCGACTGGACCACCTCACATGGGAGGAGAAGATGCAAAGAAAGAAGTTGAAGAACCGTGTAGCGGCACAAACTTCACGCGACAGGAAGAAGGCAAAGATGGA…	729	EZ981637	ref|XP_973680.1|-PREDICTED: similar to X box binding protein-1 CG9415-PA [Tribolium castaneum] (4e-25)
FQ023459	CGACGCAATCGTTAATAGCTCGCCCGCGAGGAAATATCATAGAAAAGTGCTCTAACAAATGCTTGATACGGACAATCCGAGAGTTTGATAGTATGCTTTCGTTAAGACACTAATTTATCATCATCAGCTACCAGTGTTGTGGGGTGTTTGTTTATAACTTGTGATAAAACAAATCAACAAGATGAGCGGTCCCATAATCATCACGGTTCCCAACAACTACCTGGCCATGGAGGCGGTCGAGGAGTTGGAGTCGAAGGTGCTGGTGGATCTACCATCTCCAGCTCCCTCCAGGAAGCGTCGACTGGACCACCTCACATGGGAGGAGAAGATGCAAGAAAGAAGTTGAAGAACCGTGTAGCGGCACAAACTTCACGCGACAGGAAGAAGGCAAAGATGGAT…	748	EZ981637	ref|XP_973680.1|-PREDICTED: similar to X box binding protein-1 CG9415-PA [Tribolium castaneum] (4e-25)
FQ031117	GCCGAACATGTACGACGCAATCGTTAATAGCTCGCCCGCGAGGAAATATCATAGAAAAGTGCTCTAACAAATGCTTGATACGGACAATCCGAGAGTTTGATAGTATGCTTTCGTTAAGACACTAATTTATCATCATCAGCTACCAGTGTTGTGGGGTGTTTGTTTATAACTTGTGATAAAACAAATCAACAAGATGAGCGGTCCCATAATCATCACGGTGCCCAACAACTACCTGGCCATGGAGGCGGTCGAGGAGTTGGAGTCGAAGGTGCTGGTGGATCTACCATCTCCGGCTCCCTCCAGGAAGCGTCGACTGGACCACCTCACATGGGAGGAGAAGATGCAAAGAAAGAAGTTGAAGAACCGTGTAGCGGCACAAACTTCACGCGACAGGAAGAA…	794	EZ981637	ref|XP_973680.1|-PREDICTED: similar to X box binding protein-1 CG9415-PA [Tribolium castaneum] (4e-25)
FQ019173	ATGGCTTTAGGTGACCTATAGACACGTTTGTACAAAAAAGCAGGCTGGTACCGGTCCGGAATTCCCGGGATGTACGACGCAATCGTTAATAGCTCGCCCGCGAGGAAATATCATAGAAAAGTGCTCTAACAAATGCTTGATACGGACAATCCGAGAGTTTGATAGTATGCTTTCGTTAAGACACTAATTTATCATCATCAGCTACCAGTGTTGTGGGGTGTTTGTTTATAACTTGTGATAAAACAAATCAACAAGATGAGCGGTCCCATAATCATCACGGTTCCCAACAACTACCTGGCCATGGAGGCGGTCGAGGAGTTGGAGTCGAAGGTGCTGGTGGATCTACCATCTCCGGCTCCCTCCAGGAAGCGTCGACTGGACCACCTCACATGGGAGGAG…	1214	EZ981637	ref|XP_973680.1|-PREDICTED: similar to X box binding protein-1 CG9415-PA [Tribolium castaneum] (4e-25)
FQ016751	GGGGGGCTTCGTGACTATAGAACACGTTTGTACAAAAAGCAGGCTGGTACCGGTCCGGAATTCCCGGGATGAACATGTACGACGCAATCGTTAATAGCTCGCCCGCGAGGAAATATCATAGAAAAGTGCTCTAACAAATGCTTGATACGGACAATCCGAGAGTTTGATAGTATGCTTTCGTTAAGACACTAATTTATCATCATCAGCTACCAGTGTTGTGGGGTGTTTGTTTATAACTTGTGATAAAACAAATCAACAAGATGAGCGGTCCCATAATCATCACGGTGCCCAACAACTACCTGGCCATGGAGGCGGTCGAGGAGTTGGAGTCGAAGGTGCTGGTGGATCTACCATCTCCGGCTCCCTCCAGGAAGCGTCGACTGGACCACCTCACATGGG…	1236	EZ981637	ref|XP_973680.1|-PREDICTED: similar to X box binding protein-1 CG9415-PA [Tribolium castaneum] (4e-25)
FQ017619	ATTCAGATTTGGTGACCTATAGACACGTTTGTACAAAAAGCAGGCTGGTACCGGTCCGGAATTCCCGGGATGCCGAACATGTACGACGCAATCGTTAATAGCTCGCCCGCGAGGAAATATCATAGAAAAGTGCTCTAACAAATGCTTGATACGGACAATCCGAGAGTTTGATAGTATGCTTTCGTTAAGACACTAATTTATCATCATCAGCTACCAGTGTTGTGGGGTGTTTGTTTATAACTTGTGATAAAACAAATCAACAAGATGAGCGGTCCCATAATCATCACGGTTCCCAACAACTACCTGGCCATGGAGGCGGTCGAGGAGTTGGAGTCGAAGGTGCTGGTGGATCTACCATCTCCGGCTCCCTCCAGGAAGCGTCGACTGGACCACCTCACA…	1401	EZ981637	ref|XP_973680.1|-PREDICTED: similar to X box binding protein-1 CG9415-PA [Tribolium castaneum] (4e-25)
FQ027354	AAGCCGTACATGTACGACGCAATCGTTAATAGCTCGCCCGCGAGGAAATATCATAGAAAAGTGCTCTAACAAATGCTTGATACGGACAATCCGAGAGTTTGATAGTATGCTTTCGTTAAGACACTAATTTATCATCATCAGCTACCAGTGTTGTGGGGTGTTTGTTTATAACTTGTGATAAAACAAATCAACAAGATGAGCGGTCCCATAATCATCACGGTGCCCAACAACTACCTGGCCATGGAGGCGGTCGAGGAGTTGGAGTCGAAGGTGCTGGTGGATCTACCATCTCCGGCTCCCTCCAGGAAGCGTCGACTGGACCACCTCACATGGGAGGAGAAGATGCAAAGAAAGAAGTTGAAGAACCGTGTAGCGGCACAAACTTCACGCGACAGGAAG…	732	EZ981637	ref|XP_973680.1|-PREDICTED: similar to X box binding protein-1 CG9415-PA [Tribolium castaneum] (4e-25)
FQ016934	GGGCATTAGGGTGACCTATAGAACAGTTTGTACAAAAAGCAGGCTGGTACCGGTCCGGAATTCCCGGGATAGCCGAACATGTACGACGCAATCGTTAATAGCTCGCCCGCGAGGAAATATCATAGAAAAGTGCTCTAACAAATGCTTGATACGGACAATCCGAGAGTTTGATAGTATGCTTTCGTTAAGACACTAATTTATCATCATCAGCTACCAGTGTTGTGGGGTGTTTGTTTATAACTTGTGATAAAACAAATCAACAAGATGAGCGGTCCCATAATCATCACGGTTCCCAACAACTACCTGGCCATGGAGGCGGTCGAGGAGTTGGAGTCGAAGGTGCTGGTGGATCTACCATCTCCGGCTCCCTCCAGGAAGCGTCGACTGGACCACCTCACA…	1354	EZ981637	ref|XP_973680.1|-PREDICTED: similar to X box binding protein-1 CG9415-PA [Tribolium castaneum] (4e-25)
FQ017871	GGTGATTTAGGGTGACCTATAGAACAGTTTGTACAAAAAAGCAGGCTGGTACCGGTCCGGAATTCCCGGGATGCCGAACATGTACGACGCAATCGTTAATAGCTCGCCCGCGAGGAAATATCATAGAAAAGTGCTCTAACAAATGCTTGATACGGACAATCCGAGAGTTTGATAGTATGCTTTCGTTAAGACACTAATTTATCATCATCAGCTACCAGTGTTGTGGGGTGTTTGTTTATAACTTGTGATAAAACAAATCAACAAGATGAGCGGTCCCATAATCATCACGGTTCCCAACAACTACCTGGCCATGGAGGCGGTCGAGGAGTTGGAGTCGAAGGTGCTGGTGGATCTACCATCTCCGGCTCCCTCCAGGAAGCGTCGACTGGACCACCTCAC…	1382	EZ981637	ref|XP_973680.1|-PREDICTED: similar to X box binding protein-1 CG9415-PA [Tribolium castaneum] (4e-25)
FQ028212	GCCGAACATGTACGACGCAATCGTTAATAGCTCGCCCGCGAGGAAATATCATAGAAAAGTGCTCTAACAAATGCTTGATACGGACAATCCGAGAGTTTGATAGTATGCTTTCGTTAAGACACTAATTTATCATCATCAGCTACCAGTGTTGTGGGGTGTTTGTTTATAACTTGTGATAAAACAAATCAACAAGATGAGCGGTCCCATAATCATCACGGTTCCCAACAACTACCTGGCCATGGAGGCGGTCGAGGAGTTGGAGTCGAAGGTGCTGGTGGATCTACCATCTCCGGCTCCCTCCAGGAAGCGTCGACTGGACCACCTCACATGGGAGGAGAAGATGCAAAGAAAGAAGTTGAAGAACCGTGTAGCGGCACAAACTTCACGCGACAGGAAGAA…	727	EZ981637	ref|XP_973680.1|-PREDICTED: similar to X box binding protein-1 CG9415-PA [Tribolium castaneum] (4e-25)
FQ027868	GCCGAACATGTACGACGCAATCGTTAATAGCTCGCCCGCGAGGAAATATCATAGAAAAGTGCTCTAACAAATGCTTGATACGGACAATCCGAGAGTTTGATAGTATGCTTTCGTTAAGACACTAATTTATCATCATCAGCTACCAGTGTTGTGGGGTGTTTGTTTATAACTTGTGATAAAACAAATCAACAAGATGAGCGGTCCCATAATCATCACGGTTCCCAACAACTACCTGGCCATGGAGGCGGTCGAGGAGTTGGAGTCGAAGGTGCTGGTGGATCTACCATCTCCGGCTCCCTCCAGGAAGCGTCGACTGGACCACCTCACATGGGAGGAGAAGATGCAAAGAAAGAAGTTGAAGAACCGTGTAGCGGCACAAACTTCACGCGACAGGAAGAA…	724	EZ981637	ref|XP_973680.1|-PREDICTED: similar to X box binding protein-1 CG9415-PA [Tribolium castaneum] (4e-25)
FQ016688	GGGGGGGTTACGTGACTATAGACACGTTTGTACAAAAAGCAGGCTGGTACCGGTCCGGAATTCCCGGGATCGAACATGTACGACGCAATCGTTAATAGCTCGCCCGCGAGGAAATATCATAGAAAAGTGCTCTAACAAATGCTTGATACGGACAATCCGAGAGTTTGATAGTATGCTTTCGTTAAGACACTAATTTATCATCATCAGCTACCAGTGTTGTGGGGTGTTTGTTTATAACTTGTGATAAAACAAATCAACAAGATGAGCGGTCCCATAATCATCACGGTTCCCAACAACTACCTGGCCATGGAGGCGGTCGAGGAGTTGGAGTCGAAGGTGCTGGTGGATCTACCATCTCCGGCTCCCTCCAGGAAGCGTCGACTGGACCACCTCACATGG…	1299	EZ981637	ref|XP_973680.1|-PREDICTED: similar to X box binding protein-1 CG9415-PA [Tribolium castaneum] (4e-25)
FQ020462	AAGCAATCGGTGACGTCATAGACAGTTTGTACAAAAAAGCAGGCTGGTACCGGTCCGGAATTCCCGGGATGTACGACGCAATCGTTAATAGCTCGCCCGCGAGGAAATATCATAGAAAAGTGCTCTAACAAATGCTTGATACGGACAATCCGAGAGTTTGATAGTATGCTTTCGTTAAGACACTAATTTATCATCATCAGCTACCAGTGTTGTGGGGTGTTTGTTTATAACTTGTGATAAAACAAATCAACAAGATGAGCGGTCCCATAATCATCACGGTTCCCAACAACTACCTGGCCATGGAGGCGGTCGAGGAGTTGGAGTCGAAGGTGCTGGTGGATCTACCATCTCCGGCTCCCTCCAGGAAGCGTCGACTGGACCACCTCACATGGGAGGAGA…	1348	EZ981637	ref|XP_973680.1|-PREDICTED: similar to X box binding protein-1 CG9415-PA [Tribolium castaneum] (4e-25)
FQ031695	CGAACATGTACGACGCAATCGTTAATAGCTCGCCCGCGAGGAAATATCATAGAAAAGTGCTCTAACAAATGCTTGATACGGACAATCCGAGAGTTTGATAGTATGCTTTCGTTAAGACACTAATTTATCATCATCAGCTACCAGTGTTGTGGGGTGTTTGTTTATAACTTGTGATAAAACAAATCAACAAGATGAGCGGTCCCATAATCATCACGGTTCCCAACAACTACCTGGCCATGGAGGCGGTCGAGGAGTTGGAGTCGAAGGTGCTGGTGGATCTACCATCTCCGGCTCCCTCCAGGAAGCGTCGACTGGACCACCTCACATGGGAGGAGAAGATGCAAAGAAAGAAGTTGAAGAACCGTGTAGCGGCACAAACTTCACGCGACAGGAAGAAGG…	787	EZ981637	ref|XP_973680.1|-PREDICTED: similar to X box binding protein-1 CG9415-PA [Tribolium castaneum] (4e-25)
GW826645	ATACAAAATCATTTTGATGTACGCGTCTATTGTGATCTTGGCCTTGTATTAGCTTTGCGTTATTTATTAGTCTTGTTAGGTTTAAAGCAATGATAAATTGAATTCTCCATAACAATACAACAGTATGGGCGGGGGGAACGGCTCCGGACAAGGCAACGAGACTGAGGATGAGGATCATGAGTTCTTTGATGCTGTGGAAGAGGGAGTCTCCACAAACATGGAAGACACAAATTCCTTTGTGATTAAAGTGCCCGTAAATAGGAAAAACAAAGTAAAAAGCGGTGAAAGTTCAGATGAGTCTGAGGGTGAATCCGTTACTGAGACTCAACAGGTAATTTTCGTGGAAGATAAAGAGCGAACGGAGAGTGCAATGGGCGGTACGGAAGCTGAGAGCACCGC…	858	EZ982514	ref|XP_001604970.1|-PREDICTED: similar to oxysterol binding protein [Nasonia vitripennis] (5e-50)
FQ027720	ATTTTTCATGTAACTACCTTGTTTCGGTATGTAGAAGTGCACTTTTGCTTAAACGATTTAATTGTCATACTATTGTAGACAGATTTTTTGGTGATTTTCAAGGTTGTTGTTTTTCAGTTGAACGTATTACAGTTTGTAATTGGTTGTTCTCTACTCGTTTATTTAATTAACGTGTGTCGCGACTAAAGTGTTGTCGTTCGGCAGTGCAGTATTGTGTTAGACCTGCCTGGTAATAACAAAATCATTTTGATGTACGCGTCTATAGTGATCTTGGCCTTGTATTAGCTTTGCGTTATTTATTAGTCTTGTTAGGTTTAAAGCAATGATAAATTGAATTCTCCATAACAATACAACAGTATGGGCGGGGGGAACGGCTCCGGACAAAGCGACGAGACTGAG…	431	EZ982514	ref|XP_001604970.1|-PREDICTED: similar to oxysterol binding protein [Nasonia vitripennis] (5e-50)
FQ023034	GAGCATTGGTGACTATAGAAACAGTTTGTACAAAAAGCAGGCTGGTACCGGTCCGGAATTCCCGGGATCGAAAAGAATTTTGCGTTTCGGGTTAAAAAAATTAGAAATAATTTCATTCGAAATTAAATATTCCATCAAGAAGTGTGTGTGACACAAAACAAAAAAATGAATATACATTTTTAAAATAACTACCTTGTTTCGGTATGTAGAAGTGCACTTTTGCGAAACGATTTAATTGTCATACTATTGTAGACAGATTTTTTGGTGATTTTCAAGGTTGTTGTTTTTCAGTTGAACGTATTACAGTTTGTAATTGGTTGTTCTCTACTCGTTTATTTAATTAACGTGTGTCGCGACTAAAGTGTTGTCGTTCGGCAGTGCAGTATTGTGTTAGACCTG…	1367	EZ982514	ref|XP_001604970.1|-PREDICTED: similar to oxysterol binding protein [Nasonia vitripennis] (5e-50)
GW826659	ATTGAACATTGGACCGCCAGTATACTTCGTGATCACTGAAGGATTGGACTACTCTGACTTGGAGACACAGAATATGGTATGCGGCACCAGGTTCTGGTAGGTCAGACAGTGTCTCTATGCAACTGTATTCTGCGTATCGCACTCCAAACGAGACCTACATAGCACAGCCGCCCAACTCCTGGCTGGACGACTTCTTCGACTGGGCGTCTTTGAAGAGTTGCTGCAAGTACTTCCCCACCAACTCTAGCTTCTGTCCTAGCAGCCGTGGAACACCGTGCAAGGAATGTCAAATCCAACTACAAGGAAACGAGCAACGTCCAGACGCGGCCGACTTCAACCATTACGTGCCATTCTTCCTGCAAGACATCCCCGACCCGGACGGCTGCGTGAAGGGCGGCC…	764	EZ981342	ref|XP_624752.2|-PREDICTED: similar to Niemann-Pick Type C-1 CG5722-PA isoform 2 [Apis mellifera] (0.0)
GW824704	GGATCTACAAGTTACCTGCTTCGTGGCTTTATTGGCTATTGATACGCATCGGCAGAATGCTAACAGGTTCGACGTGTTGTGCTGCGTGCAGGGCACGAAGGCGGCGGGCGCGGAGGGCGGCGAGGGCGCGCTCTACAACGTCTTCCGCCAGCTCTACGTGCCCTTCCTCATGAAGCGGGAGGTGCGCGCCTCCGTCATGATACTGTTCTTCGCCTGGCTTTGCTCCTCTGTCGCCGTTGCACCTCACATAGAAATCGGTTTAGACCAAGAACTCTCGATGCCTCAAGACAGCTTCCAACTGAAATACTTCCAATATCTAAACCGTTACCTGAACATTGGACCGCCAGTATACTTCGTGATCACTGAAGGATTGGACTACTCTGACTTGGAGACACAGAA…	692	EZ981342	ref|XP_624752.2|-PREDICTED: similar to Niemann-Pick Type C-1 CG5722-PA isoform 2 [Apis mellifera] (0.0)
FQ025703	CACTGGGTCAAGTAGGTCCATCAATGTTCCTGACATCAATGTCGGAGTCAGTATGTTTCTTCCTGGGCGCTCTGTCCGACATGCCGGCCGTGCGAGCCTTCGCCCTGTACGCGGGCGCAGCGCTACTGGTCGACTTCTTACTACAAGTTACCTGCTTTGTGGCTTTATTGGCTATTGATACGCATCGGCAGAATGCTAACAGGTTCGACGTGTTGTGCTGCGTGCAGGGCACGAAGGCGGCGGGCGCGGAGGGCGGCGAGGGCGCGCTCTACAACGTCTTCCGCCAGCTCTACGTGCCCTTCCTCATGAAGCAGTAGGTGCGCGCCCCCCTCTTGACAC	339	EZ981342	ref|XP_624752.2|-PREDICTED: similar to Niemann-Pick Type C-1 CG5722-PA isoform 2 [Apis mellifera] (0.0)
FQ019197	GAGGCTTTAGGTGACCTATAGAACAGTTTGTACAAAAAGCAGGCTGGTACCGGTCCGGAATTCCCGGGATGCAGGCGGCCTAACGAAACTGTTGCTGAACATATTGGAAGGACACTGGGTCAAGTAGGTCCATCAATGTTCCTGACATCAATGTCGGAGTCAGTATGTTTCTTCCTGGGCGCTCTGTCCGACATGCCGGCCGTGCGAGCCTTCGCCCTGTACGCGGGCGCAGCGCTACTGGTCGACTTCTTGCTACAAGTTACCTGCTTCGTGGCTTTATTGGCTATTGATACGCATCGGCAGAATGCTAACAGGTTCGACGTGTTGTGCTGCGTGCAGGGCACGAAGGCGGCGGGCGCGGAGGGCGGCGAGGGCGCGCTCTACAACGTCTTCCGCCAG…	1282	EZ981342	ref|XP_624752.2|-PREDICTED: similar to Niemann-Pick Type C-1 CG5722-PA isoform 2 [Apis mellifera] (0.0)
FQ028418	CAGTCAGACGTGTCCACCATCCTGGTGTCTTACTTCATCATGTTCGCGTATATCGCCATCTCACTTGGAAGGTTCACCGGCTTCTCAAGGCTCCTTATTGATAGCAAAGTCACCTTGGGTCTTGGAGGTGTGACAATCGTACTAGCATCAGTAGTATGTTCAGTGGGTATGTTTGGTTTCGCTGGAGTACCAGCGACGCTGATCATCATCGAAGTTATTCCTTTCCTGGTGCTGGCTGTCGGAGTCGATAATATCTTCATCCTGGTGCAAACTAACCAAAGAGAGGGCAGGCGGCCTAACGAAACTGTTGCTGAACATATTGGAAGGACACTGGGTCAAGTAGGTCCATCAATGTTCCTGACATCAATGTCGGAGTCAGTATGTTTCTTCCTGGGCGCT…	721	EZ981342	ref|XP_624752.2|-PREDICTED: similar to Niemann-Pick Type C-1 CG5722-PA isoform 2 [Apis mellifera] (0.0)
GW826656	GAACAAAATCATGGCTCTGGGCAACGAGACAGGTATCCAGGACATTTGCTTCGCTCCTCTGACGTCATCGTTCAGTGGTCCCATAAAACCATACGACTGTGTGGTGCAGTCTGTCTGGGGCTGGTGGCAGAACGATATCAGCAACTTTGAAGCTGAAGAAGAGGACGGAGAATATCTTAACACTATTCTCAAGTGCTCTGGTAATCCATTCCTGCCGGAATGCCTGGGTTCGTACCGCGGCCCAGTGCTGCCCGCAGTAGCGCTGGGCGGGTTCCTGGCGCCGGGCGAGGCACTCAGCAAGAGGAGCAGGTTCCACGACGCCACCGCACTCATCATCACGCTACTCGTTAACAACAAACACGACAGGGAACAGTTGAAACCGGCTTTGGAATGGGAGAA…	797	EZ981342	ref|XP_624752.2|-PREDICTED: similar to Niemann-Pick Type C-1 CG5722-PA isoform 2 [Apis mellifera] (0.0)
FQ029021	CCTGTCTTCAACGCCCCCTTCCTTAAAGACCTGCTGGAATTACAGAACCAAATCATGGCTCTGGGCAACCAGACAGGTATCCAGGACATTTGCTTCGCTCCTCTGACGTCATCGTTCAGTGGTCCCATAAAACCCTACGACTGTGTGGTGCAGTCTGTCTGGGGCTGGTGGCAGAACGATATCAGCAACTTTGAAGCTGAAGAAGAGGACGGAGAATATCTTAACACTATTCTCAAGTGCTCTGGTAATCCATTCCTGCCGGAATGCCTGGGTTCGTACCGCGGCCCAGTGCTGCCCGCAGTAGCGCTGGGCGGGTTCCTGGCGCCGGGCGAGGCACTCACCAAGAGGAGCAGGTTCCCCGACGCCACCGCACTCATCATC	381	EZ981342	ref|XP_624752.2|-PREDICTED: similar to Niemann-Pick Type C-1 CG5722-PA isoform 2 [Apis mellifera] (0.0)
GW826172	AATTCCCGGGATAAATTAAAATGTTGTTTGGTGGCTTTATAATATTTATAAAATAATTTGTGATTACTCCGCCTGAAACAATGACGATGTTGCGGATCCTATGTATATTTTTTGTAGCAATCGCCAAAGTAACGCACGGCTTTTCGGACATTGGAAAATGGGATTTGCCGCTGAATGGGGACAATTGTGTGTTTACACTAGCTAAGTCACTATTTAAGGATTCTCAGCTTATTATAATGTTTAAATGCGACGTAGTGAATGCGACTGATGTGAATATCAACTACCAGTGGGCGAAAACTAAATGTTCTCCAGATTATTTGCATTATTTTGAACAGCAAGTAGTGTCTTGCACAAATAGAGTGGAACGGTTCGCCGTTGACCTAAACGGCACCGGTACTA…	576	EZ981250	ref|XP_001866238.1|-conserved hypothetical protein [Culex quinquefasciatus] gb|EDS43048.1| conserved hypothetical protein [Culex quinquefasciatus] (6e-80)
FQ019069	GGGGATTTANGTGACCTATAGAACAGTTTGTACAAAAAGCAGGCTGGTACCGGTCCGGAATTCCCGGGATGTGAATGCGTTTCTTTTTCGATTAATTGTTATTTGTAATTTAAACCAAATTAAAATGTTGTTTGGTGGCTTTATAATATTTATAAAATAATTTGTGATTACTCCGCCTGAAACAATGACGATGTTGCGGATCCTATGTATATTTTTTGTAGCAATCGCCAAAGTAACGCACGGCTTTTCGGACATTGGAAAATGGGATTTGCCGCTGAATGGGGACAATTGTGTGTTTACACTAGCTAAGTCACTATTTAAGGATTCTCAGCTTATTATAATGTTTAAATGCGACGTAGTGAATGCGACTGATGTGAATATCAACTACCAGTGGGCGAA…	1224	EZ981250	ref|XP_001866238.1|-conserved hypothetical protein [Culex quinquefasciatus] gb|EDS43048.1| conserved hypothetical protein [Culex quinquefasciatus] (6e-80)
FQ020199	TTAAGATTTGGTGACTATAGAAACAGTTTGTACAAAAAAGCAGGCTGGTACCGGTCCGGAATTCCCGGGATGTGAATGCGTTTCTTTTTCGATTAATTGTTATTTGTAATTTAAACCAAATTAAAATGTTGTTTGGTGGCTTTATAATATTTATAAAATAATTTGTGATTACTCCGCCTGAAACAATGACGATGTTGCGGATCCTATGTATATTTTTTGTAGCAATCGCCAAAGTAACGCACGGCTTTTCGGACATTGGAAAATGGGATTTGCCGCTGAATGGGGACAATTGTGTGTTTACACTAGCTAAGTCACTATTTAAGGATTCTCAGCTTATTATAATGTTTAAATGCGACGTAGTGAATGCGACTGATGTGAATATCAACTACCAGTGGGCGA…	1144	EZ981250	ref|XP_001866238.1|-conserved hypothetical protein [Culex quinquefasciatus] gb|EDS43048.1| conserved hypothetical protein [Culex quinquefasciatus] (6e-80)
FQ020745	GAGAAACTGTGCACTATAGACANGTTTGTACAAAAAGCAGGCTGGTACCGGTCCGGAATTCCCGGGATTCGATTAATTGTTATTTGTAATTTAAACCAAATTAAAATGTTGTTTGGTGGCTTTATAATATTTATAAAATAATTTGTGATTACTCCGCCTGAAACAATGACGATGTTGCGGATCCTATGTATATTTTTTGTAGCAATCGCCAAAGTAACGCACGGCTTTTCGGACATTGGAAAATGGGATTTGCCGCTGAATGGGGACAATTGTGTGTTTACACTAGCTAAGTCACTATTTAAGGATTCTCAGCTTATTATAATGTTTAAATGCGACGTAGTGAATGCGACTGATGTGAATATCAACTACCAGTGGGCGAAAACTAAATGTTCTCCAGAT…	1342	EZ981250	ref|XP_001866238.1|-conserved hypothetical protein [Culex quinquefasciatus] gb|EDS43048.1| conserved hypothetical protein [Culex quinquefasciatus] (6e-80)
FQ024959	ATTTTTTGTAGCAATCGCCAAAGTAACGCACGGCTTTTCGGACATTGGAAAATGGGATTTGCCGCTGAATGGGGACAATTGTGTGTTTACACTAGCTAAGTCACTATTTAAGGATTCTCAGCTTATTATAATGTTTAAATGCGACGTAGTGAATGCGACTGATGTGAATATCAACTACCAGTGGGCGAAAACCAAATGTTCTCCAGATTATTTGCATTATTTTGAACAGCAAGTAGTGTCTTGCACAAATAGAGTGGAACGGTTCGCCGTTGACCTAAACGGCACCGGTACTATACAAGTACTGAAAGATGAAAAAACAAAGATCTCATGCCAGCATCCGAATCAGATCATATTCTTGGAGCCGGCGCAGCCTGCAGAAACGAAGAAAGATGGGGTACC…	763	EZ981250	ref|XP_001866238.1|-conserved hypothetical protein [Culex quinquefasciatus] gb|EDS43048.1| conserved hypothetical protein [Culex quinquefasciatus] (6e-80)
FQ022472	TAGGCTTTTGGTGACTATAGAACAAGTTTGTACAAAAAAGCAGGCTGGTACCGGTCCGGAATTCCCGGGATACAGCAAGTAGTGTCTTGCACAAATAGAGTGGAACGGTTCGCCGTTGACCTAAACGGCACCGGTACTATACAAGTACTGAAAGATGAAAAAACAAAGATCTCATGCCAGCATCCGAATCAGATCATATTCTTGGAGCCGGCGCAGCCTGCAGAAACGAAGAAAGATGGGGTACCTACTGTGTCAAAATCAGCGCGACACACACTGTTGACTGTAGAATCAGAAGGTATTTACGTGCTGAAGATGACAGTCTCATCAAACAAACAGTTCAAGGCCACAGCCAGTATAGAAATGGCGGCGCCTTCTGGGTACCTCTCTGCTGCCATCTGG…	1341	EZ981250	ref|XP_001866238.1|-conserved hypothetical protein [Culex quinquefasciatus] gb|EDS43048.1| conserved hypothetical protein [Culex quinquefasciatus] (6e-80)
FQ031023	GTCAAGTGAATGCGTTTCTTTTTCGATTAATTGTTATTTGTAATTTAAACCAAATTAAAATGTTGTTTGGTGGCTTTATAATATTTATAAAATAATTTGTGATTACTCCGCCTGAAACAATGACGATGTTGCGGATCCTATGTATATTTTTTGTAGCAATCGCCAAAGTAACGCACGGCTTTTCGGACATTGGAAAATGGGATTTGCCGCTGAATGGGGACAATTGTGTGTTTACACTAGCTAAGTCACTATTTAAGGATTCTCAGCTTATTATAATGTTTAAATGCGACGTAGTGAATGCGACTGATGTGAATATCAACTACCAGTGGGCGAAAACTAAATGTTCTCCAGATTATTTGCATTATTTTGAACAGCAAGTAGTGTCTTGCACAAATAGAG…	721	EZ981250	ref|XP_001866238.1|-conserved hypothetical protein [Culex quinquefasciatus] gb|EDS43048.1| conserved hypothetical protein [Culex quinquefasciatus] (6e-80)
FQ031895	GAATGCGTTTCTTTTTCGATTAATTGTTATTTGTAATTTAAACCAAATTAAAATGTTGTTTGGTGGCTTTATAATATTTATAAAATAATTTGTGATTACTCCGCCTGAAACAATGACGATGTTGCGGATCCTATGTATATTTTTTGTAGCAATCGCCAAAGTAACGCACGGCTTTTCGGACATTGGAAAATGGGATTTGCCGCTGAATGGGGACAATTGTGTGTTTACACTAGCTAAGTCACTATTTAAGGATTCTCAGCTTATTATAATGTTTAAATGCGACGTAGTGAATGCGACTGATGTGAATATCAACTACCAGTGGGCGAAAACTAAATGTTCTCCAGATTATTTGCATTATTTTGAACAGCAAGTAGTGTCTTGCACAAATAGAGTGGAACG…	761	EZ981250	ref|XP_001866238.1|-conserved hypothetical protein [Culex quinquefasciatus] gb|EDS43048.1| conserved hypothetical protein [Culex quinquefasciatus] (6e-80)
FQ029253	TTCGATTAATTGTTATTTGTAATTTAAACCAAATTAAAATGTTGTTTGGTGGCTTTATAATATTTATAAAATAATTTGTGATTACTCCGCCTGAAACAATGACGATGTTGCGGATCCTATGTATATTTTTTGTAGCAATCGCCAAAGTAACGCACGGCTTTTCGGACATTGGAAAATGGGATTTGCCGCTGAATGGGGACAATTGTGTGTTTACACTAGCTAAGTCACTATTTAAGGATTCTCAGCTTATTATAATGTTTAAATGCGACGTAGTGAATGCGACTGATGTGAATATCAACTACCAGTGGGCGAAAACCAAATGTTCTCCAGATTATTTGCATTATTTTGAACAGCAAGTAGTGTCTTGCACAAATAGAGTGGAACGGTTCGCCGTTGACC…	735	EZ981250	ref|XP_001866238.1|-conserved hypothetical protein [Culex quinquefasciatus] gb|EDS43048.1| conserved hypothetical protein [Culex quinquefasciatus] (6e-80)
FQ031652	GTCAAGTGAATGCGTTTCTTTTTCGATTAATTGTTATTTGTAATTTAAACCAAATTAAAATGTTGTTTGGTGGCTTTATAATATTTATAAAATAATTTGTGATTACTCCGCCTGAAACAATGACGATGTTGCGGATCCTATGTATATTTTTTGTAGCAATCGCCAAAGTAACGCACGGCTTTTCGGACATTGGAAAATGGGATTTGCCGCTGAATGGGGACAATTGTGTGTTTACACTAGCTAAGTCACTATTTAAGGATTCTCAGCTTATTATAATGTTTAAATGCGACGTAGTGAATGCGACTGATGTGAATATCAACTACCAGTGGGCGAAAACTAAATGTTCTCCAGATTATTTGCATTATTTTGAACAGCAAGTAGTGTCTTGCACAAATAGAG…	797	EZ981250	ref|XP_001866238.1|-conserved hypothetical protein [Culex quinquefasciatus] gb|EDS43048.1| conserved hypothetical protein [Culex quinquefasciatus] (6e-80)
FQ015099	GGGCATTAGGGTGANTANNTAGACAGTTTGTACAAAAAGCAGGCTGGTACCGGTCCGGAATTCCCGGGATGTTTCTTTTTCGATTAATTGTTATTTGTAATTTAAACCAAATTAAAATGTTGTTTGGTGGCTTTATAATATTTATAAAATAATTTGTGATTACTCCGCCTGAAACAATGACGATGTTGCGGATCCTATGTATATTTTTTGTAGCAATCGCCAAAGTAACGCACGGCTTTTCGGACATTGGAAAATGGGATTTGCCGCTGAATGGGGACAATTGTGTGTTTACACTAGCTAAGTCACTATTTAAGGATTCTCAGCTTATTATAATGTTTAAATGCGACGTAGTGAATGCGACTGATGTGAATATCAACTACCAGTGGGCGAAAACCAAAT…	1343	EZ981250	ref|XP_001866238.1|-conserved hypothetical protein [Culex quinquefasciatus] gb|EDS43048.1| conserved hypothetical protein [Culex quinquefasciatus] (6e-80)
FQ023425	GTGAATGCGTTTCTTTTTCGATTAATTGTTATTTGTAATTTAAACCAAATTAAAATGTTGTTTGGTGGCTTTATAATATTTATAAAATAATTTGTGATTACTCCGCCTGAAACAATGACGATGTTGCGGATCCTATGTATATTTTTTGTAGCAATCGCCAAAGTAACGCACGGCTTTTCGGACATTGGAAAATGGGATTTGCCGCTGAATGGGGACAATTGTGTGTTTACACTAGCTAAGTCACTATTTAAGGATTCTCAGCTTATTATAATGTTTAAATGCGACGTAGTGAATGCGACTGATGTGAATATCAACTACCAGTGGGCGAAAACTAAATGTTCTCCAGATTATTTGCATTATTTTGAACAGCAAGTAGTGTCTTGCACAAATAGAGTGGAA…	806	EZ981250	ref|XP_001866238.1|-conserved hypothetical protein [Culex quinquefasciatus] gb|EDS43048.1| conserved hypothetical protein [Culex quinquefasciatus] (6e-80)
GW826689	ATGTCTGTCAAGTGAATGCGTTTCTTTTTCGATTAATTGTTATTTGTAATTTAAACCAAATTAAAATGTTGTTTGGTGGCTTTATAATATTTATAAAATAATTTGTGATTACTCCGCCTGAAACAATGACGATGTTGCGGATCCTATGTATATTTTTTGTAGCAATCGCCAAAGTAACGCACGGCTTTTCGGACATTGGAAAATGGGATTTGCCGCTGAATGGGGACAATTGTGTGTTTACACTAGCTAAGTCACTATTTAAGGATTCTCAGCTTATTATAATGTTTAAATGCGACGTAGTGAATGCGACTGATGTGAATATCAACTACCAGTGGGCGAAAACTAAATGTTCTCCAGATTATTTGCATTATTTTGAACAGCAAGTAGTGTCTTGCACAA…	901	EZ981250	ref|XP_001866238.1|-conserved hypothetical protein [Culex quinquefasciatus] gb|EDS43048.1| conserved hypothetical protein [Culex quinquefasciatus] (6e-80)
FQ030083	CCAAATTAAAATGTTGTTTGGTGGCTTTATAATATTTATAAAATAATTTGTGATTACTCCGCCTGAAACAATGACGATGTTGCGGATCCTATGTATATTTTTTGTAGCAATCGCCAAAGTAACGCACGGCTTTTCGGACATTGGAAAATGGGATTTGCCGCTGAATGGGGACAATTGTGTGTTTACACTAGCTAAGTCACTATTTAAGGATTCTCAGCTTATTATAATGTTTAAATGCGACGTAGTGAATGCGACTGATGTGAATATCAACTACCAGTGGGCGAAAACCAAATGTTCTCCAGATTATTTGCATTATTTTGAACAGCAAGTAGTGTCTTGCACAAATAGAGTGGAACGGTTCGCCGTTGACCTAAACGGCACCGGTACTATACAAGTACT…	841	EZ981250	ref|XP_001866238.1|-conserved hypothetical protein [Culex quinquefasciatus] gb|EDS43048.1| conserved hypothetical protein [Culex quinquefasciatus] (6e-80)
GW826757	ATGAAAGTGGCAGAGCATTCCACAGTCGAACAGCTCGAACTGTAAAAGATCTGTCAAATGATCTGCTCGCATGCTGGGGCATTTCAAGCTTCATGTCCTCCGATGACCGTACTGGTCTAGAATGTGTGTCATGGAAGAACTGGAAACGTTCTTTGAGATAATGAGGGGTAGTAGGATTGAACAGCGTACTGTAGAGTAAAGATAAGATATGAGTATCCCGGCGAAGGCGGATCGGCAGCCACTTAAGCTTAGCACGATATTCGGAAATGTGGTCATATTTGCGTAAACCAAATATAAACCTTATACTGAAATTTTGGAGTCGCTCAAGTTTGTCCAACTGCACTTCGGTGAGATCCGGATAGCTGACGTCAGCATAATCGAGGATGGGAAGGAGAAGTG…	819	EZ982742	sp|P62924|IF5A_SPOEX-RecName: Full=Eukaryotic translation initiation factor 5A; Short=eIF-5A sp|P62925|IF5A_SPOFR RecName: Full=Eukaryotic translation initiation factor 5A; Short=eIF-5A gb|AAF13315.1|AF109730_1 translation initiation factor 5A [Spodoptera exigua] gb|AAF13316.1|AF109731_1 translation initiation factor 5A [Spodoptera frugiperda] (1e-88)
FQ028254	GACCTTTCGGTTGAAGAACCCGTCGGTCACATATCACTCCTGACCGTATCTAAAACTCGGCACACAACACAATGGCTGACATCGAAGATACACATTTCGAGACCGGGGACTCCGGTGCCTCCGCCACCTTCCCCATGCAATGCTCGGCCCTGCGCAAGAACGGTTTCGTCATGCTCAAGGGTCGCCCCTGCAAAATCGTCGAGATGTCCACTTCTAAAACCGGAAAGCACGGCCACGCTAAAGTTCACTTGGTTGGAATCGATATTTTTAACGGCAAGAAATACGAAGATATCTGCCCTTCCACCCACAACATGGACGTGCCCCACGTGAAGCGTGAGGACTACCAGCTCACCGATATCTCTGACGACGGCTATCTTACCCTCATGGCTGACAACGGCG…	820	EZ982742	sp|P62924|IF5A_SPOEX-RecName: Full=Eukaryotic translation initiation factor 5A; Short=eIF-5A sp|P62925|IF5A_SPOFR RecName: Full=Eukaryotic translation initiation factor 5A; Short=eIF-5A gb|AAF13315.1|AF109730_1 translation initiation factor 5A [Spodoptera exigua] gb|AAF13316.1|AF109731_1 translation initiation factor 5A [Spodoptera frugiperda] (1e-88)
FQ023052	AGGCATTGGTGACCTATAGAACAGTTTGTACAAAAAAGCAGGCTGGTACCGGTCCGGAATTCCCGGGATGTTGAAGAACCCGTCGGTCACATGTGAGTGTCGATAAATATCTTAGTTTTATCGTGAATCCTTTATAAATAGTTGTAATTATTGTTTTCATCACTCCTGACCGTATCTAAAACTCGGCACACAACACAATGGCTGACATCGAAGATACACATTTCGAGACCGGGGACTCCGGTGCCTCCGCCACCTTCCCCATGCAATGCTCGGCCCTGCGCAAGAACGGTTTCGTCATGCTCAAGGGTCGCCCCTGCAAAATCGTCGAGATGTCCACTTCTAAAACCGGAAAGCACGGCCACGCTAAAGTTCACTTGGTTGGAATCGATATTTTTAACG…	1149	EZ982742	sp|P62924|IF5A_SPOEX-RecName: Full=Eukaryotic translation initiation factor 5A; Short=eIF-5A sp|P62925|IF5A_SPOFR RecName: Full=Eukaryotic translation initiation factor 5A; Short=eIF-5A gb|AAF13315.1|AF109730_1 translation initiation factor 5A [Spodoptera exigua] gb|AAF13316.1|AF109731_1 translation initiation factor 5A [Spodoptera frugiperda] (1e-88)
GW824783	CCAAAAGTCACTTTCCGTCACAGAGATTATTGATTTTTCTGTGTTATAATAAAAACTAACGTTGCTACGTTACATTTCGTAAAACCACCAAGTATTTCTTAAAGTATATAATGGGCAAAAAAGGTGTTGTTGCGACTGTGAAAGATTTCTATTACGATCCCTTCAAGTGGTCACTAGTAAAGAGCGTGGGCATATTCGCAGCCGGCGTAGTGATCGCGAGCGAGTGCGCCGGGCTTGAGATAATGCCCGCGATGCCGCAATAAACACATCATACTCCAATCAATTCTATTCTCCTAAGTTTAAGAATTATACATAAAAAATGTTAAATTATTTATTGTTCTTTTCGCTCCTCGGAGTAAGTGTTTGTCAAAAGAGGCCGAATATAGTTTTGGTGTTGAC…	648	EZ981625	gb|EEB15340.1|-N-acetylglucosamine-6-sulfatase precursor	putative [Pediculus humanus corporis] (4e-56)
GW825875	CGGAATTCCCGGGATAGTCACTTTCCGTCACAGAGATTATTGATTTTTCTGTGTTATAATAAAAACTAACGTTGCTACGTTACATTTCGTAAAACCACCAAGTATTTCTTAAAGTATATAATGGGCAAAAAAGGTGTTGTTGCGACTGTGAAAGATTTCTATTACGATCCCTTCAAGTGGTCACTAGTAAAGAGCGTGGGCATATTCGCAGCCGGCGTAGTGATCGCGAGCGAGTGCGCCGGGCTTGAGATAATGCCCGCGATGCCGCAATAAACACATCATACTCCAATCAATTCTATTCTCCTAAGTTTAAGAATTATACATAAAAAATGTTAAATTATTTATTGTTCTTTTCGCTCCTCGGAGTAAGTGTTTGTCAAAAGAGGCCGAATATAGTTT…	630	EZ981625	gb|EEB15340.1|-N-acetylglucosamine-6-sulfatase precursor	putative [Pediculus humanus corporis] (4e-56)
FQ023724	AAAAGTCACTTTCCGTCACAGAGATTATTGATTTTTCTGTGTTATAATAAAAACTAACGTTGCTACGTTACATTTCGTAAAACCACCAAGTATTTCTTAAAGTATATAATGGGCAAAAAAGGTGTTGTTGCGACTGTGAAAGATTTCTATTACGATCCCTTCAAGTGGTCACTAGTAAAGAGCGTGGGCATATTCGCAGCCGGCGTAGTGATCGCGAGCGAGTGCGCCGGGCTTGAGATAATGCCCGCGATGCCGCAATAAACACATCATACTCCAATCAATTCTATTCTCCTAAGTTTAAGAATTATACATAAAAAATGTTAAATTATTTATTGTTCTTTTCGCTCCTCGGAGTAAGTGTTTGTCAAAAGAGGCCGAATATAGTTTTGGTGTTGACAG…	759	EZ981625	gb|EEB15340.1|-N-acetylglucosamine-6-sulfatase precursor	putative [Pediculus humanus corporis] (4e-56)
FQ021785	GGACTTTAAGTGACTATAGAACACGTTTGTACAAAAAAGCAGGCTGGTACCGGTCCGGAATTCCCGGGATACGTTACATTTCGTAAAACCACCAAGTATTTCTTAAAGTATATAATGGGCAAAAAAGGTGTTGTTGCGACTGTGAAAGATTTCTATTACGATCCCTTCAAGTGGTCACTAGTAAAGAGCGTGGGCATATTCGCAGCCGGCGTAGTGATCGCGAGCGAGTGCGCCGGGCTTGAGATAATGCCCGCGATGCCGCAATAAACACATCATACTCCAATCAATTCTATTCTCCTAAGTTTAAGAATTATACATAAAAAATGTTAAATTATTTATTGTTCTTTTCGCTCCTCGGAGTAAGTGTTTGTCAAAAGAGGCCGAATATAGTTTTGGTGT…	1386	EZ981625	gb|EEB15340.1|-N-acetylglucosamine-6-sulfatase precursor	putative [Pediculus humanus corporis] (4e-56)
FQ014712	GGGGCTTTANGTGACNTATAGAACACGTTTGTACAAAAAGCAGGCTGGTACCGGTCCGGAATTCCCGGGATCTACGTTACATTTCGTAAAACCACCAAGTATTTCTTAAAGTATATAATGGGCAAAAAAGGTGTTGTTGCGACTGTGAAAGATTTCTATTACGATCCCTTCAAGTGGTCACTAGTAAAGAGCGTGGGCATATTCGCAGCCGGCGTAGTGATCGCGAGCGAGTGCGCCGGGCTTGAGATAATGCCCGCGATGCCGCAATAAACACATCATACTCCAATCAATTCTATTCTCCTAAGTTTAAGAATTATACATAAAAAATGTTAAATTATTTATTGTTCTTTTCGCTCCTCGGAGTAAGTGTTTGTCAAAAGAGGCCGAATATAGTTTTGG…	1282	EZ981625	gb|EEB15340.1|-N-acetylglucosamine-6-sulfatase precursor	putative [Pediculus humanus corporis] (4e-56)
FQ023120	AGCGAGTGCGCCGGGCTTGAGATAATGCCCGCGATGCCGCAATAAACACATCATACTCCAATCAATTCTATTCTCCTAAGTTTAAGAATTATACATAAAAAATGTTAAATTATTTATTGTTCTTTTCGCTCCTCGGAGTAAGTGTTTGTCAAAAGAGGCCGAATATAGTTTTGGTGTTGACAGATGATCAAGATGTTGTGTTGGGGGGCATGACGCCCATGAAGAGCGTGCAACGGTTTATTGCTGATGAAGGTGTCACGTTTACTAATTCGTATGTGACCTCCCCAATATGCTGTCCGAGCCGCGCCAGCCTGCTCTCGGGCCTCTACCAGCACAACCACAGGACAGTCACCAACAGCGAGCTCGGAGGATGTAACGGAATATTCTGGAGGGAAGCCG…	746	EZ981625	gb|EEB15340.1|-N-acetylglucosamine-6-sulfatase precursor	putative [Pediculus humanus corporis] (4e-56)
FQ032572	CGCGAGCGAGTGCGCCGGGCTTGAGATAATGCCCGCGATGCCGCAATAAACACATCATACTCCAATCAATTCTATTCTCCTAAGTTTAAGAATTATACATAAAAAATGTTAAATTATTTATTGTTCTTTTCGCTCCTCGGAGTAAGTGTTTGTCAAAAGAGGCCGAATATAGTTTTGGTGTTGACAGATGATCAAGATGTTGTGTTGGGGGGCATGACGCCCATGAAGAGCGTGCAACGGTTTATTGCTGATGAAGGTGTCACGTTTACTAATTCGTATGTGACCTCCCCAATATGCTGTCCGAGCCGCGCCAGCCTGCTCTCGGGCCTCTACCAGCACAACCACAGGACAGTCACCAACAGCGAGCTCGGAGGATGTAACGGAATATTCTGGAGGGAA…	807	EZ981625	gb|EEB15340.1|-N-acetylglucosamine-6-sulfatase precursor	putative [Pediculus humanus corporis] (4e-56)
FQ019838	GGGCATTAGGTGACCTATAGAACAGTTTGTACAAAAAAGCAGGCTGGTACCGGTCCGGAATTCCCGGGATTATTCGCAGCCGGCGTAGTGATCGCGAGCGAGTGCGCCGGGCTTGAGATAATGCCCGCGATGCCGCAATAAACACATCATACTCCAATCAATTCTATTCTCCTAAGTTTAAGAATTATACATAAAAAATGTTAAATTATTTATTGTTCTTTTCGCTCCTCGGAGTAAGTGTTTGTCAAAAGAGGCCGAATATAGTTTTGGTGTTGACAGATGATCAAGATGTTGTGTTGGGGGGCATGACGCCCATGAAGAGCGTGCAACGGTTTATTGCTGATGAAGGTGTCACGTTTACTAATTCGTATGTGACCTCCCCAATATGCTGTCCGAGCC…	1378	EZ981625	gb|EEB15340.1|-N-acetylglucosamine-6-sulfatase precursor	putative [Pediculus humanus corporis] (4e-56)
GW825932	ATAGAACAGTTTGTACAAAACAGCAGGCTGTTACGGTCCGGAATCCCG	48	EZ981725	ref|XP_969036.1|-PREDICTED: similar to AGAP009144-PA [Tribolium castaneum] (2e-06)
GW824807	TATTAGGTGAATATAGAACAGTTTGTACAAAACAGCAGGCTGGTACGGTCCGGAATCCCGGGATCATCAATGGGTTGCCGGGCGAGTCCATTTGGGAGTGCCACTCGAAAATGTTTTACGCTATATTTAAACGAGATTTTAAGCCATGAAACGATTTGAATTCCGTCCGATGGTTGTATCTATCATATAAATCGCGAGTTTCATTCCGGGCCGCAGTATTTAACGCAATCGCTCTTAGGCCCTTTCGGTATTAATGAGTCGGGCCCACTTCAGCTGACTGCGTCGTACGCAAGGCTACTCTAACTAAACTAGTAGTAGTCCGGCGTTCGAAGGAGACGGTCGGGTGCGGACGCGTGCGAGTGATATGCGGATATGTTATTGAGGTTTAAAATGTTTTTG…	587	EZ981725	ref|XP_969036.1|-PREDICTED: similar to AGAP009144-PA [Tribolium castaneum] (2e-06)
FQ023161	ATCTCTGCGTGTTCCGGTTCTTTGTCATCAATGGGTTGCCGGGCGAGTCCATTTGGAGTGCCACTCGAAAATGTTTTACGCTATATTTAAACGAGATTTTAAGCCATGAAACGATTTGAATTCCGTCCGATGGTTGTATCTATCATATAAATCGCGAGTTTCATTCCGGGCCGCAGTATTTAACGCAATCGCTCTTAGGCCCTTTCGGTATTAATGAGTCGGGCCCACTTCAGCTGACTGCGTCGTACGCAAGGCTACTCTAACTAAACTAGTAGTAGTCCGGCGTTCGAAGGAGACGGTCGGGTGCGGACGCGTGCGAGTGATATGCGGATATGTTATTGAGGTTTAAAATGTTTTTGGAACGTTTCCCATAGGCGTGAGGGCTCGTAGATCTCGCGA…	694	EZ981725	ref|XP_969036.1|-PREDICTED: similar to AGAP009144-PA [Tribolium castaneum] (2e-06)
GW826153	TGAATATAGAACAGTTTGTACAAAACAGCAGGCTGGTACGGTCCGGAATCCCGGGATCACAGTCGGCCGTAGCCGGTATTCATAC	85	EZ981725	ref|XP_969036.1|-PREDICTED: similar to AGAP009144-PA [Tribolium castaneum] (2e-06)
GW825577	ATAGAACAGTTTGTACAAAACAGCAGGCTGTTACGGTCCGGAATCCCGGGATCTGATCGTCCTCTCAACTTCAAGTGTCATTTCAACTCCTCCTTCCACATTGTTTATGTAAATTATCTTACAATCAAGTTCAAACAAGTCTATTAAACTAACCCTTTGAAAACAGTTTCATTTTTATGCATTAGAAAAGTGCCAGTGGTGTAAAATAAAAATGGACGCGCAACAATTTCGGGAATTTGGCAAAGCGGCCATCGACCTCATGGCCGATTATGTCGAAAACATCAGAGATCACGATGTCCTACCGTCAGTGGAGCCTGGCTACCTAATAAATGCGTTACCTCAAGATGCTCCGGAACACCCAGAGGCCTGGCAAGACATCCTGAAAGACTTCAACCAAAC…	774	EZ981725	ref|XP_969036.1|-PREDICTED: similar to AGAP009144-PA [Tribolium castaneum] (2e-06)
GW825654	ATAGAACAGTTTGTACAAAACAGCAGGCTTGTACGGTCCGGAATCCCGGGATCGGGCTCGCACTCGCATGCTCGGTAGCGTAAGTTTTGTATTTATTTCTATGTATAAGTGCTAAATGTATTGTGTAATGTGTGAGGGAACTGTTCGTACGTGTTTGCAGAAATAGTATTTGTTCCGACTACGCGATGTAAGAGCTAGTCAGATGTTGATGTAACGAGTTGTTCGGTTGAAATCTCATGATGAATCTGTTTGGTTACTAAATATATATATATATACTGTACGTTGTAGGGGTGTGGAGTGCACGGCCTCACGATCTCCTAGAATACTATTTCAGTGAACATCCGTGTGTTGTCTGCGCCGGCGCAGGGCGGGGTGTGTGGGTATATATGGGGGCGCTTC…	487	EZ981725	ref|XP_969036.1|-PREDICTED: similar to AGAP009144-PA [Tribolium castaneum] (2e-06)
GW825734	ATAGAACAGTTTGTACAAAACAGCAGGCTTGTACGGTCCGGAATCCCGGGATCGTCGTACAGAGTGTCATATCGGTGTCTGGAGAGCTGCAAGATGATGAGAGTACACCAGAACGTGAGGAAGTGAAGCTTTCCTCCTCACCTCCTGACAAGGACGGTCTCGAGGTTATGTTGTCTGTGCCGAAGAAGGCCAACGACGCTATGCATCTGTCCTTGCTGGAGGGGTGTGATGTACCCACAGACAGCCTCGGTGAAGTGGTCCTGCAGGACTCGTTCCACGTGTGGGACCTTCGCCAGATCATTAAGAAAGGTCGCGAGAGACGCGTCTTCCTCTTTGACCTACATCTCTTGCTCGCTAAAGAAGTCAAAGACTCGCATGGAAAAGCGAAGTACATTTACA…	612	EZ981725	ref|XP_969036.1|-PREDICTED: similar to AGAP009144-PA [Tribolium castaneum] (2e-06)
GW825856	ATAGAACAGTTTGTACAAAACAGCAGGCTGGTACGGTCCGGAATCCCGGGATCTGGGTCGTGTGGTGGTGGCACTAACAGTGGTTAGATGACAACTCCCCACTCCCCCCCTACACAACATTGCTAGCTCGCGCGATACAGAAGAGTCAAAATATTTCAAGTACGACATCTTTGCCACAATCGTCACCGAAGGAGAAAAAAGATTTAACGGCTACGATCCTGTCTAAATCAAATATGGCAAGGGCTCTTAAAGAATCGGGGTACGAATCCGATTCGACGCTAGTGTTCCGCCGTCGTGAAGATACGGAGGCACCTTTGTCACCAGCAGAGAGGAGAGCCGCCTACAGAGACCTGCAAGCTGGTGGTGAACCTCCTCTCAGAGGGTTCCGGTCCCCAGCAC…	672	EZ981725	ref|XP_969036.1|-PREDICTED: similar to AGAP009144-PA [Tribolium castaneum] (2e-06)
GW825978	ATAGAACAGTTTGTACAAAACAGCAGGCTGGTACGGTCCGGAATCCCGGGATCCACAGTGCTGACTTCCTCCGTAGTGATCCCCGGGCAACGCCGTGTCTGACCACCGTAACGGAGTGGCAGACCGGCGGCTAACGAGCGCTGTGAATTCGTACGTCTTCTTTTGCGGTTTTGTGCGAATATGTCGTCTTCGTCTATGTCGAAGCCTCTGCGGGACGCCTCCGGGCGCTTCCTGTCAAAACGCCCTTCTCAGGGCGAACCCAACGGCCCTTCTCAGGGCCAATCAAACGGCCCTTCTCAGGGCCAATCAAACGGCCCTTCTCAGGGCCAAACCGACATGTTGTCGGACGCTAGCCGCGCACCATCTGCGGCTAGCTTGTTTTGTCGGGCGGACGAGTTG…	743	EZ981725	ref|XP_969036.1|-PREDICTED: similar to AGAP009144-PA [Tribolium castaneum] (2e-06)
GW825588	ATAGAACAGTTTGTACAAAACAGCAGGCTGGTACGGTCCGGAATCCCGGGATCAGCGAGCCGCGCTCAGTGCGAAGGAGACGTCGAAGCCAGAAACACAACAGCCAGCAGAGTCGTGACGCGTTGAGTACTTACTACACTTAGTCTAATTTATAGCAGACAAGCAACACAGTATTCATAATAAACGTTTTTATAAGGAAAAAAAAAAAAAAAAAAAAAAAAAAAAAAAAAG	231	EZ981725	ref|XP_969036.1|-PREDICTED: similar to AGAP009144-PA [Tribolium castaneum] (2e-06)
GW825694	AGGTGAATATAGAACAGTTTGTACAAAACAGCAGGCTGGTACGGTCCGGAATCCCGGGATCAATGCCACTGCTGGCGATCTACGTGGAGTGGCTGCCGTCGGTGCTGTTCGGCGCGGCGGCGCTGGTGGCCGGCGCGCTCATGCTGACCACGCCGGAGACGCTGAACACACGGCTCCCGGACACCATCCGCGAGGCCGAGCTCATCTCCCGCAAACCGGAGCCACTGCCGCCCAAGGAACAACACCAGATGACCACCAGACCTTGACCACACGTACATGACACGCCTCGGTCCTAACGAGCATTGTACATTTCTGTAGCCATAATGTGACTTAAATACTTCAGACGAACATTTTGAAAATTACAATATCCGAACCTACCGAACTATTTAATGAATATCG…	521	EZ981725	ref|XP_969036.1|-PREDICTED: similar to AGAP009144-PA [Tribolium castaneum] (2e-06)
GW824846	TGTTATTTTGAAGTTAGTGACTACATAGATACAGTGAGTGTTATCCAGAAATTTTATCAAAATGCCGCCTTTCAAAAAAGGATTATTGAAGAGGAAAGTTGATGCTGAAAACCTAGAGCAAAATGACCGTTTGAACACATTTAATCAGACAGAGGATTCAGAACAAGAAGATTTGATAACTGGAGAACTGGATGCTGCAAGTGACACAACAGATTCCGAGCATGGACATGAAACAGAAGTCACTTCCGACCATGAAAGAGATGAGGTTCTATTTGATGACAGCGCTGACTCAACATTTGGGGATGACGAACAAGCAGATGATGCTTCACGTTCATCATCAGATGTCACAGACTCTGAGGATGA	363	EZ981997	ref|XP_001987641.1|-GH22027 [Drosophila grimshawi] sp|B4J9K1|BOP1_DROGR RecName: Full=Ribosome biogenesis protein BOP1 homolog gb|EDW02508.1| GH22027 [Drosophila grimshawi] (3e-33)
FQ026662	GTTATTTTGAAGTTAGTGACTACATAGATACAGTGAGTGTTATCCACAAATTTTATCAAAATGCCGCCTTTCAAAAAAGGATTATTGAAGAGGAAAGTTGATGCTGAAAACCTAGAGCAAAATGACCGTTTGAACACATTTAATCAGACAGAGGATTCAGAACAAGAAGATTTGATAACTGGAGAACTGGATGCTGCAAGTGACACAACAGATTCCGAGCATGGAGATGAAACAGAAGTCACTTCCGACCATGAAAGAGATGAGGTTCTATTTGATGACAGCGCTGACTCAACATTTGGGGATGACGAACAAGCAGATGATGCTTCAGGTTCATCATCAGATGTCACAGACTCTGAGGATGATGATAATGGAGAGTCTGAGGAGGAGGATGACGACTCA…	727	EZ981997	ref|XP_001987641.1|-GH22027 [Drosophila grimshawi] sp|B4J9K1|BOP1_DROGR RecName: Full=Ribosome biogenesis protein BOP1 homolog gb|EDW02508.1| GH22027 [Drosophila grimshawi] (3e-33)
FQ031681	GGAAAGTTGATGCTGAAAACCTAGAGCAAAATGACCGTTTGAACACATTTAATCAGACAGAGGATTCAGAACAAGAAGATTTGATAACTGGAGAACTGGATGCTGCAAGTGACACAACAGATTCCGAGCATGGAGATGAAACAGAAGTCACTTCCGACCATGAAAGAGATGAGGTTCTATTTGATGACAGCGCTGACTCAACATTTGGGGATGACGAACAAGCAGATGATGCTTCAGGTTCATCATCAGATGTCACAGACTCTGAGGATGATGATAATGGAGAGTCTGAGGAGGAGGATGACGACTCAGACAGTGAGGCGGACAGCGGCGCGGAGTCCGGCCCTGCGCGGCCCTCCGGTGACAGCGGCTCGGACGAGGACCGTGCCGCGCCGCGCCCGG…	688	EZ981997	ref|XP_001987641.1|-GH22027 [Drosophila grimshawi] sp|B4J9K1|BOP1_DROGR RecName: Full=Ribosome biogenesis protein BOP1 homolog gb|EDW02508.1| GH22027 [Drosophila grimshawi] (3e-33)
FQ019973	GAAGATCTGGTGACCTATAGAACAGTTTGTACAAAAAGCAGGCTGGTACCGGTCCGGAATTCCCGGGATATCAAAATGCCGCCTTTCAAAAAAGGATTATTGAAGAGGAAAGTTGATGCTGAAAACCTAGAGCAAAATGACCGTTTGAACACATTTAATCAGACAGAGGATTCAGAACAAGAAGATTTGATAACTGGAGAACTGGATGCTGCAAGTGACACAACAGATTCCGAGCATGGAGATGAAACAGAAGTCACTTCCGACCATGAAAGAGATGAGGTTCTATTTGATGACAGCGCTGACTCAACATTTGGGGATGACGAACAAGCAGATGATGCTTCAGGTTCATCATCAGATGTCACAGACTCTGAGGATGATGATAATGGAGAGTCTGAGGAG…	1245	EZ981997	ref|XP_001987641.1|-GH22027 [Drosophila grimshawi] sp|B4J9K1|BOP1_DROGR RecName: Full=Ribosome biogenesis protein BOP1 homolog gb|EDW02508.1| GH22027 [Drosophila grimshawi] (3e-33)
FQ030715	GACTACTTAGATACAGTGAGTGTTATCCAGAAATTTTATCAAAATGCCGCCTTTCAAAAAAGGATTATTGAAGAGGAAAGTTGATGCTGAAAACCTAGAGCAAAATGACCGTTTGAACACATTTAATCAGACAGAGGATTCAGAACAAGAAGATTTGATAACTGGAGAACTGGATGCTGCAAGTGACACAACAGATTCCGAGCATGGAGATGAAACAGAAGTCACTTCCGACCATGAAAGAGATGAGGTTCTATTTGATGACAGCGCTGACTCAACATTTGGGGATGACGAACAAGCAGATGATGCTTCAGGTTCATCATCAGATGTCACAGACTCTGAGGATGATGATAATGGAGAGTCTGAGGAGGAGGATGACGACTCAGACAGTGAGGCGGACAG…	490	EZ981997	ref|XP_001987641.1|-GH22027 [Drosophila grimshawi] sp|B4J9K1|BOP1_DROGR RecName: Full=Ribosome biogenesis protein BOP1 homolog gb|EDW02508.1| GH22027 [Drosophila grimshawi] (3e-33)
FQ020574	TTTTTTGTGCTTGGTGACTATAGAACAAGTTTGTACAAAAAGCAGGCTGGTACCGGTCCGGAATTCCCGGGATCATAGATACAGTGAGTGTTATCCAGAAATTTTATCAAAATGCCGCCTTTCAAAAAAGGATTATTGAAGAGGAAAGTTGATGCTGAAAACCTAGAGCAAAATGACCGTTTGAACACATTTAATCAGACAGAGGATTCAGAACAAGAAGATTTGATAACTGGAGAACTGGATGCTGCAAGTGACACTACAGATTCCGAGCATGGAGATGAAACAGAAGTCACTTCCGACCATGAAAGAGATGAGGTTCTATTTGATGACAGCGCTGACTCAACATTTGGGGATGACGAACTAGCATATGATGCTTCAGGTTCATCATCAGATGTCTCA…	1306	EZ981997	ref|XP_001987641.1|-GH22027 [Drosophila grimshawi] sp|B4J9K1|BOP1_DROGR RecName: Full=Ribosome biogenesis protein BOP1 homolog gb|EDW02508.1| GH22027 [Drosophila grimshawi] (3e-33)
FQ027416	TTAATCAATGGCCTCCTTTCAAGAGGGCTTAATGGCCAGGAAAGTTGATGCTGAAAACCTAGAGCAAAATGACCGTTTGAACACATTTAATCAGACAGAGGATTCACAGCAAGAAGATTTGATAACTGGAGAACTGGATGCTGCAAGTGACACAACAGATTCCGAGCATGGAGATGAAACATAAGTCACTTCCCACCATGAAAGAGATGAGGTTCTATTTGATGACAACGCTGACTCAACATTTGGGGATGACGAACAAGCAGATGATGCTTCAGGTTCATCATCAGATGTCACAGACTCTGAGGATGATGATAATGGAGAGTCTGAGGAGGAGGATGACGACTCAGACAGTGAGGCGGACAGCGGCGCGGAGTCCGGCCCTGCGCGGCCCTCCGGTGA…	456	EZ981997	ref|XP_001987641.1|-GH22027 [Drosophila grimshawi] sp|B4J9K1|BOP1_DROGR RecName: Full=Ribosome biogenesis protein BOP1 homolog gb|EDW02508.1| GH22027 [Drosophila grimshawi] (3e-33)
FQ032044	TGACTATATAGATACAACAGAGGATTCAGAACAAGAAGATTTGATAACTGGAGAACTGGATGCTGCAAGTGACACAACAGATTCCGAGCATGGAGATGAAACAGAAGTCACTTCCGACCATGAAAGAGATGAGGTTCTATTTGATGACAGCGCTGACTCAACATTTGGGGATGACGAACAAGCAGATGATGCTTCAGGTTCATCATCAGATGTCACAGACTCTGAGGATGATGATAATGGAGAGTCTGAGGAGGAGGATGACGACTCAGACAGTGAGGCGGACAGCGGCGCGGAGTCCGGCCCTGCGCGGCCCTCCGGTGACAGCGGCTCGGACAATGACCGAAGCTGCGCCGCGCCCGGACGGACGATGCA	372	EZ981997	ref|XP_001987641.1|-GH22027 [Drosophila grimshawi] sp|B4J9K1|BOP1_DROGR RecName: Full=Ribosome biogenesis protein BOP1 homolog gb|EDW02508.1| GH22027 [Drosophila grimshawi] (3e-33)
FQ021185	GTGGACTCTCCGTGANTATAGAACACGTTTGTACAAAAAGCAGGCTGGTACCGGTCCGGAATTCCCGGGATGTTAGTGACTACATAGATACAGTGAGTGTTATCCAGAAATTTTATCAAAATGCCGCCTTTCAAAAAAGGATTATTGAAGAGGAAAGTTGATGCTGAAAACCTAGAGCAAAATGACCGTTTGAACACATTTAATCAGACAGAGGATTCAGAACAAGAAGATTTGATAACTGGAGAACTGGATGCTGCAAGTGACACAACAGATTCCGAGCATGGAGATGAAACAGAAGTCACTTCCGACCATGAAAGAGATGAGGTTCTATTTGATGACAGCGCTGACTCAACATTTGGGGATGACGAACAAGCAGATGATGCTTCAGGTTCATCATCA…	1124	EZ981997	ref|XP_001987641.1|-GH22027 [Drosophila grimshawi] sp|B4J9K1|BOP1_DROGR RecName: Full=Ribosome biogenesis protein BOP1 homolog gb|EDW02508.1| GH22027 [Drosophila grimshawi] (3e-33)
FQ025539	GTTAGTGACTACATAGATACAGTGAGTGTTATCCAGAAATTTTATCAAAATGCCGCCTTTCAAAAAAGGATTATTGAAGAGGAAAGTTGATGCTGAAAACCTAGAGCAAAATGACCGTTTGAACACATTTAATCAGACAGAGGATTCAGAACAAGAAGATTTGATAACTGGAGAACTGGATGCTGCAAGTGACACAACAGATTCCGAGCATGGAGATGAAACAGAAGTCACTTCCGACCATGAAAGAGATGAGGTTCTATTTGATGACAGCGCTGACTCAACATTTGGGGATGACGAACAAGCAGATGATGCTTCAGGTTCATCATCAGATGTCACAGACTCTGAGGATGATGATAATGGAGAGTCTGAGGAGGAGGATGACGACTCAGACAGTGAGGC…	555	EZ981997	ref|XP_001987641.1|-GH22027 [Drosophila grimshawi] sp|B4J9K1|BOP1_DROGR RecName: Full=Ribosome biogenesis protein BOP1 homolog gb|EDW02508.1| GH22027 [Drosophila grimshawi] (3e-33)
FQ017657	GGGCATTAAGGTGACTATAGTACACGTTTGTACAAAAAAGCAGGCTGGTACCGGTCCGGAATTCCCGGGATCATAGATACAGTGAGTGTTATCCAGAAATTTTATCAAAATGCCGCCTTTCAAAAAAGGATTATTGAAGAGGAAAGTTGATGCTGAAAACCTAGAGCAAAATGACCGTTTGAACACATTTAATCAGACAGAGGATTCAGAACAAGAAGATTTGATAACTGGAGAACTGGATGCTGCAAGTGACACAACAGATTCCGAGCATGGAGATGAAACAGAAGTCACTTCCGACCATGAAAGAGATGAGGTTCTATTTGATGACAGCGCTGACTCAACATTTGGGGATGACGAACAAGCAGATGATGCTTCAGGTTCATCATCAGATGTCACAGA…	1449	EZ981997	ref|XP_001987641.1|-GH22027 [Drosophila grimshawi] sp|B4J9K1|BOP1_DROGR RecName: Full=Ribosome biogenesis protein BOP1 homolog gb|EDW02508.1| GH22027 [Drosophila grimshawi] (3e-33)
FQ028135	TGAAGTTATTGACTACATAGATACAGTGAGTGTTATCCAGAAATTTTATCTAAATGCCGCCTTTCAAAAAAGGATTATTGAAGAGGAAAGTTGATGCTGAAAACCTAGAGCAAAATGACCGTTTGAACACATTTAATCAGACAGAGGATTCAGAACAAGAAGATTTGATAACTGGAGAACTGGATGCTGCAAGTGACACAACAGATTCCGAGCATGGAGATGAAACAGAAGTCACTTCCGACCATGAAAGAGATGAGGTTCTATTTGATGACAGCGCTGACTCAACATTTGGGGATGACGAACAAGCAGATGATGCTTCAGGTTCATCATCAGATGTCACAGACTCTGAGGATGATGATAATGGAGAGTCTGAGGAGGAGGATGACGACTCAGACAGTG…	730	EZ981997	ref|XP_001987641.1|-GH22027 [Drosophila grimshawi] sp|B4J9K1|BOP1_DROGR RecName: Full=Ribosome biogenesis protein BOP1 homolog gb|EDW02508.1| GH22027 [Drosophila grimshawi] (3e-33)
GW824852	TCGTTGCGCGGCGCCAACAAGTTGGCGAGGCGCGCACGTTCATTCAAGGACGACCTGCTCGAGCGCATCTCAAACATGCGCTCACCGGGGCAACAGCATCACCGACCGCATCTCTCTTCCAATATCAGATCACATTCGCCACTTAGTCCGAAAATCCGGAATATGACCAACAAACTCAATACCGCGGAGGAAGGGGAGATCACACCTGCCAAAGAACTCGAACGGCTAGTCAAAGAAGTTACGTTCGGCTTAAAACACTTTTCGGATGTTATTACAAAAGGGAAACTGGAAATGCTCCCCGACAATGGCACCATTGTTTTTGAATCTATTGCAAATATACACAAAGCAATAAAACCTTACTGCAGCCGATCGCCGCAACTAACAAGCGCCGTTAAACGT…	793	EZ983565	ref|XP_001664011.1|-guanine-nucleotide exchange factor c3g [Aedes aegypti] gb|EAT33919.1| guanine-nucleotide exchange factor c3g [Aedes aegypti] (5e-36)
GW826638	AAACTCACGCGTCATCGGTATTATAATTGATAAACTGATGTTTATATTCCCCTATTTGTTGTGAACCCTGGTTCTATTGCCATACGTGAAAGATACATTTGATGTTGTGGATAAGGAACTCTACGCGATAGAGCTGCAGGTGCATTTTGTTGAGAGAACGAATCGGGCAGCGAGGGGAGCTCGGGCCACCGCGGGTCGTTGCGCGGCGCCAACAAGTTGGCGAGGCGCGCACGTTCATTCAAGGACGACCTGCTCGAGCGCATCTCAAACATGCGCTCACCGGGGCAACAGCATCACCGACCGCATCTCTCTTCCAATATCAGATCACATTCACCACTTAGCCCGAAAATCCGGAATATGACCAACAAACTCAATACCGCAGAGGAAGGGGAGATCACA…	845	EZ983565	ref|XP_001664011.1|-guanine-nucleotide exchange factor c3g [Aedes aegypti] gb|EAT33919.1| guanine-nucleotide exchange factor c3g [Aedes aegypti] (5e-36)
FQ023979	ATTTTTTTGTGAATTCTGCCCTATTAACTAATTTTAAATCAAATCAAAACTTTGTTAATGGTGTTAATATGACATAGTAGTTACAGTTGAAATAAGATGACTTCCACTCCAAAGACTGACAAATGCGGACAAGAGAACGAATCGGGCAGCGAGGGGAGCTCGGGCCACCGCGGGTCGTTGCGCGGCGCCAACAAGTTGGCGAGGCGCGCACGTTCATTCAAGGACGACCTGCTCGAGCGCATCTCAAACATGCGCTCACCGGGGCAACAGCATCACCGACCGCATCTCTCTTCCAATATCAGATCACATTCGCCACTTAGCCCGAAAATCCGGAATATGACTAACAAACTCAATACCGCAGAGGAAGGGGAGATCACACCTGCCAAAGAACTCGAACGG…	806	EZ983565	ref|XP_001664011.1|-guanine-nucleotide exchange factor c3g [Aedes aegypti] gb|EAT33919.1| guanine-nucleotide exchange factor c3g [Aedes aegypti] (5e-36)
FQ025840	TGGAGTCTAATGATATTTTTTTGTGAATTCTGCCCTATTAACTAATTTTAAATCAAATCAAAACTTTGTTAATGGTGTTAATATGACATAGTAGTTACAGTTGAAATAAGATGACTTCCACTCCAAAGACTGACAAATGCGGACAAGAGAACGAATCGGGCAGCGAGGGGAGCTCGGGCCACCGCGGGTCGTTGCGCGGCGCCAACAAGTTGGCGAGGCGCGCACGTTCATTCAAGGACGACCTGCTCGAGCGCATCTCAAACATGCGCTCACCGGGGCAACAGCATCACCGACCGCATCTCTCTTCCAATATCAGATCACATTCGCCACTTAGCCCGAAAATCCGGAATATGACTAACAAACTCAATACCGCAGAGGAAGGGGAGATCACACCTGCCA…	462	EZ983565	ref|XP_001664011.1|-guanine-nucleotide exchange factor c3g [Aedes aegypti] gb|EAT33919.1| guanine-nucleotide exchange factor c3g [Aedes aegypti] (5e-36)
FQ031857	GTCTAATGATATTTTTTTTGTGAATTCTGCCCTATTAACTAATTTTAAATCAAATCAAAACTTTGTTAATGGTGTTAATATGACATAGTAGTTACAGTTGAAATAAGATGACTTCCACTCCAAAGACTGACAAATGCGGACAAGAGAACGAATCGGGCAGCGAGGGGAGCTCGGGCCACCGCGGGTCGTTGCGCGGCGCCAACAAGTTGGCGAGGCGCGCACGTTCATTCAAGGACGACCTGCTCGAGCGCATCTCAAACATGCGCTCACCGGGGCAACAGCATCACCGACCGCATCTCTCTTCCAATATCAGATCACATTCACCACTTAGCCCGAAAATCCGGAATATGACCAACAAACTCAATACCGCAGAGGAAGGGGAGATCACACCTGCCAAAG…	806	EZ983565	ref|XP_001664011.1|-guanine-nucleotide exchange factor c3g [Aedes aegypti] gb|EAT33919.1| guanine-nucleotide exchange factor c3g [Aedes aegypti] (5e-36)
FQ017885	GATTAGACTTGCGTGACCTATAGAACAGTTTGTACAAAAAGCAGGCTGGTACCGGTCCGGAATTCCCGGGATGATATTTTTTTTGTGAATTCTGCCCTATTAACTAATTTTAAATCAAATCAAAACTTTGTTAATGGTGTTAATATGACATAGTAGTTACAGTTGAAATAAGATGACTTCCACTCCAAAGACTGACAAATGCGGACAAGAGAACGAATCGGGCAGCGAGGGGAGCTCGGGCCACCGCGGGTCGTTGCGCGGCGCCAACAAGTTGGCGAGGCGCGCACGTTCATTCAAGGACGACCTGCTCGAGCGCATCTCAAACATGCGCTCACCGGGGCAACAGCATCACCGACCGCATCTCTCTTCCAATATCAGATCACATTCACCACTTAGCCC…	1389	EZ983565	ref|XP_001664011.1|-guanine-nucleotide exchange factor c3g [Aedes aegypti] gb|EAT33919.1| guanine-nucleotide exchange factor c3g [Aedes aegypti] (5e-36)
FQ015143	GAGGCTTTACGCTGACCTATAGAACAGTTTGTACAAAAAGCAGGCTGGTACCGGTCCGGAATTCCCGGGATTGCCGGTGGAGTCTAATGATATTTTTTTTGTGAATTCTGCCCTATTAACTAATTTTAAATCAAATCAAAACTTTGTTAATGGTGTTAATATGACATAGTAGTTACAGTTGAAATAAGATGACTTCCACTCCAAAGACTGACAAATGCGGACAAGAGAACGAATCGGGCAGCGAGGGGAGCTCGGGCCACCGCGGGTCGTTGCGCGGCGCCAACAAGTTGGCGAGGCGCGCACGTTCATTCAAGGACGACCTGCTCGAGCGCATCTCAAACATGCGCTCACCGGGGCAACAGCATCACCGACCGCATCTCTCTTCCAATATCAGATCAC…	1350	EZ983565	ref|XP_001664011.1|-guanine-nucleotide exchange factor c3g [Aedes aegypti] gb|EAT33919.1| guanine-nucleotide exchange factor c3g [Aedes aegypti] (5e-36)
GW824897	TCCGGAATTCCCGGGTATGTCAGCCAGTGATTTGGGCACATCGCGTATCCGCGACCACACACTAGCGCGTAAAATCACGGACATAATCCGAAAGAAAATTATACCAATTAACTAGGTGACGCTGTGTTTTTGTTAAGCGTCTACTGTTTTTGTGTTTCAAGTTTTTATTAATCTACTTGAAACCATGGAGGCCGGAGATTTCAAAGATTTCGCCAAGGCGATGACCGATTACATTGCTGAATACTTGGAAAACATCAGGGACAGACAAGTAGTACCATCAGTGAAGCCTGGCTACTTGAGGCCCCTGGTGCCGGAGCAGGCTCCCGAGAAGGCGGAGCCCTGGACAGCAGTAATGGCGGACATCGAGCGTGTCGTCATGTCCGGTGTCACCCACTGGCA…	745	EZ982290	dbj|BAB68545.1|-dopa decarboxylase [Mamestra brassicae] (1e-160)
GW825546	GGAGTGATTTGGGCACATCGCGTATCCGCGACCACACACTAGCGCGTAAAATCACGGACATAATCCGAAAGAAAATTATACCAATTAACTAGGTGACGCTGTGTTTTTGTTAAGCGTCTACTGTTTTTGTGTTTCAAGTTTTTATTAATCTACTTGAAACCATGGAGGCCGGAGATTTCAAAGATTTCGCCAAGGCGATGACCGATTACATTGCTGAATACTTGGAAAACATCAGGGACAGACAAGTAGTACCATCAGTGAAGCCTGGCTACTTGAGGCCCCTGGTGCCGGAGCAGGCTCCCGAGAAGGCGGAGCCCTGGACAGCAGTAATGGCGGACATCGAGCGTGTCGTCATGTCCGGTGTCACCCACTGGCACTCGCCGCGCTTCCACGCCTACT…	727	EZ982290	dbj|BAB68545.1|-dopa decarboxylase [Mamestra brassicae] (1e-160)
FQ017554	GGAAGATCTGGGTGCACTATAGAACAGTTTGTACAAAAAAGCAGGCTGGTACCGGTCCGGAATTCCCGGGATGTGATTTGGGCACATCGCGTATCCGCGACCACACACTAGCGCGTAAAATCACGGACATAATCCGAAAGAAAATTATACCAATTAACTAGGTGACGCTGTGTTTTTGTTAAGCGTCTACTGTTTTTGTGTTTCAAGTTTTTATTAATCTACTTGAAACCATGGAGGCCGGAGATTTCAAAGATTTCGCCAAGGCGATGACCGATTACATTGCTGAATACTTGGAAAACATCAGGGACAGACAAGTAGTACCATCAGTGAAGCCTGGCTACTTGAGGCCCCTGGTGCCGGAGCAGGCTCCCGAGAAGGCGGAGCCCTGGACAGCAGTAA…	1297	EZ982290	dbj|BAB68545.1|-dopa decarboxylase [Mamestra brassicae] (1e-160)
FQ025356	CGCGTATCCGCGACCACACACTAGCGCGTAAAATCACGGACATAATCCGAAAGAAAATTATACCAATTAACTAGGTGACGCTGTGTTTTTGTTAAGCGTCTACTGTTTTTGTGTTTCAAGTTTTTATTAATCTACTTGAAACCATGGAGGCCGGAGATTTCAAAGATTTCGCCAAGGCGATGACCGATTACATTGCTGAATACTTGGAAAACATCAGGGACAGACAAGTAGTACCATCAGTGAAGCCTGGCTACTTGAGGCCCCTGGTGCCGGAGCAGGCTCCCGAGAAGGCGGAGCCCTGGACAGCAGTAATGGCGGACATCGAGCGTGTCGTCATGTCCGGTGTCACCCACTGGCACTCGCCGCGCTTCCACGCCTACTTCCCCACCGCCAACTCCT…	739	EZ982290	dbj|BAB68545.1|-dopa decarboxylase [Mamestra brassicae] (1e-160)
FQ026798	AAAACATCAGGGACAGACAAGTAGTACCATCAGTGAAGCCTGGCTACTTGAGGCCCCTGGTGCCGGAGCAGGCTCCCGAGAAGGCGGAGCCCTGGACAGCAGTAATGGCGGACATCGAGCGTGTCGTCATGTCCGGTGTCACCCACTGGCACTCGCCGCGCTTCCACGCCTACTTCCCCACCGCCAACTCCTACCCTGCCATCGTGGCTGATATGCTCAGCGGTGCTATCGCCTGCATTGGTTTTACTTGGATCGCGAGTCCAGCTTGTACGGAATTGGAGGTTGTGATGCTTGACTGGCTGGGCCAGATGTTGGGACTGCCTGAGTCGTTCCTGGCTCGATCTGGTGGCGAGGCCGGTGGTGTCATCCAAGGCACCGCCAGTGAGGCCACGCTGGTCG…	751	EZ982290	dbj|BAB68545.1|-dopa decarboxylase [Mamestra brassicae] (1e-160)
FQ027028	AAAACATCAGGGACAGACAAGTAGTACCATCAGTGAAGCCTGGCTACTTGAGGCCCCTGGTGCCGGAGCAGGCTCCCGAGAAGGCGGAGCCCTGGACAGCAGTAATGGCGGACATCGAGCGTGTCGTCATGTCCGGTGTCACCCACTGGCACTCGCCGCGCTTCCACGCCTACTTCCCCACCGCCAACTCCTACCCTGCCATCGTGGCTGATATGCTCAGCGGTGCTATCGCCTGCATTGGTTTTACTTGGATCGCGAGTCCAGCTTGTACGGAATTGGAGGTTGTGATGCTTGACTGGCTGGGCCAGATGTTGGGACTGCCTGAGTCGTTCCTGGCTCGATCTGGTGGCGAGGCCGGTGGTGTCATCCAAGGCACCGCCAGTGAGGCCACGCTGGTCG…	803	EZ982290	dbj|BAB68545.1|-dopa decarboxylase [Mamestra brassicae] (1e-160)
GW824944	AATTCCCGGGATGTGAGTTTGCATTACCGAGCATTTTGGAAAGCTTTTCATTGTTTACTGATTAATTTTATTTACATTTGTTAAAAATGTCGACGAACGGCGATATCACTAGTCTTGATGCCAGCGGCAAAATTGTTAAAATGGAAGTCGATTACAGTGCCATCTGTGATGAGAAGATACCACTGTGGAAGTCATGGGCATCAAAAGGCAAAATTCAAGAAGCTATCGACCAACTTTTGGCCTTAGAAAAACAAACAAGAACTGGTGCTGACATGGCTTCAACTGCCAGGATCCTGGTGGCAATAGTGCAGATATGTTACGAAGCCAAAAACTGGTCTGCACTTAATGACCAAATAGTTCTTTTGTCCAAAAGAAGGTCCCAATTGAAGCAAGCAGTAG…	708	EZ982529	ref|NP_001040208.1|-proteasome 26S non-ATPase subunit 12 [Bombyx mori] gb|ABD36249.1| proteasome 26S non-ATPase subunit 12 [Bombyx mori] (1e-148)
FQ029280	GTGAGTTTGCATTACCGAGCATTTTGGAAAGCTTTTCATTGTTTACTGATTAATTTTATTCACATTTGTTAAAAATGTCCACCAACGGCGATATCACTAGTCTTGATGCCCGCGGCAAAATTGTTAAAATGGAAGTCGATTACAGTGCCATCTGTGATGAGAAGATACCATTGTGGAAGTCATGGGCATCAAAAGGCAAAATTCAAGAAGCTATCGACCAACTTTTGGCCTTAGAAAAACAAACAAGAACTGGTGCTGACATGGCTTCAACTGCCAGGATCCTGGTGGCAATAGTGCAGATATGTTACGAAGCCAAAAACTGGTCTGCACTTAATGACCAAATAGTTCTTTTGTCCAAAAGAAGGTCCCAATTGAAGCAAGCAGTAGTGAAAATGGTAC…	676	EZ982529	ref|NP_001040208.1|-proteasome 26S non-ATPase subunit 12 [Bombyx mori] gb|ABD36249.1| proteasome 26S non-ATPase subunit 12 [Bombyx mori] (1e-148)
FQ017880	AAAGGATTTGGCTGACCTATAGAACAGTTTGTACAAAAAGCAGGCTGGTACCGGTCCGGAATTCCCGGGATGCATTACCGAGCATTTTGGAAAGCTTTTCATTGTTTACTGATTAATTTTATTTACATTTGTTAAAAATGTCGACGAACGGCGATATCACTAGTCTTGATGCCAGCGGCAAAATTGTTAAAATGGAAGTCGATTACAGTGCCATCTGTGATGAGAAGATACCACTGTGGAAGTCATGGGCATCAAAAGGCAAAATTCAAGAAGCTATCGACCAACTTTTGGCCTTAGAAAAACAAACAAGAACTGGTGCTGACATGGCTTCAACTGCCAGGATCCTGGTGGCAATAGTGCAGATATGTTACGAAGCCAAAAACTGGTCTGCACTTAATG…	1311	EZ982529	ref|NP_001040208.1|-proteasome 26S non-ATPase subunit 12 [Bombyx mori] gb|ABD36249.1| proteasome 26S non-ATPase subunit 12 [Bombyx mori] (1e-148)
GW824664	CGTGAGTTTGCATTACCGAGCATTTTGGAAAGCTTTTCATTGTTTACTGATTAATTTTATTCACATTTGTTAAAAATGTCGACGAACGGCGATATCACTAGTCTTGATGCCAGCGGCAAAATTGTTAAAATGGAAGTCGATTACAGTGCCATCTGTGATGAGAAGATACCATTGTGGAAGTCATGGGCATCAAAAGGCAAAATTCAAGAAGCTATCGACCAACTTTTGGCCTTAGAAAAACAAACAAGAACTGGTGCTGACATGGCTTCAACTGCCAGGATCCTGGTGGCAATAGTGCAGATATGTTACGAAGCCAAAAACTGGTCTGCACTTAATGACCAAATAGTTCTTTTGTCCAAAAGAAGGTCCCAATTGAAGCAAGCAGTAGTGAAAATGGTA…	825	EZ982529	ref|NP_001040208.1|-proteasome 26S non-ATPase subunit 12 [Bombyx mori] gb|ABD36249.1| proteasome 26S non-ATPase subunit 12 [Bombyx mori] (1e-148)
FQ014290	GGGCTTAGGGTGACTACTAGACACGTTTGTACAAAAAAGCAGGCTGGTACCGGTCCGGAATTCCCGGGATATTTTATTTACATTTGTTAAAAATGTCGACGAACGGCGATATCACTAGTCTTGATGCCAGCGGCAAAATTGTTAAAATGGAAGTCGATTACAGTGCCATCTGTGATGAGAAGATACCACTGTGGAAGTCATGGGCATCAAAAGGCAAAATTCAAGAAGCTATCGACCAACTTTTGGCCTTAGAAAAACAAACAAGAACTGGTGCTGACATGGCTTCAACTGCCAGGATCCTGGTGGCAATAGTGCAGATATGTTACGAAGCCAAAAACTGGTCTGCACTTAATGACCAAATAGTTCTTTTGTCCAAAAGAAGGTCCCAATTGAAGCAAG…	1193	EZ982529	ref|NP_001040208.1|-proteasome 26S non-ATPase subunit 12 [Bombyx mori] gb|ABD36249.1| proteasome 26S non-ATPase subunit 12 [Bombyx mori] (1e-148)
FQ016948	GAGCATTTAGGTGACTACTAGACACGTTTGTAAAAAAAGCAGGCTGGTACCGGTCCGGAATTCCCGGGATTTTTGGAAAGCTTTTCATTGTTTACTGATTAATTTTATTTACATTTGTTAAAAATGTCGACGAACGGCGATATCACTAGTCTTGATGCCAGCGGCAAAATTGTTAAAATGGAAGTCGATTACAGTGCCATCTGTGATGAGAAGATACCACTGTGGAAGTCATGGGCATCAAAAGGCAAAATTCAAGAAGCTATCGACCAACTTTTGGCCTTAGAAAAACAAACAAGAACTGGTGCTGACATGGCTTCAACTGCCAGGATCCTGGTGGCAATAGTGCAGATATGTTACGAAGCCAAAAACTGGTCTGCACTTAATGACCAAATAGTTCTT…	1343	EZ982529	ref|NP_001040208.1|-proteasome 26S non-ATPase subunit 12 [Bombyx mori] gb|ABD36249.1| proteasome 26S non-ATPase subunit 12 [Bombyx mori] (1e-148)
GW825093	GTGGCGCGGATGTCTGCTTGTAAACTATGAGTGTATTATGTCACTCGCGTAACTCTGTTCGAGTGACTCGATAATAGTGAGACGTGTGTGTTTAGTGCAAGCCACAGCTGCCGGCCGGACCATGGCGGTCTGCGACAAGTGGGTCGCGCTGAATATAGTCGAGTTCTTGATGTGTGTCGCCTGCTTGGTGACGAAACGTATATCTCAAGATGATCAGGCTCGGCTGGCGCTGGTGCTGCAGAAGCTGTCGCGAGAGTGGTCGCTGCTCACCTCCGTCACATGGGATTCGGTGGGACGAGCCTGCGCGGACGCCATATATGGAGGCTACGTGATCATCACCTTTGGGCTGATACTGGCGCGCGTCTTCCAGGAGATACCGAGAGGGAGGCGGATACTTGA…	511	EZ981121	ref|XP_976275.1|-PREDICTED: similar to conserved hypothetical protein [Tribolium castaneum] (1e-33)
FQ029272	CCGCGGTCGCGTTGCGCGGATGTCTGCCTGTAAACTATGAGTGTATTATGTCACTCCCGTAACTCTGTTCGAGTGACTCCATAATAGTGAGACGTGTGTGTTTAGTGCAAGCCACAGCTGCCGGCCGGACCATGGCGGTCTGCGACAAGTGGGTCGCGCTGAAGATAGTCGAGTTCTTGATGTGTGTCGCCTGCTTGGTGACGAAACCTATATCTCAAGATGATGAGGCTCGGCTGGCGCTGCTGCTGCAGAAGCTGTCGCGAGAGTGGTCGCTGCTCACCTCCGTCACATGGGATTCGGTGGGAGGAGCCTTCGCGGACGCCATATATGGAGGCTACGTGATCATCACCTTTGGGCTGATAGTGGCGCGCGTCTTCCAGGAGATACCGAGAGGGAGGC…	593	EZ981121	ref|XP_976275.1|-PREDICTED: similar to conserved hypothetical protein [Tribolium castaneum] (1e-33)
GW825013	GGTCCGGAATCCCGGGATCGGCGGTCGCGTTGCGCGGATGTCTGGTTGTAAACTATGAGTGTATTATGTCACTCGCGTAACTCTGTTCGAGTGACTCGATAATAGTGAGACGTGTGTGTTTAGTGCAAGCCACAGCTGCCGGCCGGACCATGGCGGTCTGCGACAAGTGGGTCGCGCTGAAAATAGTCAAGTGCTTGATGTGTGTCGCCTGCTTGGTGACGAAACGTATATCTCAAGATGATGAGGCTCGGCTGGCGCTGCTGCTGCAGAAGCTGTCGCGAGAGTGGTCGCTGCTCACCTCCGTCACATGGGATTCGGTGGGAGGAGCCTTCGCGGACGCCATATATGGAGGCTACGTGATCATCACCTTTGGGCTGATAGTGGCGCGCGTCTTCCAGG…	754	EZ981121	ref|XP_976275.1|-PREDICTED: similar to conserved hypothetical protein [Tribolium castaneum] (1e-33)
FQ026574	CGTCGCGCGGATGTCTGCTTGTAAACTATGAGTGTATTATGTCACTCGCGTAACTCTGTTCGAGTGACTCGATAATAGTGAGACGTGTGTGTTTAGTGCAAGCCACAGCTGCCGGCCGGACCATGGCGGTCTGCGACAAGTGGGTCGCGCTGAAGATAGTCGAGTTCTTGATGTGCGTCGCCTGCTTGGTGACGAAACGTATATCTCAAGATGATGAAGCTCGGCTGGCGCTGCTGCTGCAGAAGCTGTCGCGAGAGTGGTCGCTGCTCACCTCCGTCACATGGGATTCGGTGGGAGGAGCCTTCGCGGACGCCATATATGGAGGCTACGTGATCATCACCTTTGGGCTGATAGTGGCGCGCGTCTTCCAGGAGATACCGAGAGGGAGGCGGATACTTG…	714	EZ981121	ref|XP_976275.1|-PREDICTED: similar to conserved hypothetical protein [Tribolium castaneum] (1e-33)
FQ017670	GAGAGCTTTGGCTGACCTATAGAACAGTTTGTACAAAAAGCAGGCTGGTACCGGTCCGGAATTCCCGGGATGCGCGGATGTCTGCTTGTAAACTATGAGTGTATTATGTCACTCGCGTAACTCTGTTCGAGTGACTCGATAATAGTGAGACGTGTGTGTTTAGTGCAAGCCACAGCTGCCGGCCGGACCATGGCGGTCTGCGACAAGTGGGTCGCGCTGAAGATAGTCGAGTTCTTGATGTGTGTCGCCTGCTTGGTGACGAAACGTATATCTCAAGATGATGAGGCTCGGCTGGCGCTGCTGCTGCAGAAGCTGTCGCGAGAGTGGTCGCTGCTCACCTCCGTCACATGGGATTCGGTGGGAGGAGCCTTCGCGGACGCCATATATGGAGGCTACGTG…	1364	EZ981121	ref|XP_976275.1|-PREDICTED: similar to conserved hypothetical protein [Tribolium castaneum] (1e-33)
FQ030047	GTTGCGCGGATGTCTGCTTGTAAACTATGAGTGTATTATGTCACTCGCGTAACTCTGTTCGAGTGACTCGATAATAGTGAGACGTGTGTGTTTAGTGCAAGCCACAGCTGCCGGCCGGACCATGGCGGTCTGCGACAAGTGGGTCGCGCTGAAGATAGTCGAGTTCTTGATGTGTGTCGCCTGCTTGGTGACGAAACGTATATCTCAAGATGATGAGGCTCGGCTGGCGCTGCTGCTGCAGAAGCTGTCGCGAGAGTGGTCGCTGCTCACCTCCGTCACATGGGATTCGGTGGGAGGAGCCTTCGCGGACGCCATATATGGAGGCTACGTGATCATCACCTTTGGGCTGATAGTGGCGCGCGTCTTCCAGGAGATACCGAGAGGGAGGCGGATACTTGA…	818	EZ981121	ref|XP_976275.1|-PREDICTED: similar to conserved hypothetical protein [Tribolium castaneum] (1e-33)
FQ018029	AAGGCCTAGGTGACCTATAGAACAGTTTGTACAAAAAGCAGGCTGGTACCGGTCCGGAATTCCCGGGATCGTCGCGCGGATGTCTGCTTGTAAACTATGAGTGTATTATGTCACTCGCGTAACTCTGTTCGAGTGACTCGATAATAGTGAGACGTGTGTGTTTAGTGCAAGCCACAGCTGCCGGCCGGACCATGGCGGTCTGCGACAAGTGGGTCGCGCTGAAGATAGTCGAGTTCTTGATGTGCGTCGCCTGCTTGGTGACGAAACGTATATCTCAAGATGATGAGGCTCGGCTGGCGCTGCTGCTGCAGAAGCTGTCGCGAGAGTGGTCGCTGCTCACCTCCGTCACATGGGATTCGGTGGGAGGAGCCTTCGCGGACGCCATATATGGAGGCTACG…	1374	EZ981121	ref|XP_976275.1|-PREDICTED: similar to conserved hypothetical protein [Tribolium castaneum] (1e-33)
FQ026021	CTTCCTCTCATCAAAATACTACCTTTAACACCATTTTCGACAATAATCACTAAAAAAATCTCTTAAGAGGTCCATAAGTGTAGATTTGCCAAGCTTTTAAGTGTAATAATCTAGTTTTGAAATGAAAATGGCGTTGAAATCGTCGCCGGTTATTTTCGGGTGGCTCTCTCGGTTGCCTCGGCATTTCTCTACATCTAGCGCTTTAGCTGCTAAGCCTATGACTGTGCGTGATGCCCTCAACAGTGCGATTGATGAGGAGATGGAAAGAGACGACAAGGTGTTCATATTGGGCGAGGAAGTGGCCCAATATGACGGAGCCTACAAGGTGACCAGAGGACTATGGAAGAAGTATGGTGACAAGAGAGTAATCGACACACCTATCACAGAAATCGGTTTTGC…	610	EZ983679	ref|XP_311527.2|-AGAP010421-PA [Anopheles gambiae str. PEST] gb|EAA07168.2| AGAP010421-PA [Anopheles gambiae str. PEST] (1e-133)
GW826178	ATCTTCGTCTCATCAAAATACTACCTTTAACACCATTTTCGACAATAATCACTAAAAAAATCTCTTAAGAGGTCCATAAGTGTAGATTTGCCAAGCTTTTAAGTGTAATAATCTAGTTTTGAAATGAAAATGGCGTTGAAATCGTCGCCGGTTATTTTCGGGTGGCTCTCTCGGTTGCCTCGGCATTTCTCTACATCTAGCGCTTTAGCTGCTAAGCCTATGACTGTGCGTGATGCCCTCAACAGTGCGATTGATGAGGAGATGGAAAGAGACGACAAGGTGTTCATATTGGGCGAGGAAGTGGCCCAATATGACGGAGCCTACAAGGTGACCAGAGGACTATGGAAGAAGTATGGTGACAAGAGAGTAATCGACACACCTATCACAGAAATCGGTTTT…	620	EZ983679	ref|XP_311527.2|-AGAP010421-PA [Anopheles gambiae str. PEST] gb|EAA07168.2| AGAP010421-PA [Anopheles gambiae str. PEST] (1e-133)
FQ030716	CAAAATACTACCTTTAACACCATTTTCGACAATAATCACTAAAAAAATCTCTTAAGAGGTCCATAAGTGTAGATTTGCCAAGCTTTTAAGTGTAATAATCTAGTTTTGAAATGAAAATGGCGTTGAAATCGTCGCCGGTTATTTTCGGGTGGCTCTCTCGGTTGCCTCGGCATTTCTCTACATCTAGCGCTTTAGCTGCTAAGCCTATGACTGTGCGTGATGCCCTCAACAGTGCGATTGATGAGGAGATGGAAAGAGACGACAAGGTGTTCATATTGGGCGAGGAAGTGGCCCAATATGACGGAGCCTACAAGGTGACCAGAGGACTATGGAAGAAGTATGGTGACAAGAGAGTAATCGACACACCTATCACAGAAATCGGTTTTGCCGGTATTGCTG…	656	EZ983679	ref|XP_311527.2|-AGAP010421-PA [Anopheles gambiae str. PEST] gb|EAA07168.2| AGAP010421-PA [Anopheles gambiae str. PEST] (1e-133)
GW825066	ATCATCCTTCGTCTCATCAAAATACTACCTTTAACACCATTTTCGACAATAATCACTAAAAAAATCTCTTAAGAGGTCCATAAGTGTAGATTTGCCAAGCTTTTAAGTGTAATAATCTAGTTTTGAAATGAAAATGGCGTTGAAATCGTCGCCGGTTATTTTCGGGTGGCTCTCTCGGTTGCCTCGGCATTTCTCTACATCTAGCGCTTTAGCTGCTAAGCCTATGACTGTGCGTGATGCCCTCAACAGTGCGATTGATGAGGAGATGGAAAGAGACGACAAGGTGTTCATATTGGGCGAGGAAGTGGCCCAATATGACGGAGCCTACAAGGTGACCAGAGGACTATGGAAGAAGTATGGTGACAAGAGAGTAATCGACACACCTATCACAGAAATCGG…	746	EZ983679	ref|XP_311527.2|-AGAP010421-PA [Anopheles gambiae str. PEST] gb|EAA07168.2| AGAP010421-PA [Anopheles gambiae str. PEST] (1e-133)
FQ024650	CATCAAAATACTACCTTTAACACCATTTTCGACAATAATCACTAAAAAAATCTCTTAAGAGGTCCATAAGTGTAGATTTGCCAAGCTTTTAAGTGTAATAATCTAGTTTTGAAATGAAAATGGCGTTGAAATCGTCGCCGGTTATTTTCGGGTGGCTCTCTCGGTTGCCTCGGCATTTCTCTACATCTAGCGCTTTAGCTGCTAAGCCTATGACTGTGCGTGATGCCCTCAACAGTGCGATTGATGAGGAGATGGAAAGAGACGACAAGGTGTTCATATTGGGCGAGGAAGTGGCCCAATATGACGGAGCCTACAAGGTGACCAGAGGACTATGGAAGAAGTATGGTGACAAGAGAGTAATCGACACACCTATCACAGAAATCGGTTTTGCCGGTATTG…	761	EZ983679	ref|XP_311527.2|-AGAP010421-PA [Anopheles gambiae str. PEST] gb|EAA07168.2| AGAP010421-PA [Anopheles gambiae str. PEST] (1e-133)
FQ021243	TAAGGCTTTAGGTGACCTATAGAACAGTTTGTACAAAAAGCAGGCTGGTACCGGTCCGGAATTCCCGGGATAAAATACTACCTTTAACACCATTTTCGACAATAATCACTAAAAAAATCTCTTAAGAGGTCCATAAGTGTAGATTTCCCAAGCTTTTAAGTGTAATAATCTAGTTTTGAAATGAAAATGGCGTTGAAATCGTCGCCGGTTATTTTCGGGTGGCTCTCTCGGTTGCCTCGGCATTTCTCTACATCTAGCGCTTTAGCTGCTAAGCCTATGACTGTGCGTGATGCCCTCAACAGTGCGATTGATGAGGAGATGGAAAGAGACGACAAGGTGTTCATATTGGGCGAGGAAGTGGCCCAATATGACGGAGCCTACAAGGTGACCAGAGGACTA…	1110	EZ983679	ref|XP_311527.2|-AGAP010421-PA [Anopheles gambiae str. PEST] gb|EAA07168.2| AGAP010421-PA [Anopheles gambiae str. PEST] (1e-133)
FQ014875	AGAGCTTTAGGTGACCTATAGAACAGTTTGTACAAAAAAGCAGGCTGGTACCGGTCCGGAATTCCCGGGATATGGTGACAAGAGAGTAATCGACACACCTATCACAGAAATCGGTTTTGCCGGTATTGCTGTAGGTGCTGCTTTTGCTGGACTCAAACCTATTTGTGAATTCATGACATTCAACTTCTCCATGCAGGCTATTGATCATATAATAAACTCCGCAGCGAAGACATTCTACATGTCAGCGGGCGAGGTGCCGGTGCCGATAGTGTTCCGCGGCCCCAACGGCGCGGCGGCCGGCGTGGCGGCGCAGCACTCGCAGTGCTTCGCGGCCTGGTACAGCCACTGCCCCGGACTCAAGGTGCTCATGCCTTACACTTCGGAAGACGCTAAGGGTCT…	1255	EZ983679	ref|XP_311527.2|-AGAP010421-PA [Anopheles gambiae str. PEST] gb|EAA07168.2| AGAP010421-PA [Anopheles gambiae str. PEST] (1e-133)
FQ030066	GTGGCTGGCTTCCTTGCCAACCAAGCGTCCTAAATTACATCCTATTTGTAAATTTTAATAAAAATTTGATCGTTAAACGATCCAATCCGTAGTGATTTAAGTGCCCCAGCCGTTTCCCATCCCATCCACCATGAGTTCCAGTGTATGCCACAAGTGTAACCGGACAGGGCACTTTGCCCGCCAGTGCCCCCAGGGTGGTGTTGCTGCCCGTGACTCTGGTTTCAACCGTCAGCGCGAAAAGTGCTTCAAGTGCAACCGCGCTGGGCACTTCGCACGGGATTGCAAGGAGGAGGCCCACCGTTGCTACAGATGTAACGGCACGGGACACATAGCGCGTGAGTGCGCGCAAAGTCCGGACGAGCCGTCGTGTTACACTTGCAACAAGACCGGGCACATCGC…	458	EZ983519	ref|NP_001037117.1|-zinc finger protein [Bombyx mori] gb|AAX09282.1| zinc finger protein [Bombyx mori] (3e-82)
GW825075	GAATTCCCGGGATGTGATGGTGGCTGGCTTCCTTGCAAACGAAGCGTCGTAAATTACATCTTATTTGTAAATTTTAATAAAAATTTGATCGTTAAACGATCGAATCAGTAGTGATTTAAGTGCTCAAGCAGTTTCACATCCAATCGACAATGAGTTCGAGTGTATGCTACAAGTGTAACCGGACAGGGCACTTTGCCCGCGAGTGCACCCAGGGTGGTGTTGCTGCTCGTGACTCTGGTTTCAACCGTCAGCGCGAAAAGTGCTTCAAGTGCAACCGCGCTGGGCACTTCGCACGGGATTGCAAGGAGGAGGCCGACCGTTGCTACAGATGTAACGGCACGGGACACATAGCGCGTGAGTGCGCGCAAAGTCCGGACGAGCCGTCGTGTTACACTTGCA…	723	EZ983519	ref|NP_001037117.1|-zinc finger protein [Bombyx mori] gb|AAX09282.1| zinc finger protein [Bombyx mori] (3e-82)
GW824840	AATTCCCGGGATGTGATGGTGGCTGGCTTCCTTGCAAACGAAGCGTCGTAAATTACATCTTATTTGTAAATTTTAATAAAAATTTGATCGTTAAACGATCGAATCAGTAGTGATTTAAGTGCTCAAGCAGTTTCACATCCAATCGACAATGAGTTCGAGTGTATGCTACAAGTGTAACCGGACAGGGCACTTTGCCCGCGAGTGCACCCAGGGTGGTGTTGCTGCTCGTGACTCTGGTTTCAACCGTCAGCGCGAAAAGTGCTTCAAGTGCAACCGCGCTGGGCACTTCGCACGGGATTGCAAGGAGGAGGCCGACCGTTGCTACAGATGTAACGGCACGGGACACATAGCGCGTGAGTGCGCGCAAAGTCCGGACGAGCCGTCGTGTTACACTTGCAA…	757	EZ983519	ref|NP_001037117.1|-zinc finger protein [Bombyx mori] gb|AAX09282.1| zinc finger protein [Bombyx mori] (3e-82)
FQ027704	GGCTGGCCTCCTTGCAAACGAAGCGTCCTAAATTACATCTTATTTGTAAATTTTAATAAAAATTTGATCGTTAAACGATCGAATCAGTAGTGATTTAAGTGCTCAAGCAGTTTCACATCCAATCGACAATGAGTTCGAGTGTATGCTACAAGTGTAACCGGACAGGGCACTTTGCCCGCGAGTGCACCCAGGGTGGTGTTGCTGCTCGTGACTCTGGTTTCAACCGTCAGCGCGAAAAGTGCTTCAAGTGCAACCGCGCTGGGCACTTCGCACGGGATTGCAAGGAGGAGGCCGACCGTTGCTACAGATGTAACGGCACGGGACACATAGCGCGTGAGTGCGCGCAAAGTCCGGACGAGCCGTCGTGTTACACTTGCAACAAGACCGGGCACATCGCAC…	726	EZ983519	ref|NP_001037117.1|-zinc finger protein [Bombyx mori] gb|AAX09282.1| zinc finger protein [Bombyx mori] (3e-82)
FQ024126	TGGCTGGCTTCCTTGCAAACGAAGCGTCGTAAATTACATCTTATTTGTAAATTTTAATAAAAATTTGATCGTTAAACGATCGAATCAGTAGTGATTTAAGTGCTCAAGCAGTTTCACATCCAATCGACAATGAGTTCGAGTGTATGCTACAAGTGTAACCGGACAGGGCACTTTGCCCGCGAGTGCACCCAGGGTGGTGTTGCTGCTCGTGACTCTGGTTTCAACCGTCAGCGCGAAAAGTGCTTCAAGTGCAACCGCGCTGGGCACTTCGCACGGGATTGCAAGGAGGAGGCCGACCGTTGCTACAGATGTAACGGCACGGGACACATAGCGCGTGAGTGCGCGCAAAGTCCGGACGAGCCGTCGTGTTACACTTGCAACAAGACCGGGCACATCGCA…	783	EZ983519	ref|NP_001037117.1|-zinc finger protein [Bombyx mori] gb|AAX09282.1| zinc finger protein [Bombyx mori] (3e-82)
FQ015237	GGGGCATTACGTGACCTATAGAACAGTTTGTACAAAAAGCAGGCTGGTACCGGTCCGGAATTCCCGGGATTATTTGTAAATTTTAATAAAAATTTGATCGTTAAACGATCGAATCAGTAGTGATTTAAGTGCTCAAGCAGTTTCACATCCAATCGACAATGAGTTCGAGTGTATGCTACAAGTGTAACCGGACAGGGCACTTTGCCCGCGAGTGCACCCAGGGTGGTGTTGCTGCTCGTGACTCTGGTTTCAACCGTCAGCGCGAAAAGTGCTTCAAGTGCAACCGCGCTGGGCACTTCGCACGGGATTGCAAGGAGGAGGCCGACCGTTGCTACAGATGTAACGGCACGGGACACATAGCGCGTGAGTGCGCGCAAAGTCCGGACGAGCCGTCGTGTT…	1234	EZ983519	ref|NP_001037117.1|-zinc finger protein [Bombyx mori] gb|AAX09282.1| zinc finger protein [Bombyx mori] (3e-82)
FQ026713	CTGGCTTCCTTGCAAACGAAGCGTCGTAAATTACATCTTATTTGTAAATTTTAATAAAAATTTGATCGTTAAACGATCGAATCAGTAGTGATTTAAGTGCTCAAGCAGTTTCACATCCAATCGACAATGAGTTCGAGTGTATGCTACAAGTGTAACCGGACAGGGCACTTTGCCCGCGAGTGCACCCAGGGTGGTGTTGCTGCTCGTGACTCTGGTTTCAACCGTCAGCGCGAAAAGTGCTTCAAGTGCAACCGCGCTGGGCACTTCGCACGGGATTGCAAGGAGGAGGCCGACCGTTGCTACAGATGTAACGGCACGGGACACATAGCGCGTGAGTGCGCGCAAAGTCCGGACGAGCCGTCGTGTTACACTTGCAACAAGACCGGGCACATCGCACGG…	810	EZ983519	ref|NP_001037117.1|-zinc finger protein [Bombyx mori] gb|AAX09282.1| zinc finger protein [Bombyx mori] (3e-82)
FQ029564	AGTGATGGTGGCTGGCTTCCTTGCAAACGAAGCGTCGTAAATTACATCTTATTTGTAAATTTTAATAAAAATTTGATCGTTAAACGATCGAATCAGTAGTGATTTAAGTGCTCAAGCAGTTTCACATCCAATCGACAATGAGTTCGAGTGTATGCTACAAGTGTAACCGGACAGGGCACTTTGCCCGCGAGTGCACCCAGGGTGGTGTTGCTGCTCGTGACTCTGGTTTCAACCGTCAGCGCGAAAAGTGCTTCAAGTGCAACCGCGCTGGGCACTTCGCACGGGATTGCAAGGAGGAGGCCGACCGTTGCTACAGATGTAACGGCACGGGACACATAGCGCGTGAGTGCGCGCAAAGTCCGGACGAGCCGTCGTGTTACACTTGCAACAAGACCGGGC…	862	EZ983519	ref|NP_001037117.1|-zinc finger protein [Bombyx mori] gb|AAX09282.1| zinc finger protein [Bombyx mori] (3e-82)
FQ020503	AAGAACACGTGCACTATAGACANGTTTGTACAAAAAAGCAGGCTGGTACCGGTCCGGAATTCCCGGGATATTACATCTTATTTGTAAATTTTAATAAAAATTTGATCGTTAAACGATCGAATCAGTAGTGATTTAAGTGCTCAAGCAGTTTCACATCCAATCGACAATGAGTTCGAGTGTATGCTACAAGTGTAACCGGACAGGGCACTTTGCCCGCGAGTGCACCCAGGGTGGTGTTGCTGCTCGTGACTCTGGTTTCAACCGTCAGCGCGAAAAGTGCTTCAAGTGCAACCGCGCTGGGCACTTCGCACGGGATTGCAAGGAGGAGGCCGACCGTTGCTACAGATGTAACGGCACGGGACACATAGCGCGTGAGTGCGCGCAAAGTCCGGACGAGCC…	1274	EZ983519	ref|NP_001037117.1|-zinc finger protein [Bombyx mori] gb|AAX09282.1| zinc finger protein [Bombyx mori] (3e-82)
FQ026330	GACTCGCACAGAGGACGTTAGCCCGCGACCGTCCGCCGCGCTGCACGTATCGCCCCGCGCCCGCGACAACATTACTACCGTGGCAGGTGTCGGTGCCGTGATGGTGTAGACCGTGTTACAGTGCGTGTGTGCTCGACGTTACCATACCTGTGCGGATTGTCGGATACCTTCCAGTGCCACAATGGGAGAATCACTGCTGAAAGAAGACCCTCTGTCTAGGATCCAACGCGAGATCATAGAGGTGACAGAGAGAGAAAGAGAATTCAAAGAGGGACATTTTCGAATGAACAGACTAATGTCGGAGTCCACCATCGACGTTAACCATCACAACGGCCATGTGAATGGCGATGCGGAAGTCAAGCCGCAGAAGAGCCTCAATAGAGCCGTTTCTACCTCACA…	545	EZ981823	ref|XP_001842253.1|-conserved hypothetical protein [Culex quinquefasciatus] gb|EDS41321.1| conserved hypothetical protein [Culex quinquefasciatus] (5e-11)
FQ023881	GACTAATGTCGGAGTCCACCATCGACGTTAACCATCAGAACGGCCATGTGAATGGCGATGCGGAAGTCAAGCCGCAGAAGAGCCTCAATAGAGCCGTTTCTACCTCACACCTGCTGGGTCCAATTGCACCTTCGCCTCCTGTTACTCCCGCACTCCTCAACACAAATGGATACACGAGGCGGTTTACTCCCCAAACGGGAACAAAAGGTATTATGCAGCGATTCATCGCAAACAAGGGTAAGCTACCAACCCCCACAGGAGGACAAATTCCTACAACCCCTATAACGCCAATCGTGCCACCGCTCGTGTTCCCTACATCCCCGGTAATCGCCCCGGTGGTTACCCCTCCCGTCATTGACCGCACGCCTGAAGGCAAGCCGGTCAGAAAGGGCTACGTGC…	821	EZ981823	ref|XP_001842253.1|-conserved hypothetical protein [Culex quinquefasciatus] gb|EDS41321.1| conserved hypothetical protein [Culex quinquefasciatus] (5e-11)
FQ016754	GGGGGATACGTGACTATAGAACAGTTTGTACAAAAAGCAGGCTGGTACCGGTCCGGAATTCCCGGGATCGCGACCGTCCGCCGCGCTGCACGTATCGCCCCGCGCCCGCGACAACATTACTACCGTGGCAGGTGTCGGTGCCGTGATGGTGTAGACCGTGTTACAGTGCGTGTGTGCTCGACGTTACCATACCTGTGCGGATTGTCGGATACCTTCCAGTGTCACAATGGGAGAATCACTGCTGAAAGAAGACCCTCTGTCTAGGATCCAACGCGAGATCATAGAGGTGACAGAGAGAGAAAGAGAATTCAAAGAGGGACATTTTCGAATGAACAGACTAATGTCGGAGTCCACCATCGACGTTAACCATCAGAACGGCCATGTGAATGGCGATGCGGA…	1357	EZ981823	ref|XP_001842253.1|-conserved hypothetical protein [Culex quinquefasciatus] gb|EDS41321.1| conserved hypothetical protein [Culex quinquefasciatus] (5e-11)
FQ032639	GTCCGCCGCGCTGCACGTATCGCCCCGCGCCCGCGACAACATTACTACCGTGGCAGGTGTCGGTGCCGTGATGGTGTAGACCGTGTTACAGTGCGTGTGTGCTCGACGTTACCATACCTGTGCGGATTGTCGGATACCTTCCAGTGTCACAATGGGAGAATCACTGCTGAAAGAAGACCCTCTGTCTAGGATCCAACGCGAGATCATAGAGGTGACAGAGAGAGAAAGAGAATTCAAAGAGGGACATTTTCGAATGAACAGACTAATGTCGGAGTCCACCATCGACGTTAACCATCAGAACGGCCATGTGAATGGCGATGCGGAAGTCAAGCCGCAGAAGAGCCTCAATAGAGCCGTTTCTACCTCACACCTGCTGGGTCCAATTGCACCTTCGCCTCC…	800	EZ981823	ref|XP_001842253.1|-conserved hypothetical protein [Culex quinquefasciatus] gb|EDS41321.1| conserved hypothetical protein [Culex quinquefasciatus] (5e-11)
FQ017130	GGGGCTTTTGCGTGACTATACGACAAGTTTGTAAAAAAAGCAGGCTGGTACCGGTCCGGAATTCCCGGGATCGCGACCGTCCGCCGCGCTGCACGTATCGCCCCGCGCCCGCGACAACATTACTACCGTGGCAGGTGTCGGTGCCGTGATGGTGTAGACCGTGTTACAGTGCGTGTGTGCTCGACGTTACCATACCTGTGCGGATTGTCGGATACCTTCCAGTGTCACAATGGGAGAATCACTGCTGAAAGAAGACCCTCTGTCTAGGATCCAACGCGAGATCATAGAGGTGACAGAGAGAGAAAGAGAATTCAAAGAGGGACATTTTCGAATGAACAGACTAATGTCGGAGTCCACCATCGACGTTAACCATCAGAACGGCCATGTGAATGGCGATGC…	1430	EZ981823	ref|XP_001842253.1|-conserved hypothetical protein [Culex quinquefasciatus] gb|EDS41321.1| conserved hypothetical protein [Culex quinquefasciatus] (5e-11)
FQ030993	GCCAGGTGAGTGATACGCGGAGGCTTCGCGAGTTGCCGACTTGCCGTGGACTCGCACAGAGGACGTTAGCCCGCGACCGTCCGCCGCGCTGCACGTATCGCCCCGCGCCCGCGACAACATTACTACCGTGGCAGGTGTCGGTGCCGTGATGGTGTAGACCGTGTTACAGTGCGTGTGTGCTCGACGTTACCATACCTGTGCGGATTGTCGGATACCTTCCAGTGTCACAATGGGAGAATCACTGCTGAAAGAAGACCCTCTGTCTAGGATCCAACGCGAGATCATAGAGGTGACAGAGAGAGAAAGAGAATTCAAAGAGGGACATTTTCGAATGAACAGACTAATGTCGGAGTCCACCATCGACGTTAACCATCAGAACGGCCATGTGAATGGCGATGC…	761	EZ981823	ref|XP_001842253.1|-conserved hypothetical protein [Culex quinquefasciatus] gb|EDS41321.1| conserved hypothetical protein [Culex quinquefasciatus] (5e-11)
GW825169	AATTCCCGGGAGTGAGTGATACGCGGAGGCTTCGCGAGTTGCCGACTTGCCGTGGACTCGCACAGAGGACGTTAGCCCGCGACCGTCCGCCGCGCTGCACGTATCGCCCCGCGCCCGCGACAACATTACTACCGTGGCAGGTGTCGGTGCCGTGATGGTGTAGACCGTGTTACAGTGCGTGTGTGCTCGACGTTACCATACCTGTGCGGATTGTCGGATACCTTCCAGTGTCACAATGGGAGAATCACTGCTGAAAGAAGACCCTCTGTCTAGGATCCAACGCGAGATCATAGAGGTGACAGAGAGAGAAAGAGAATTCAAAGAGGGACATTTTCGAATGAACAGACTAATGTCGGAGTCCACCATCGACGTTAACCATCAGAACGGCCATGTGAATGG…	813	EZ981823	ref|XP_001842253.1|-conserved hypothetical protein [Culex quinquefasciatus] gb|EDS41321.1| conserved hypothetical protein [Culex quinquefasciatus] (5e-11)
FQ021896	GAGCTTTTAGGTGACCTATAGAACAGTTTGTACAAAAAGCAGGCTGGTACCGGTCCGGAATTCCCGGGATGCCGTGGACTCGCACAGAGGACGTTAGCCCGCGACCGTCCGCCGCGCTGCACGTATCGCCCCGCGCCCGCGACAACATTACTACCGTGGCAGGTGTCGGTGCCGTGATGGTGTAGACCGTGTTACAGTGCGTGTGTGCTCGACGTTACCATACCTGTGCGGATTGTCGGATACCTTCCAGTGTCACAATGGGAGAATCACTGCTGAAAGAAGACCCTCTGTCTAGGATCCAACGCGAGATCATAGAGGTGACAGAGAGAGAAAGAGAATTCAAAGAGGGACATTTTCGAATGAACAGACTAATGTCGGAGTCCACCATCGACGTTAACC…	1362	EZ981823	ref|XP_001842253.1|-conserved hypothetical protein [Culex quinquefasciatus] gb|EDS41321.1| conserved hypothetical protein [Culex quinquefasciatus] (5e-11)
FQ028330	CCGTGGACTCGCACAGAGGACGTTAGCCCGCGACCGTCCGCCGCGCTGCACGTATCGCCCCGCGCCCGCGACAACATTACTACCGTGGCAGGTGTCGGTGCCGTGATGGTGTAGACCGTGTTACAGTGCGTGTGTGCTCGACGTTACCATACCTGTGCGGATTGTCGGATACCTTCCAGTGTCACAATGGGAGAATCACTGCTGAAAGAAGACCCTCTGTCTAGGATCCAACGCGAGATCATAGAGGTGACAGAGAGAGAAAGAGAATTCAAAGAGGGACATTTTCGAATGAACAGACTAATGTCGGAGTCCACCATCGACGTTAACCATCAGAACGGCCATGTGAATGGCGATGCGGAAGTCAAGCCGCAGAAGAGCCTCAATAGAGCCGTTTCTACC…	830	EZ981823	ref|XP_001842253.1|-conserved hypothetical protein [Culex quinquefasciatus] gb|EDS41321.1| conserved hypothetical protein [Culex quinquefasciatus] (5e-11)
FQ027826	CGTGGACTCCCACAGAGGACGTTAGCCCGCGACCGTCCGCCGCGCTGCACGTATCGCCCCGCGCCCGCGACAACATTACTACCGTGGCAGGTGTCGGTGCCGTGATGGTGTAGACCGTGTTACAGTGCGTGTGTGCTCGACGTTACCATACCTGTGCGGATTGTCGGATACCTTCCAGTGTCACAATGGGAGAATCACTGCTGAAAGAAGACCCTCTGTCTAGGATCCAACGCGAGATCATAGAGGTGACAGAGAGAGAAAGAGAATTCAAAGAGGGACATTTTCGAATGAACAGACTAATGTCGGAGTCCACCATCGACGTTAACCATCAGAACGGCCATGTGAATGGCGATGCGGAAGTCAAGCCGCAGAAGAGCCTCAATAGAGCCGTTTCTACCT…	736	EZ981823	ref|XP_001842253.1|-conserved hypothetical protein [Culex quinquefasciatus] gb|EDS41321.1| conserved hypothetical protein [Culex quinquefasciatus] (5e-11)
GW824785	CTCGCACAGAGGACGTTAGCCCGCGACCGTCCGCCGCGCTGCACGTATCGCCCCGCGCCCGCGACAACATTACTACCGTGGCAGGTGTCGGTGCCGTGATGGTGTAGACCGTGTTACAGTGCGTGTGTGCTCGACGTTACCATACCTGTGCGGATTGTCGGATACCTTCCAGTGTCACAATGGGAGAATCACTGCTGAAAGAAGACCCTCTGTCTAGGATCCAACGCGAGATCATAGAGGTGACAGAGAGAGAAAGAGAATTCAAAGAGGGACATTTTCGAATGAACAGACTAATGTCGGAGTCCACCATCGACGTTAACCATCAGAACGGCCATGTGAATGGCGATGCGGAAGTCAAGCCGCAGAAGAGCCTCAATAGAGCCGTTTCTACCTCACACC…	779	EZ981823	ref|XP_001842253.1|-conserved hypothetical protein [Culex quinquefasciatus] gb|EDS41321.1| conserved hypothetical protein [Culex quinquefasciatus] (5e-11)
FQ025028	GCCCCGCGCCCGCGACAACATTACTACCGTGGCAGGTGTCGGTGCCGTGATGGTGTAGACCGTGTTACAGTGCGTGTGTGCTCGACGTTACCATACCTGTGCGGATTGTCGGATACCTTCCAGTGTCACAATGGGAGAATCACTGCTGAAAGAAGACCCTCTGTCTAGGATCCAACGCGAGATCATAGAGGTGACAGAGAGAGAAAGAGAATTCAAAGAGGGACATTTTCGAATGAACAGACTAATGTCGGAGTCCACCATCGACGTTAACCATCAGAACGGCCATGTGAATGGCGATGCGGAAGTCAAGCCGCAGAAGAGCCTCAATAGAGCCGTTTCTACCTCACACCTGCTGGGTCCAATTGCACCTTCGCCTCCTGTTACTCCCGCACTCCTCAA…	718	EZ981823	ref|XP_001842253.1|-conserved hypothetical protein [Culex quinquefasciatus] gb|EDS41321.1| conserved hypothetical protein [Culex quinquefasciatus] (5e-11)
FQ032529	CTCGCACAGAGGACGTTAGCCCGCGACCGTCCGCCGCGCTGCACGTATCGCCCCGCGCCCGCGACAACATTACTACCGTGGCAGGTGTCGGTGCCGTGATGGTGTAGACCGTGTTACAGTGCGTGTGTGCTCGACGTTACCATACCTGTGCGGATTGTCGGATACCTTCCAGTGTCACAATGGGAGAATCACTGCTGAAAGAAGACCCTCTGTCTAGGATCCAACGCGAGATCATAGAGGTGACAGAGAGAGAAAGAGAATTCAAAGAGGGACATTTTCGAATGAACAGACTAATGTCGGAGTCCACCATCGACGTTAACCATCAGAACGGCCATGTGAATGGCGATGCGGAAGTCAAGCCGCAGAAGAGCCTCAATAGAGCCGTTTCTACCTCACACC…	832	EZ981823	ref|XP_001842253.1|-conserved hypothetical protein [Culex quinquefasciatus] gb|EDS41321.1| conserved hypothetical protein [Culex quinquefasciatus] (5e-11)
GW825183	GGTCCGGAATCCCGGGATCGCTGTGCTGCCTATCACCTTCTCCGCTTTAGACTACTAGACCAGCGATCCAACACGTGATTATCAATAAGATTTCACTATACAATAACCCAGAGGCAGTTAAACTTAGAGAGCGCCCGACATGCTTGCCTAGGTGCGGTGCATATCTCATGGGCGTCGCTATTTATTTTTTGGTGCCGCCACCACTAACCTGCCACCCTCGGCAACTGCCTAGTTTGCCTTAGGGATAATACTGCTCTGCAATAACCTTGATACATGAACAAAGTACACCATATAGTGGAACGTTAATTAAGTATAAATTTATCTCCCTCGTAGACAATTACATTGTGTGACGACCGATGTAGTATAAAGATTATTTAGGAATACTTAATCGTTCTTGCT…	714	EZ981609	ref|XP_001599569.1|-PREDICTED: similar to conserved hypothetical protein [Nasonia vitripennis] (1e-96)
FQ017819	GGGGCTATTGGTGNCNTATAGAAACAGTTTGTACAAAAAGCAGGCTGGTACCGGTCCGGAATTCCCGGGATCGACGTGCTCCGCGAGACAGACGGACAATATATTTTATGTAAACATCGGAAGGAGTGACAATGATCATATTCAGCAGTTTGATGGTGCTGGCTGCGGTGCTTGGCGCATCGAGTGAGAAGCCGCTGGGCAGGCGAGTAGCTGTGCCCGTCATCCACGTCAGCGGGACACACTACGAAGTCGGATATGATGTCGGCCGCACGTTCTCATCGATCATCAAGAGCTTCATCGCGACATATGAGAACCTGCGCGACTTCGAGAAAGTGTACGCCACAGACACTGGCAGGAAGGCTTACGACACAACACTGGCAAATATGAAGAAGAAGTACC…	1396	EZ981609	ref|XP_001599569.1|-PREDICTED: similar to conserved hypothetical protein [Nasonia vitripennis] (1e-96)
FQ030448	CGCGTGACGACGTGCTCCGCGAGACAGACTGACAATATATTTTATGTAAACATCGGAAGGAGTGACAATGATCATATTCAGCAGTTTGATGGTGCTGGCTGCGGTGCTTGGCGCATCGAGTGAGAAGCCGCTGGGCAGGCGAGTAGCTGTGCCCGTCATCCACGTCAGCGGGACACACTACGAAGTCGGATATGATGTCGGCCGCACGTTCTCATCTATCATCAAGAGCTTCATCGCGACATATGAGAACCTGCGCGACTTCGAGAAAGTGTACGCCACAGACACTGGCAGGAAGGCTTACGACACAACACTGGCAAATATGAAGAAGAAGTACCCATACTACGTCAAGGAGATGCAAGGAGTCGCTGACGGAGCCAACGTGAACTTCACACAGCTATT…	741	EZ981609	ref|XP_001599569.1|-PREDICTED: similar to conserved hypothetical protein [Nasonia vitripennis] (1e-96)
FQ022407	AGGCATTTCGTGACCTATAGAACAGTTTGTACAAAAAGCAGGCTGGTACCGGTCCGGAATTCCCGGGATAAGCGCGTGACGACGTGCTCCGCGAGACAGACGGACAATATATTTTATGTAAACATCGGAAGGAGTGACAATGATCATATTCAGCAGTTTGATGGTGCTGGCTGCGGTGCTTGGCGCATCGAGTGAGAAGCCGCTGGGCAGGCGAGTAGCTGTGCCCGTCATCCACGTCAGCGGGACACACTACGAAGTCGGATATGATGTCGGCCGCACGTTCTCATCGATCATCAAGAGCTTCATCGCGACATATGAGAACCTGCGCGACTTCGAGAAAGTGTACGCCACAGACACTGGCAGGAAGGCTTACGACACAACACTGGCAAATATGAAGAA…	1323	EZ981609	ref|XP_001599569.1|-PREDICTED: similar to conserved hypothetical protein [Nasonia vitripennis] (1e-96)
FQ024753	GGCATAGGCAACGGGTTCTCAGTGAACATGATCTGGACCAACAACTGGGGCGACCGGCAGATATACAACGTCGAGGTGTCTCCCGACCTGAAGGCAGACCGCTCGCACCTCAACGTGCAGAAGTACGACAAGGAACCGCTGGTGCACACCAACAAATACCAACGTACCAACTTGACGGAGGTGACCGGCCGCATCATAGACAGCAGTGTGGCGCGCCTGAGGGTGATCCACAGCTACCCCAAGCCACAAACTCGCAAGGAGCTGGCGGAGATCATCTCCGACACCAGCGACAAGGAGTTCCGCCTGTTCCAGGATCATCCTGATGACATCATCATGACTATCGCAGCAGGTATTTTCGACCTGGACAAGCGGACATGGAGCATCTACATCAACAAGCCA…	793	EZ981609	ref|XP_001599569.1|-PREDICTED: similar to conserved hypothetical protein [Nasonia vitripennis] (1e-96)
FQ028058	CTGGTCTTCTCCATCAACACCCTTAGCCCTCTCATCCTGAAGTACGGCAATACACCCAGGACATTCATCACCCGCGCCATGCTGGCAGCCAAGAACTTTGAGGAAGCTGAGCACATCCTGCTGGACCAGGGGCTGGGCATAGGCAACGGGTTCTCAGTGAACATGATCTGGACCAACAACTGGGGCGACCGGCAGATATACAACGTCGAGGTGTCTCCCGACCTGAAGGCAGACCGCTCGCACCTCAACGTGCAGAAGTACGACAAGGAACCGCTGGTGCACACCAACAAATACCAACGTACCAACTTGACGGAGGTCACCGGCCGCATCATAGACAGCAGTGTGGCGCGCCTGAGGGTGATCCACAGCTACCCCAAGCCACAAACTCGCAAGGAGCTG…	812	EZ981609	ref|XP_001599569.1|-PREDICTED: similar to conserved hypothetical protein [Nasonia vitripennis] (1e-96)
FQ022550	AGAGTTTTGGTGACTATAGAAACAGTTTGTACAAAAAAGCAGGCTGGTACCGGTCCGGAATTCCCGGGATGTCAAAGCTGGAGCGGTAGAGGAACGATTTGCTTCCCTGTGCTACGCGGGCCACATGCCCGGGTACACCATGGGCTACAACGAGAATGGGCTGGTCTTCTCCATCAACACCCTTAGCCCTCTCATCCTGAAGTACGGCAACACACCCAGGACATTCATCACCCGCGCCATGCTGGCAGCCAAGAACTTTGAGGAAGCTGAGCACATCCTGCTGGACCAGGGGCTGGGCATAGGCAACGGGTTCTCAGTGAACATGATCTGGACCAACAACTGGGGCGACCGGCAGATATACAACGTCGAGGTGTCTCCCGACCTGAAGGCAGACCGCTC…	1378	EZ981609	ref|XP_001599569.1|-PREDICTED: similar to conserved hypothetical protein [Nasonia vitripennis] (1e-96)
FQ023455	CCAGGAATGACACCGGAGGCTGCAGCTCCATCGCGTTCAAGAACTCGCAGACTACTTTGCTGGGTCACACAGAGGATGCCTTCCACGAGACATTGAACCACTTCTACATCATGAATGCTCACATCAAACCTTCGCCGGAGGACGTCAAAGCTGGAGCGGTAGAGGAACGATTTGCTTCCCTGTGCTACGCGGGCCACATGCCCGGGTACACCATGGGCTACAACGAGAATGGGCTGGTCTTCTCCATCAACACCCTTAGCCCTCTCATCCTGAAGTACGGCAACACACCCAGGACATTCATCACCCGCGCCATGCTGGCAGCCAAGAACTTTGAGGAAGCTGAGCACATCCTGCTGGACCAGGGGCTGGGCATAGGCAACGGGTTCTCAGTGAACATGA…	736	EZ981609	ref|XP_001599569.1|-PREDICTED: similar to conserved hypothetical protein [Nasonia vitripennis] (1e-96)
FQ028443	GTCGCCGGCGCAGTTACGAAATACATAAAATATCAGTCGAGAATTAAAATAGAAACGTTTTAAATTTTTTTGATTCTCGTATCGCGTCCGTTTCTAACGTCCGTCCTGTAGTTTATTTATTTTCGTTCTTTTTGATTTATTTAACGGAACCATGAGAGAATTGAACGGCGCATCGAGTGAGAAGCCGCTGGGCAGGCGAGTAGCTGTGCCCGTCATCCACGTCAGCGGGACACACTACGAAGTCGGATATGATGTCGGCCGCACGTTCTCATCGATCATCAAGAGCTTCATCGCGACATATGAGAACCTGCGCGACTTCGAGAAAGTGTACGCCACAGACACTGGCAGGAAGGCTTACGACACAACACTGGCAAATATGAAGAAGAAGTACCCATACTA…	834	EZ981609	ref|XP_001599569.1|-PREDICTED: similar to conserved hypothetical protein [Nasonia vitripennis] (1e-96)
FQ016389	AACATTTGGTGACTATAGAAACAGTTTGTACAAAAAGCAGGCTGGTACCGGTCCGGAATTCCCGGGATGGAGAAGGCAGTGCTCCTGACCATGGCTCAAGGCGCATCGAGTGAGAAGCCGCTGGGCAGGCGAGTAGCTGTGCCCGTCATCCACGTCAGCGGGACACACTACGAAGTCGGATATGATGTCGGCCGCACGTTCTCATCGATCATCAAGAGCTTCATCGCGACATATGAGAACCTGCGCGACTTCGAGAAAGTGTACGCCACAGACACTGGCAGGAAGGCTTACGACACAACACTGGCAAATATGAAGAAGAAGTACCCATACTACGTCAAGGAGATGCAGGGAGTCGCTGACGGAGCCAACGTGAACTTCACACAGCTATTCCTGCTGCAG…	1140	EZ981609	ref|XP_001599569.1|-PREDICTED: similar to conserved hypothetical protein [Nasonia vitripennis] (1e-96)
FQ023409	CCCCGGTGATGGTGATGCGGACGAATACATTGACGCCTAAATTAAGGGCGCATCGAGTGAGAAGCCGCTGGGCAGGCGAGTAGCTGTGCCCGTCATCCACGTCAGCGGGACACACTACGAAGTCGGATATGATGTCGGCCGCACGTTCTCATCGATCATCAAGAGCTTCATCGCGACATATGAGAACCTGCGCGACTTCGAGAAAGTGTACGCCACAGACACTGGCAGGAAGGCTTACGACACAACACTGGCAAATATGAAGAAGAAGTACCCATACTACGTCAAGGAGATGCAGGGAGTCGCTGACGGAGCCAACGTGAACTTCACACAGCTATTCCTGCTGCAGATGGATGACCTAATCGGCAACGTGAACGACAACCACATCCCCAGGAATGACAC…	761	EZ981609	ref|XP_001599569.1|-PREDICTED: similar to conserved hypothetical protein [Nasonia vitripennis] (1e-96)
FQ019413	GGGGGCTTTAGGTGACCTATAGAACAGTTTGTAAAAAAAGCAGGCTGGTACCGGTCCGGAATTCCCGGGATCGCGTGACGACGTGCTCCGCGAGACAGACGGACAATATATTTTATGTAAACATCGGAAGGAGTGACAATGATCATATTCAGCAGTTTGATGGTGCTGGCTGCGGTGCTTGGCGCATCGAGTGAGAAGCCGCTGGGCAGGCGAGTAGCTGTGCCCGTCATCCACGTCAGCGGGACACACTACGAAGTCGGATATGATGTCGGCCGCACGTTCTCATCGATCATCAAGAGCTTCATCGCGACATATGAGAACCTGCGCGACTTCGAGAAAGTGTACGCCACAGACACTGGCAGGAAGGCTTACGACACAACACTGGCAAATATGAAGAAG…	1103	EZ981609	ref|XP_001599569.1|-PREDICTED: similar to conserved hypothetical protein [Nasonia vitripennis] (1e-96)
GW825224	AATTCCCGGGATGATGGAGCAGGCGTCTTTTCAGGTTTCGTCTCAAGACTCATATGCAGACTCACACAGGGGAACGCCCCTACACATGCCCTCATTGTAATAAGAACTTCTCTCTTGCACAGAACTTAAAAGTGCATTTGCGAGTGCATACGGGAGAAAAACCACTACTTTGTCCTATATGTGGAGATGCGTTTGCTCAGTCTGCTGGATTAGCCGCACACAAGCGAAAACACTCTGGAATATTACCCTATGTGTGCAAACTGTGTCCTCGCTCATTTCGTACCATTGGACACCTTCAGTACCATACACGGCGACATACAGGCGAAAAGAATTTCGAATGTGATACGTGTGGCCATGCATTTATTACGCGCAGTGATTTAAAACGACATTTGCTGACAC…	770	EZ982859	ref|XP_002240954.1|-hypothetical protein BRAFLDRAFT_130338 [Branchiostoma floridae] (2e-46)
FQ030177	GTAATTGGTTTTTTGTTTTTGACGCAATCTTCATTGGTTTTGTATTTTGGTTTTAAATTCAATTTTAAAATGGATCAGCCGTATGATGTTGCATTTACGGAAATGATGAAAACGTTTCTACGTTGTGGTGATAATGCCCAAAACACAGTCAAACGTTACTGCGCGGAATTCGGAGTGCGCGTTTCTGAAGAAACGTTAGCTACTCTTGTTCAAAATTTCCTCGAATTCGGTATTTTTACTCGTCCCAAATTGGAACCAGGATGGAGCAGGCGTCTTTTCAGGTTTCGTCTCAAGACTCATATGCAGACTCACACAGGGGAACGCCCCTACACATGCCCTCATTGTAATAAGAACTTCTCTCTTGCACAGAACTTAAAAGTGCATTTGCGAGTGCATACG…	829	EZ982859	ref|XP_002240954.1|-hypothetical protein BRAFLDRAFT_130338 [Branchiostoma floridae] (2e-46)
GW825261	ATCCAGTTGCTGGCATAGCCAAACCTTTTATTGGCAGTGATTATTACCTATTATTGTCACTGTTCTCCCAAAACTGAAAAATAGCTGCTAGGTCTTATGTAGGGGTTTTAAAACGTATTTTACATCGTCTATGTACCTATTTTAAGATAATTCATAATAGAAATAAACAAAATAAAATCCTTTGTTAAGAAAAGTAACATTTATTTGTATAGGAACATACCATATCAATTGAAACGCTTATAGTTAAATCAACTTTACATAAAGTATTAAAACAAAACCAAAAAAACCTTCTACCTAGGCTTGAACAAAAAATAGAACAATTTTAGCTTAAGACTATGTAACTTCCTTAATTATATTTAATTAAATCACAGCTCTAATTGGTTGAGATCATACAAGTAA…	711	EZ981406	ref|XP_001944170.1|-PREDICTED: similar to conserved hypothetical protein [Acyrthosiphon pisum] (1e-118)
FQ030078	GATAATTATCAATAACTCTCCAAATAAAAATGTTGCTGAGCAAAGTTTCCATTTTGTTTCTCAAGATGTTGTTGTTGAGGAAATAGTCCAATGCTCTGAATTAAATTATTTTATACAAGATATATCAACCCTTCAAGAACGTATTCCAGAAACAGTTAGCCAACAATCACACAATCATCTTTCACCCACTCAACAAGCATTCAATCAACCAGAATCCATAGAGCAAGTATCCTCTCAAAAAGCCTCTACTTCCTTACAGCATGCTTCGATCTTACAGCCATCACTCACTTACGTACCAAACAACAAACAACCATCCACACAGCAAACATTTGTTCAACAAACATCTATCTACCAAGCATCCGTTAGCAGTCAGCAGCAATCATCAATATATTCAACTCC…	783	EZ981406	ref|XP_001944170.1|-PREDICTED: similar to conserved hypothetical protein [Acyrthosiphon pisum] (1e-118)
FQ015141	GAGGCTTTAGGTGACTATAGAAACAGTTTGTAAAAAAAGCAGGCTGGTACCGGTCCGGAATTCCCGGGACGAAAACTCAATTTGTGCCATTACTTAAAGATACTATAGAAAAAAGTCTTAACCCGTCAACAATTATAAATGGCTTTAGAGCAACTGGACTTTGTCCTTTTAATGAAGATGCAGTGGACTATTCCAAGTGCCTAGGAACTTCAAATAAAAATAACATTACCATAGCGCAACCCAAGCATGTAACAGACAATCGGGTGCTCACGAAAGATGACTTTACGAAGTTGTTGGGAGAAAGTACAATACATAAAATTGATAAAAGAGAATTGAGGCCCGAGGAGTCAAGTGAATGTTTATTGAAAATCTGGAATTTCTTTACCACGTTTCAAAATG…	1242	EZ981406	ref|XP_001944170.1|-PREDICTED: similar to conserved hypothetical protein [Acyrthosiphon pisum] (1e-118)
FQ029748	CTTGTTGAGTGCTAACGGATGCTTGGTAGATAGATGTTTGTTGAACAAATGTTTGCTGTGTGGATGGTTGTTTGTTGTTTGGTACGTAAGTGAGTGATGGCTGTAAGATCGAAGCATGCTGTAAGGAAGTAGAGGCTTTTTGAGAGGATACTTGCTCTATGGATTCTGGTTGATTGAATGCTTGTTGAGTGGGTGAAAGATGATTGTGTGATTGTTGGCTAACTGTTTCTGGAATACGTTCTTGAAGGGTTGATATATCTTGTATAAAATAATTTAATTCAGAGCATTGGACTATTTCCTCAACAACAACATCTTGAGAAACAAAATCGAAACTTTGCTCAGCAACATTTTTATTTGGAGAGTTATTGATAATTATCTCCATATTTTCAACATCAAAAT…	786	EZ981406	ref|XP_001944170.1|-PREDICTED: similar to conserved hypothetical protein [Acyrthosiphon pisum] (1e-118)
FQ019885	GGGCTTTTCGTGACCTATAGAACAGTTTGTACAAAAAAGCAGGCTGGTACCGGTCCGGAATTCCCGGGATGCTCTGTGTCTAATTTTGAGCTATTATGCAAATCATTTTGAAACGTGGTAAAGAAATTCCAGATTTTCAATAAACATTCACTTGACTCCTCGGGCCTCAATTCTCTTTTATCAATTTTATGTATTGTACTTTCTCCCAACAACTTCGTAAAGTCATCTTTCGTGAGCACCCGATTGTCTGTTACATGCTTGGGTTGCGCTATGGTAATGTTATTTTTATTTGAAGTTCCTAGGCACTTGGAATAGTCCACTGCATCTTCATTAAAAGGACAAAGTCCAGTTGCTCTAAAGCCATTTATAATTGTTGACGGGTTAAGACTTTTTTCTATA…	1235	EZ981406	ref|XP_001944170.1|-PREDICTED: similar to conserved hypothetical protein [Acyrthosiphon pisum] (1e-118)
GW826282	AATTCCCGGGATAAAGGACAAAGTCCAGTTGCTCTAAAGCCATTTATAATTGTTGACGGGTTAAGACTTTTTTCTATAGTATCTTTAAGTAATGGCACAAATTGAGTTTTCGTTAACGCTTGAGATGGATTATTTCTTCGCCATTCTAGGACAGTTTTCTGCCATTGTGTTTTTAATGGTTTAAATGCGGCGACGTCTGCAGGTTGAAGGAGTCTAGTGCAGTTAGGATATAACGCTATGAGAATTATACCTAAATTAGTACATAATTCACTGGTAGCATACGTCAAGTGCGATTTGTGGCCATCTACAAAAAGAACTACAGGAAATTGTGTGCCAGTTTTTATGAGGTGAGGATGTAAAACGTTTTTGATATACTCAAAAAATACATCGGAATTCATC…	709	EZ981406	ref|XP_001944170.1|-PREDICTED: similar to conserved hypothetical protein [Acyrthosiphon pisum] (1e-118)
FQ025173	TAAATTAGTACATAATTCACTGGTAGCATACGTCAAGTGCGATTTGTGGCCATCTACAAAAAGAACTACAGGAAATTGTGTGCCAGTTTTTATGAGGTGAGGATGTAAAACGTTTTTGATATACTCAAAAAATACATCGGAATTCATCCATCCGTTGTCACTTAAGCCCACGCCCCAATCTTCAGGAATCTTAGAAGTTATCTCGCCAGGTAATCTTTTATATGGAAAAATTACCATTGGCGGAGTAACTTGACCATCTGCACCAAAAGTAAACATGACGGTTAGTGAAGTTTTAGCTTGGGCGTGGTCAATTTCGTATACGTTTTTTTCTCCCTTAGAGCTTAAAACAATACCTGTTTTTGGACATAGAACAAAATTTGTTTCATCGCCATTGAATAC…	770	EZ981406	ref|XP_001944170.1|-PREDICTED: similar to conserved hypothetical protein [Acyrthosiphon pisum] (1e-118)
FQ030732	GGAAAATTTATACAGAAGAGAACCTACAAAAAGCTCTCCACGAAATATCAAAAGGCATGAGCAAAAAACTTGCTGCAAAAACCTTCAGCGTACCACGGTCTACTGTACAATTCAGACTGAAAAATCCTGATCATCGCTCTAAGCCCGGTCCTCCCACAATTTTAACTGACGAAGAAGAACAGCTTTTTGTTGACTGGATAAAAATCAGTAGCAAAAAAGGGTTTCCGAAGAGGAAAGAAGATTTGATAAAGAGTGTTTCAGACTTTATTAATAAATCGGGGAGAGCCAGTAGTTTTAGGAATGGTGACAAGTGGTTTAAATTGTTTTTAGCTAGACATCCAACAGTTACATTTCGAACACCAGAAGCCGTAACAGCTGCCAGCTCCACGGTCTCTGCAT…	784	EZ981406	ref|XP_001944170.1|-PREDICTED: similar to conserved hypothetical protein [Acyrthosiphon pisum] (1e-118)
FQ032275	GAAGACTCTTCAACGTGTATTTTGAAAAGAAACTGGGAATTTTATGAGAGAACAAGTGGTGGTCAGGCGTCGGGCCGGGCTGCTGCACCGCGCCCGCCGTGCCGAGTCGCGCGTGCGATGCGGAGCGGTCCCCGCCGCCCGCGCCGCCTCCCGCTCCGCCTGTGCTTTGCGCCAGACCCTGCTGTCGCGACGCCACAGTCGCAGATAGCATTGAACCTCGTCGCGTCGTCGTTGAACAAGTCGGCAGCGGCGGCGGCGCGGGCGCGAGCGGCGCGCGGCACAAGACGGCTCCCCAGGCCGCAACGACGACGGCACACAGCAAGCAGCTGGCGGCGGGCGGGGCCAACCACCCGCCCCAGCCGCAAGATCCACAAGGAAACGAAAAATATGATAGTTCCA…	439	EZ982448
FQ024170	TAAAAAAGTTTTCTTTTCTGATCCCCAAAACATTGTACGCATCGGTACACGTAACATTTCGTATGAACGGTTTCAAAATGGCTGTGTTTTGAAGGACCCTTTGTCCGCTTTCGTGTGCTTCTTTCAGCATGATAGTGGGATCGTACTGTCACAAAATTGTCTTAGAGAGGGAATGCATGTCATGTACCCGGAGTCGGCGTCGCAATACCACAGCAGTCAGCCCCAGTGCCCGCAGCCAGAGTACCAGCCGGCAGCATCGCCGGCCTTTCAGCAGCCAGCTAAGAAGCGCCGCTTACTGAGCCCCACACAAACGCAACACCATAACGGAATACCACACGCACAGCTTGACAACAGCGGCTACAAGGTAATGAAGACTCTTCAACGTGTATTTTGAAAAGA…	555	EZ982448
FQ028704	GCGAGTCTGTCGCTTTCGTCCGTCAGGGACTTGGTGCGACGTAAACGGGTGTGTGCGAAAGTATGAAGTGAAATCGTACTTAAAAGTGTGTGAAATGTTAAGTGTTAGTTTTTATTGTGCATAAAAAACAAAAATGAGTGCGAACGGATAAAAAAGTTTTCTTTTCTGATCCCCAAAACATTGTACGCATCGGTACACGTAACATTTCGTATGAACGGTTTCAAAATGGCTGTGTTTTGAAGGACCCTTTGTCCGCTTTCGTGTGCTTCTTTCAGCATGATAGTGGGATCGTACTGTCACAAAATTGTCTTAGAGAGGGAATGCATGTCATGTACCCGGAGTCGGCGTCGCAATACCACAGCAGTCAGCCCCAGTGCCCGCAGCCAGAGTACCAGCCGG…	757	EZ982448
FQ023855	GGACTTGGTGCGACGTAAACGGGTGTGTGCGAAAGTATGAAGTGAAATCGTACTTAAAAGTGTGTGAAATGTTAAGTGTTAGTTTTTATTGTGCATAAAAAACAAAAATGAGTGCGAACGGATAAAAAAGTTTTCTTTTCTGATCCCCAAAACATTGTACGCATCGGTACACGTAACATTTCGTATGAACGGTTTCAAAATGGCTGTGTTTTGAAGGACCCTTTGTCCGCTTTCGTGTGCTTCTTTCAGCATGATAGTGGGATCGTACTGTCACAAAATTGTCTTAGAGAGGTAGGGAATGCATGTCATGTACCCGGAGTCGGCGTCGCAATACCACAGCAGTCAGCCCCAGTGCCCGCAGCCAGAGTACCAGCCGGCAGCATCGCCGGCCTTTCAGCA…	638	EZ982448
GW824990	GAATTCCCGGGATAAACGGGTGTGTGCGAAAGTATGAAGTGAAATCGTACTTAAAAGTGTGTGAAATGTTAAGTGTTAGTTTTTATTGTGCATAAAAAACAAAAATGATTGCGAACGGATAAAAAAGTTTTCTTTTCTGATCCCCAAAACATTGTACGCATCGGTACACGTAACATTTCGTATGAACGGTTTCAAAATGGCTGTGTTTTGAAGGACCCTTTGTCCGCTTTCGTGTGCTTCTTTCAGCATGATAGTGGGATCGTACTGTCACAAAATTGTCTTAGAGAGGGAATGCATGTCATGTACCCGGAGTCGGCGTCGCAATACCACAGCAGTCAGCCCCAGTGCCCGCAGCCAGAGTACCAGCCGGCAGCATCGCCGGCCTTTCAGCAGCCAGCT…	714	EZ982448
FQ016944	GAGCATTATGGTGACCTATAGACACGTTTGTACAAAAAGCAGGCTGGTACCGGTCCGGAATTCCCGGGATGGACTTGGTGCGACGTAAACGGGTGTGTGCGAAAGTATGAAGTGAAATCGTACTTAAAAGTGTGTGAAATGTTAAGTGTTAGTTTTTATTGTGCATAAAAAACAAAAATGAGTGCGAACGGATAAAAAAGTTTTCTGATCCCCAAAACATTGTACGCATCGGTACACGTAACATTTCGTATGAACGGTTTCAAAATGGCTGTGTTTTGAAGGACCCTTTGTCCGCTTTCGTGTGCTTCTTTCAGCATGATAGTGGGATCGTACTGTCACAAAATTGTCTTAGAGAGGGAATGCATGTCATGTACCCGGAGTCGGCGTCGCAATACCACA…	1336	EZ982448
FQ032233	GGCAGCCGGGCGCCGCGCGCCTGTGTACCGACTCCGAGCTCCGCTCCGGCCGCAGCCTCCCGCACTCCAGTGTGACGAGACAAAGCGATGACGAAGTTTTGAAGAATTAGGGTGAGGCAAGTGGATCAGCGTCGACGCACTCTGGGAACCTGTACAGTTCCTGTTGGTCGGGCGCACTCGGGCGCAGCTGTGCGAGCCGCGGTCATTGTCGGCGTGCAGCGACGGCCGACGGTCGTGCGGGACATGCGCCGACGCACTGTGACACACACGCGCGCGCTCCACTACGCATCCGTCCAAGTGCGATAACCGACCTCCCCCGGCGTGCCAAGTTTCGATTTCATCGCCGCTCTCGCTTCGTAGTCGCACGTGCAGCGCTGTAGACGCCGCACATCACGGACC…	685	EZ982256
FQ019438	GGGGCTCTAGGTGACCTATAGAACAGTTTGTACAAAAAAGCAGGCTGGTACCGGTCCGGAATTCCCGGGATCCGGGCGCCGCGCGCCTGTGTACCGACTCCGAGCTCCGCTCCGGCCGCAGCCTCCCGCACTCCAGTGTGACGAGACAAAGCGATGACGAAGTTTTGAAGAATTAGGGTGAGGCAAGTGGATCAGCGTCGACGCACTCTGGGAACCTGTACAGTTCCTGTTGGTCGGGCGCACTCGGGCGCAGCTGTGCGAGCCGCGGTCATTGTCGGCGTGCAGCGACGGCCGACGGTCGTGCGGGACATGCGCCGACGCACTGTGACACACACGCGCGCGCTCCACTACGCATCCGTCCAAGTGCGATAACCGACCTCCCCCGGCGTGCCAAGTTTC…	1271	EZ982256
FQ030991	AGCCGGGCGCCGCGCGCCTGTGTACCGACTCCGAGCTCCGCTCCGGCCGCAGCCTCCCGCACTCCAGTGTGACGAGACAAAGCGATGACGAAGTTTTGAAGAATTAGGGTGAGGCAAGTGGATCAGCGTCGACGCACTCTGGGAACCTGTACAGTTCCTGTTGGTCGGGCGCACTCGGGCGCAGCTGTGCGAGCCGCGGTCATTGTCGGCGTGCAGCGACGGCCGACGGTCGTGCGGGACATGCGCCGACGCACTGTGACACACACGCGCGCGCTCCACTACGCATCCGTCCAAGTGCGATAACCGACCTCCCCCGGCGTGCCAAGTTTCGATTTCATCGCCGCTCTCGCTTCGTAGTCGCACGTGCAGCGCTGTAGACGCCGCACATCACGGACCCTC…	739	EZ982256
FQ022231	GGGGCTTTAGGGTGACCTATAGAACAGTTTGTACAAAAAAGCAGGCTGGTACCGGTCCGGAATTCCCGGGATCCGGGCGCCGCGCGCCTGTGTACCGACTCCGAGCTCCGCTCCGGCCGCAGCCTCCCGCACTCCAGTGTGACGAGACAAAGCGATGACGAAGTTTTGAAGAATTAGGGTGAGGCAAGTGGATCAGCGTCGACGCACTCTGGGAACCTGTACAGTTCCTGTTGGTCGGGCGCACTCGGGCGCAGCTGTGCGAGCCGCGGTCATTGTCGGCGTGCAGCGACGGCCGACGGTCGTGCGGGACATGCGCCGACGCACTGTGACACACACGCGCGCGCTCCACTACGCATCCGTCCAAGTGCGATAACCGACCTCCCCCGGCGTGCCAAGTTT…	1351	EZ982256
FQ028754	CGCATTTAAGGTGCAATACTTGAATACTGGAGTACGTAGGTTAAAGACTTGTGGGGAGTATGATGGAACAAACGTAAATAGAGAGCAGGCACCGTGGAGCACCTGGTTGGAGGCGGTGGGGCGGGCGGCTTGCTGCCTGGCGCCGCGCCCGCGCAGCACCCGCCCAACATGCTGCAGCCCATGGAGGAGATGATCCTGCCACCAAAACGACAAGCTGTAGTTGATCGTCTAAGACGAAGGATAGAAACGTATCGACGACGCCAATCAGAATGTGTGCCGAGATTTGATCAATCATTTACTGGCGCATGTGAACAGCAAAATCTAGAAACTACTGCGCTTCAGAAACGCTTCCTCGAAGGCAAAGCCAAACGACAAGCAAAGAAAAGCGATCGCAAGCCT…	575	EZ983404	gb|AAC37201.1|-mastermind (2e-30)
FQ025679	TTTGGCCATACATGTAAGATTGGCTGTGCCAAAGATTTTCCAAAATTGTTTTGAAGAATTCCATATAGAGAAATGTTGTTAATTAAATCCGAGACTTGTAGTTTGGTGTGAATATCTTATGTATAGTAACCACTAGAATTGTACTATGAGTGGCTTTTAAAAAGTTAAAAGTGTTTCCGATGTGTTGACTGCCTAACTTGATTCCAAACATTTTTATCATTTGACGTGTTTCTTTATTTATATAATTTAAGACTGACGTGTAGCTGCAATTTTAGTGTAATGGTGATTACAATAAGATCAATTTAAAAACTTGGTTTGCATCTGTGAAGTTTACAGACCTGGAGATTGTGACAACATGAATATTCTGTTGAGGATGTTCAGGACGAATTGTGTTTATTT…	505	EZ983404	gb|AAC37201.1|-mastermind (2e-30)
FQ031400	CATACATGTAAGATTGGCTGTGCAAAAGATTTTCCAAAATTGTTTTGAAGAATTCAATATAGAGAAATGTTGTTAATTAAATCAGAGACTTGTAGTTTGGTGTGAATATCTTATGTATAGTAACAACTAGAATTGTACTATGAGTGGCTTTTAAAAAGTTAAAAGTGTTTCCGATGTGTTGACTGCATAACTTGATTCAAAACATTTTTATCATTTGACGTGTTTCTTTATTTATATAATTTAAGACTGACGTGTAGCTGCAATTTTAGTGTAATGGTGATTACAATAAGATCAATTTAAAAACTTGGTTTGCATCTGTGAAGTTTAGAGACCTGGAGATTGTGACAACATGAATATTCTGTTGAGGATGTTCAGGACGAATTGTGTTTATTTTCTGTT…	596	EZ983404	gb|AAC37201.1|-mastermind (2e-30)
FQ016466	GAGGAATTCGTGACTATAGAACACGTTTGTACAAAAAAGCAGGCTGGTACCGGTCCGGAATTCCCGGGATGTAAGATTGGCTGTGCAAAAGATTTTCCAAAATTGTTTTGAAGAATTCAATATAGAGAAATGTTGTTAATTAAATCAGAGACTTGTAGTTTGGTGTGAATATCTTATGTATAGTAACAACTAGAATTGTACTATGAGTGGCTTTTAAAAAGTTAAAAGTGTTTCCGATGTGTTGACTGCATAACTTGATTCAAAACATTTTTATCATTTGACGTGTTTCTTTATTTATATAATTTAAGACTGACGTGTAGCTGCAATTTTAGTGTAATGGTGATTACAATAAGATCAATTTAAAAACTTGGTTTGCATCTGTGAAGTTTAGAGACCTGG…	1397	EZ983404	gb|AAC37201.1|-mastermind (2e-30)
FQ028334	AGACCAGTTAGTTGTTAGTTGATGTTTGGCCATACATGTAAGATTGGCTGTGCAAAAGATTTTCCAAAATTGTTTTGAAGAATTCAATATAGAGAAATGTTGTTAATTAAATCAGAGACTTGTAGTTTGGTGTGAATATCTTATGTATAGTAACAACTAGAATTGTACTATGAGTGGCTTTTAAAAAGTTAAAAGTGTTTCCGATGTGTTGACTGCATAACTTGATTCAAAACATTTTTATCATTTGACGTGTTTCTTTATTTATATAATTTAAGACTGACGTGTAGCTGCAATTTTAGTGTAATGGTGATTACAATAAGATCAATTTAAAAACTTGGTTTGCATCTGTGAAGTTTAGAGACCTGGAGATTGTGACAACATGAATATTCTGTTGAGGAT…	644	EZ983404	gb|AAC37201.1|-mastermind (2e-30)
FQ018350	CACGGCTTATGGTGACCTATAGAACAGTTTGTACAAAAAGCAGGCTGGTACCGGTCCGGAATTCCCGGGATGTTAGTTGTTAGTTGATGTTTGGCCATACATGTAAGATTGGCTGTGCAAAAGATTTTCCAAAATTGTTTTGAAGAATTCAATATAGAGAAATGTTGTTAATTAAATCAGAGACTTGTAGTTTGGTGTGAATATCTTATGTATAGTAACAACTAGAATTGTACTATGAGTGGCTTTTAAAAAGTTAAAAGTGTTTCCGATGTGTTGACTGCATAACTTGATTCAAAACATTTTTATCATTTGACGTGTTTCTTTATTTATATAATTTAAGACTGACGTGTAGCTGCAATTTTAGTGTAATGGTGATTACAATAAGATCAATTTAAAAAC…	1313	EZ983404	gb|AAC37201.1|-mastermind (2e-30)
FQ032112	ATGAATATTCTGTTGAGGATGTTCAGGACGAATTGTGTTTATTTTCTGTTAGTGCTCTCGCATTTAAGGTGCAATACTTGAATACTGGAGTACGTAGGTTAAAGACTTGTGGGGAGTATGATGGAACAAACGTAAATAGAGAGCAGGCACCGTGGAGCACCTGGTTGGAGGCGGTGGGGCGGGCGGCTTGCTGCCTGGCGCCGCGCCCGCGCAGCACCCGCCCAACATGCTGCAGCCCATGGAGGAGATGATCCTGCCACCAAAACGACAAGCTGTAGTTGATCGTCTAAGACGAAGGATAGAAACGTATCGACGACGCCAATCAGAATGTGTGCCGAGATTTGATCAATCATTTACTGGCGCATGTGAACAGCAAAATCTAGAAACTACTGCGCTTCA…	707	EZ983404	gb|AAC37201.1|-mastermind (2e-30)
FQ019521	TTTTTTTTGTCTTTTTCTTTATAATATAAATTTTTGTAAAAAAAGCGGGCTGGTACCCGTCCGGACTTCCCGGGAGTTCGGCCATACATGTAAGATTGGCTGTGCAAAAGATTTTGGAAACTTGTTTTGAAGAATTCAATATAGAGAAATGTTGTTAATTAAATCAGAGACTTGTAGTTTGGTGTGAATATCTTATGTATAGTAACAACTAGAATTGTACTATGAGTGGCTTTTAAAAAGTTAAAAGTGTTTCCGATGTGTTGACTGCATAACTTGATTCAAAACATTTTTATCATTTGACGTGTTTCTTTATTTATATAATTTAAGACTGACGTGTAGCTGCAATTTTAGTGTAATGGTGATTACAATAAGATCAATTTAAAAACTTGGTTTGCATCT…	1105	EZ983404	gb|AAC37201.1|-mastermind (2e-30)
FQ025106	ATTTTCTAAAATTGTTTTGAAGAATTCAATATAGAGAAATGTTGTTAATTAAATCAGAGACTTGTAGTTTGGTGTGAATATCTTATGTATAGTAACAACTAGAATTGTACTATGAGTGGCTTTTAAAAAGTTAAAAGTGTTTCCGATGTGTTGACTGCATAACTTGATTCAAAACATTTTTATCATTTGACGTGTTTCTTTATTTATATAATTTAAGACTGACGTGTAGCTGCAATTTTAGTGTAATGGTGATTACAATAAGATCAATTTAAAAACTTGGTTTGCATCTGTGAAGTTTAGAGACCTGGAGATTGTGACAACATGAATATTCTGTTGAGGATGTTCAGGACGAATTGTGTTTATTTTCTGTTAGTGCTCTCGCATTTAAGGTGCAATACT…	590	EZ983404	gb|AAC37201.1|-mastermind (2e-30)
FQ026074	GATTTTCTAAAATTGTTTTGAAGAATTCAATATAGAGAAATGTTGTTAATTAAATCAGAGACTTGTAGTTTGGTGTGAATATCTTATGTATAGTAACAACTAGAATTGTACTATGAGTGGCTTTTAAAAAGTTAAAAGTGTTTCCGATGTGTTGACTGCATAACTTGATTCAAAACATTTTTATCATTTGACGTGTTTCTTTATTTATATAATTTAAGACTGACGTGTAGCTGCAATTTTAGTGTAATGGTGATTACAATAAGATCAATTTAAAAACTTGGTTTGCATCTGTGAAGTTTAGAGACCTGGAGATTGTGACAACCTGAATATTCTGTTGAGGATGTTCATGACTAATCGTGTTTATTTTCTGCTACTGGTGCG	381	EZ983404	gb|AAC37201.1|-mastermind (2e-30)
FQ019507	GGGCTTTAGGTGACCTATAGAACAGTTTGTACAAAAAGCAGGCTGGTACCGGTCCGGAATTCCCGGGATGTTTGGCCATACATGTAAGATTGGCTGTGCAAAAGATTTTCCAAAATTGTTTTGAAGAATTCAATATAGAGAAATGTTGTTAATTAAATCAGAGACTTGTAGTTTGGTGTGAATATCTTATGTATAGTAACAACTAGAATTGTACTATGAGTGGCTTTTAAAAAGTTAAAAGTGTTTCCGATGTGTTGACTGCATAACTTGATTCAAAACATTTTTATCATTTGACGTGTTTCTTTATTTATATAATTTAAGACTGACGTGTAGCTGCAATTTTAGTGTAATGGTGATTACAATAAGATCAATTTAAAAACTTGGTTTGCATCTGTGAAG…	1236	EZ983404	gb|AAC37201.1|-mastermind (2e-30)
FQ022579	GGGCATTGCGTGACTATAGAAACAGTTTGTACAAAAAAGCAGGCTGGTACCGGTCCGGAATTCCCGGGATGTTTGGCCATACATGTAAGATTGGCTGTGCAAAAGATTTTCCAAAATTGTTTTGAAGAATTCAATATAGAGAAATGTTGTTAATTAAATCAGAGACTTGTAGTTTGGTGTGAATATCTTATGTATAGTAACAACTAGAATTGTACTATGAGTGGCTTTTAAAAAGTTAAAAGTGTTTCCGATGTGTTGACTGCATAACTTGATTCAAAACATTTTTATCATTTGACGTGTTTCTTTATTTATATAATTTAAGACTGACGTGTAGCTGCAATTTTAGTGTAATGGTGATTACAATAAGATCAATTTAAAAACTTGGTTTGCATCTGTGAA…	1369	EZ983404	gb|AAC37201.1|-mastermind (2e-30)
GW825703	AATTCCCGGGATGTTTGGCCATACATGTAAGATTGGCTGTGCAAAAGATTTTCCAAAATTGTTTTGAAGAATTCAATATAGAGAAATGTTGTTAATTAAATCAGAGACTTGTAGTTTGGTGTGAATATCTTATGTATAGTAACAACTAGAATTGTACTATGAGTGGCTTTTAAAAAGTTAAAAGTGTTTCCGATGTGTTGACTGCATAACTTGATTCAAAACATTTTTATCATTTGACGTGTTTCTTTATTTATATAATTTAAGACTGACGTGTAGCTGCAATTTTAGTGTAATGGTGATTACAATAAGATCAATTTAAAAACTTGGTTTGCATCTGTGAAGTTTAGAGACCTGCAGATTGTGACAACATGAATATTCTGTTGAGGATGTTCAGGACGA…	428	EZ983404	gb|AAC37201.1|-mastermind (2e-30)
GW825800	ATGGCTGTGCAAAAGATTTTCCAAAATTGTTTTGAAGAATTCAATATAGAGAAATGTTGTTAATTAAATCAGAGACTTGTAGTTTGGTGTGAATATCTTATGTATAGTAACAACTAGAATTGTACTATGAGTGGCTTTTAAAAAGTTAAAAGTGTTTCCGATGTGTTGACTGCATAACTTGATTCAAAACATTTTTATCATTTGACGTGTTTCTTTATTTATATAATTTAAGACTGACGTGTAGCTGCAATTTTAGTGTAATGGTGA	267	EZ983404	gb|AAC37201.1|-mastermind (2e-30)
FQ032092	CTGTAGTGGAACCCTCAGAAACAACGCCTTCCGAGGAGGATCTTTCTAATAAACCTGTAGAAGATGTTTCAACATCATCGCCCATAGAAGAAGAACACTCATACAAGCCCGTAGAAGAAGGATCAACATCTGTACCCTCTGAGGAAGAACACTCTTTGAAACCTATTGAAGTTATTACAACGTCATTACCTACTCAAGAAGAACACTCTTATAAACCCGAACAAGAAACATCTACATCTTCGCCTTCCGTAGACGAACATTCTTACAAACCTGTAGACGAAAGCTCAACATTATCAGCTACCGATGAAGAGCACTCTGATAAGCCTGTAGAAGAACTGTTCACGTCGTCACCTTCCGGTGAGGAGCACTCGTACAAGCCAGTAGAAGACACTTCATCAG…	854	EZ981860	ref|XP_001122007.1|-PREDICTED: similar to tenectin CG13648-PA	partial [Apis mellifera] (4e-27)
FQ025279	GAAAGCTCAACATTATCAGCTACCGATGAAGAGCACTCTGATAAGCCTGTAGAAGAACTGTTCACGTCGTCACCTTCCGGTGAGGAGCACTCGTACAAGCCAGTAGAAGACACTTCATCAGTCTCACCCTCCGTTGAAGACTTTACAGTAAAGATTGAAGACCACATCACTACAGCATTACCCTCCGAAGAAAAACTTACAACTGAACAACAAGAGAGTAGCCGAGAACCTGAAGTCACTGAATTGCCCACTAAGGTAACTGATGAAGTAGAAACCCACACCAAATCCAGTGAAGTACCTCAAGATATATCTGAAAAGGTAACAGAATCAGTACCGGCCGATGCAACTACACCAGCTGCGGCTAAAGATGAAGATAAATACGATGGTGACCACAAAGAA…	814	EZ981860	ref|XP_001122007.1|-PREDICTED: similar to tenectin CG13648-PA	partial [Apis mellifera] (4e-27)
FQ027217	ACTGAATTGCCCACTAAGGTAACTGATGAAGTAGAAACCCACACCAAATCCAGTGAAGTACCTCAAGATATATCTGAAAAGGTAACAGAATCAGTACCGGCCGATGCAACTACACCAGCTGCGGCTAAAGATGAAGATAAATACGATGGTGACCACAAAGAATCTACAACATCGGCTCCTGTTGAAATTACAGAAGAATCTAGTTCACCTGCAGTGGCCACTGAGTCCGAAAAATTACCCTCTTCAGAATCCGACAGCACTACACCAACTGAAAAAGAAATCGTTGCTACCGAAAAACCATCCCCTCCGATTGTATCCCAAGAAACCACAAAACCAGAAGAAATTGTATTCTCAACTACAAAAGCCACAACTGTGCGCGAAGGAGATGAATTTGATGAC…	842	EZ981860	ref|XP_001122007.1|-PREDICTED: similar to tenectin CG13648-PA	partial [Apis mellifera] (4e-27)
FQ017751	GAGGACTTTGGTTCGTACTAGAACAGTTTGTACAAAAAGCAGGCTGGTACCGGTCCGGAATTCCCGGGATTGTAGAAGAACTGTTCACGTCGTCACCTTCCGGTGAGGAGCACTCGTACAAGCCAGTAGAAGACACTTCATCAGTCTCACCCTCCGTTGAAGACTTTACAGTAAAGATTGAAGACCACATCACTACAGCATTACCCTCCGAAGAAAAACTTACAACTGAACAACAAGAGAGTAGCCGAGAACCTGAAGTCACTGAATTGCCCACTAAGGTAACTGATGAAGTAGAAACCCACACCAAATCCAGTGAAGTACCTCAAGATATATCTGAAAAGGTAACAGAATCAGTACCGGCCGATGCAACTACACCAGCTGCGGCTAAAGATGAAGATA…	1257	EZ981860	ref|XP_001122007.1|-PREDICTED: similar to tenectin CG13648-PA	partial [Apis mellifera] (4e-27)
FQ032063	GTGAATTTATTATTGTTTTTATTCTAAAAGTGCGTAATTTGTGCTTTCGAGTTATATTTTACAATTACCGGGACGATTATTAATAATCTGCAACCATGTCGAATTTTATGAGTTCACGGAAGGAAATATTGATTAATGGAAAATATAAGGTGTTGAAAAAAATCGGCGGAGGATCTTTTGGTGATATTTATTTAGCGATCAACACCGCGAATGGCGAGGAGGTAGCAGTGAAGGTTGAATCTATAAAAGCGCGGCACCCGCAACTTCTCTATGAGAGCAGAGTGTATAAGATGCTCCAAGGGGGCATCGGCATACCACACATAAGATGGTACGGCTACGAGAAGGACCACAACATCTTGGTGATGGACCTCCTTGGTCCATCACTCGAGGACCTTTTCA…	766	EZ983178	ref|NP_001037287.1|-casein kinase I alpha [Bombyx mori] gb|AAV34694.1| casein kinase I alpha [Bombyx mori] (1e-170)
GW826442	AATTCCCGGGATCAAATGCTGGGCCGCGTGGAGTTCATCCACTGCAAATGCTTCATCCACCNGTGATATCAAACCGGACAACTTCCTGATGGGTATCGGCCGCCATTGCAACAAACTCTACATGATCGACTTCGGGCTCGCTAAGAAGTTCCGAGACCTGCGCACACGCACGCACATCTCATACCGCGAGGATAAGAACCTTACTGGTACGGCTCGGTACGCCTCTATAAACGCCCACCTCGGCATCGAGCAGTCACGGCGGGACGACATGGAGTCGCTTGGATACGTACTTATGTATTTCAACAGAGGTTCGCTGCCATGGCAAGGTCTGAAGGCGATCACCAAAAAGCAGAAATACGAGCGGATCAGCGAGAAAAAGATGTCGACGCCCGTTGAGGT…	511	EZ983178	ref|NP_001037287.1|-casein kinase I alpha [Bombyx mori] gb|AAV34694.1| casein kinase I alpha [Bombyx mori] (1e-170)
FQ031250	CCGCAACTTCTCTATGAGAGCAGAGTGTATAAGATGCTCCAAGGGGGCATCGGCATACCACACATAAGATGGTACGGCTACGAGAAGGACCACAACATCTTGGTGATGGACCTCCTTGGTCCATCACTCGAGGACCTTTTCAATTTCTGCTCCCGCCAGTTCACCATCAAGACTGTTCTTATGCTGGCAGATCAAATGCTGGGCCGCGTGGAGTTCATCCACTGCAAATGCTTCATCCACCGTGATATCAAACCGGACAACTTCCTGATGGGTATCGGCCGCCATTGCAATAAACTCTATATGATCGACTTCGGGCTCGCTAAGAAGTTCCGAGACCTGCGCACACGCACGCACATCTCATACCGCGAGGATAAGAACCTTACTGGTACGGCTCGGTAC…	793	EZ983178	ref|NP_001037287.1|-casein kinase I alpha [Bombyx mori] gb|AAV34694.1| casein kinase I alpha [Bombyx mori] (1e-170)
FQ027323	CGCACACTTCGGATCATCCAGATCAAATGCTGGGCCGCGTGGAGTTCATCCACTGCAAATGCTTCATCCACCGTGATATCAAACCGGACAACTTCCTGATGGGTATCGGCCGCCATTGCAATAAACTCTATATGATCGACTTCGGGCTCGCTAAGAAGTTCCGAGACCTGCGCACACGCACGCACATCTCATACCGCGAGGATAAGAACCTTACTGGTACGGCTCGGTACGCCTCTATAAACGCCCACCTCGGCATCGAGCAGTCACGGCGGGACGACATGGAGTCGCTTGGATACGTACTTATGTATTTCAACAGAGGTTCGCTGCCATGGCAAGGTCTGAAGGCGATCACCAAAAAGCAGAAATACGAGCGGATCAGCGAGAAAAAGATGTCGACGC…	739	EZ983178	ref|NP_001037287.1|-casein kinase I alpha [Bombyx mori] gb|AAV34694.1| casein kinase I alpha [Bombyx mori] (1e-170)
FQ031563	GGCAGATCAAATGCTGGGCCGCGTGGAGTTCATCCACTGCAAATGCTTCATCCACCGTGATATCAAACCGGACAACTTCCTGATGGGTATCGGCCGCCATTGCAATAAACTCTATATGATCGACTTCGGGCTCGCTAAGAAGTTCCGAGACCTGCGCACACGCACGCACATCTCATACCGCGAGGATAAGAACCTTACTGGTACGGCTCGGTACGCCTCTATAAACGCCCACCTCGGCATCGAGCAGTCACGGCGGGACGACATGGAGTCGCTTGGATACGTACTTATGTATTTCAACAGAGGTTCGCTGCCATGGCAAGGTCTGAAGGCGATCACCAAAAAGCAGAAATACGAGCGGATCAGCGAGAAAAAGATGTCGACGCCCGTTGAGGTGCTCTG…	728	EZ983178	ref|NP_001037287.1|-casein kinase I alpha [Bombyx mori] gb|AAV34694.1| casein kinase I alpha [Bombyx mori] (1e-170)
FQ017321	GAGCATTTGGCTGACCTATAGAACAGTTTGTACAAAAAAGCAGGCTGGTACCGGTCCGGAATTCCCGGGATCGGATCATCAAGATCAAATGCTGGGCCGCGTGGAGTTCATCCACTGCAAATGCTTCATCCACCGTGATATCAAACCGGACAACTTCCTGATGGGTATCGGCCGCCATTGCAATAAACTCTATATGATCGACTTCGGGCTCGCTAAGAAGTTCCGAGACCTGCGCACACGCACGCACATCTCATACCGCGAGGATAAGAACCTTACTGGTACGGCTCGGTACGCCTCTATAAACGCCCACCTCGGCATCGAGCAGTCACGGCGGGACGACATGGAGTCGCTTGGATACGTACTTATGTATTTCAACAGAGGTTCGCTGCCATGGCAAGG…	1322	EZ983178	ref|NP_001037287.1|-casein kinase I alpha [Bombyx mori] gb|AAV34694.1| casein kinase I alpha [Bombyx mori] (1e-170)
FQ031603	GTTTGTATATCAAAGACATTATTTCGTTTGAACCAGGAAGACACTTGAACGTCATCAAAATAAAAAGTGTCAGTCTCGTCAGTCAGTCCTCTAGTTGCTCTATTTGCTCGTTCCAAAGTCTAGATTCCAATGGAGAAGAACGAGCGAGAAACTCCATAGGTTACTCTTTTTCAATCAGGTTCACAATACAATATCTTGTTCCGTGTGTGGACAGAAAATATTGTAATTTCAAACGTTATTTTTTTAAGATTTTGTGAAATAAAATACCTACGCTGAAATACTCAAATACCACTCGATTTTAAGTCGCGCTTAACGTTTTGAATGCACCGATATGAGACGCAATAGAACATATATTGTGTCTCGCGTGGATCCACGTCTTATGCCCGGGCCACACCAATG…	769	EZ982365
GW826764	GATAAGACATTATTTCATAACAACAACAAAATAATATAGTGCCAGTCTCGTCAGAGAGTCCTCTAGTTGCTCTATTTGCTCGTTCCAAAGTCTAGATTCCTATGGAGAAGAACGAGCAAGAAACTCCATAGGTTACTCTTTTTCAATCAGGTTCACAATACAATTTCTTGTTCCGTGTGTGGACAGAAAATATTGTAATTTCAAACGTTATTATTTTAAGATTTTGTGAAATAAAATACCTACGCTGAAATACTCAAATACCACTCGATTTTAAGTCGCGCTTAACCTTTTGAATGCACCGATATGAGACGCAATAGGACATACATTGTGTCTCGCGTGGATCCATGTCTTATGCCCGGGACACACCAACGACAAATTGGGATGCCGTCTCCTGCTGGG…	841	EZ982365
FQ025017	TTTTTTTTAAGGGGGAAAATCATCGAATGACTGCTCCCGCCTGGGTGAGGCGGAAGGGAGTGTCAGACTCTTACTGACTAAAAACCACCCCGTTCCTTCTCCTGCACGTCGAGCCGGAGCCCCGGTTACCCGTTAGGTTCTCCGCGACTCCGAATCGGCATCGGCCCTAGTGGGTCCCATCTGTGGTGGTCTGATGGCTCTTTGAGGCGCGCGCGGCACGCTACGCGCCGTACGGTCTGTTTCTGGTCGGACGGGGAGCCACCCATGCTTGCCGTCCGCAGGCCCGCGCTTACAGTGGCCGGAGATCGTCTCGCGATCCCCGACGCCCGGTGTGTCCTTCGCGATGGCTGGGTTGCGAGGAGGCAGCGCTTCGCTGCCTCACGCGTCCCGCCTCCTCCT…	720	EZ982365
FQ023163	CGCTAAGGTCATTACAAGTCGAGCAACGCGGGTAAAACCGCGGGAGTAGCTAGTAAACACAGTACAATATTACACTGCCTCGCTGGTCGAGTAGTCAGTCAGTTAAATTTTATCTTAGGTTCGATATAAGTGATGCCTTTTTGACGTGACAACGTCTTATAAATTGGTTTGCCGTGACACTTCAAGAAGCTGCGTTACGCTCCGCTCACGTTATGCGCTCACAATGAGAGCGAGTGAGAGGCACGCGTCCCTTCCACTCGGGCATGGTTAGCCCGCCTAAGAGTGAGAGAGACAGAGCGAGAGAGAGACACTCAAAGTCGTTGTCACGTAAAACTTTCGCCCGTATACCGACTTTATTCGCCAACCGCTTCTAAATTTTAAGGAATTCCTAAGCTAAGA…	790	EZ982365
FQ031841	CGGCGCGTCGCGTTCCGCGCGCGCCTCAAAGAGCCATCAGACCACCACAGATGGGGCCCAATAGGGCCGATGCCGATTCGGAGTCGCGGAGAACCTAACGGGTAACCGGGGCTCCGGCTCGACGTGCAGGAGAAGGAACGGGGTGGTTTTTAGTCAGTAAGAGTCTGACACTCCCTTCCGCCTCACCCAGGCGGGAGCAGTCATTCGATGATTTTCCCCCCTTAAAAAAAAAAAATAAAAAAAAAAAAAAAAAAAAAAAAAAGAACGTAAAAAATGGCACGTATTACTCTACACTATTTTTAATCAAATTACGTAGCAAGAACTAAATTAGAATTACCTTTATCTGGGGTAAATACATGGTGTGCAACAACAGTCGGAAGTGATGTATTGCCTTCAATT…	699	EZ982365
FQ027120	CGTTCCTTCTCCTGCACGCCGAGCCGGAGCTCCGGTAACCCGTTAGGTTCTCCGCGACTCCGTATCGGCATCAGCCCTATTGGGCCCCATGTGTGGTGGTCTGATGGCTCTTTGAGGCGCGCGCGGAACGCTCGGCGCCGTACGCTCGGGTCTGTTTCTGGTCGGACGGGGAGCCACCCATGCTCGCCGTCCGCAGGCCCGCGCTTACGGTGACCGGAGATCGTAAGCAACATCAGCCTAGAGCAGTTGATTCCTTACTTTTATAAAAATAAATCTTGTTTTTAAATGTCACCTGTCGGCGTTTTTCGGGAGCATTCCGTTTGCACCCTGTATAATGGTCTGAAAAAGGGATTATCCACGGCATACTGATAAAGCTGAATTAATTAACATTTGAATGCC…	803	EZ982365
FQ032020	TTCTGTTTACAGTCTGTATATCAAAGACATTATTTCATAACAACAACAAAATAATATAGTGCCAGTCTCGTCAGAGAGTCCTCTAGTTGCTCTATTTGCTCGTTCCAAAGTCTAGATTCCTATGGAGAAGAACGAGCAAGAAACTCCATAGGTTACTCTTTTTCAATCAGGTTCACAATACAATTTCTTGTTCCGTGTGTGGACAGAAAATATTGTAATTTCAAACGTTATTATTTTAAGATTTTGTGAAATAAAATACCTACGCTGAAATACTCAAATACCACTCGATTTTAAGTCGCGCTTAACCTTTTGAATGCACCGATATGAGACGCAATAGGACATACATTGTGTCTCGCGTGGATCCATGTCTTATGCCCGGGACACACCAACGACAAATTG…	830	EZ982365
FQ015418	GGGATTTAGGTGCACTATAGAACAGTTTGTAAAAAAAGCAGGCTGGTACCGGTCCGGAATTCCCGGGATGGGTGAGGCGGAAGGGAGTGTCAGACTCTTACTGACTAAAAACCACCCCGTTCCTTCTCCTGCACGTCGAGCCGGAGCCCCGGTTACCCGTTAGGTTCTCCGCGACAGATTACCGCCACCTAGTGAGCAAAGAAACGATAGCCTCCATTGAAACTCCGTTCATACTTACGAACTCATAGTAAACATAAAATATTTAATACCTTTAGCCTGTGAAGTGTCGGAACGTAGATCTACGCGAGACACGATATGTTTTCTATTGTCTTATATAGCGACAGACAAGAGGTTAAATGATTTTTGTAAATATGAACTGAATTTATCGCATTAGAAATT…	1298	EZ982365
FQ032643	ACAATTCTCATCTCTAGAACCTAACAGGTAACCGGGGCTCCGGCTCGACGTGCAGGAGAAGGAACGGGGTGGTTTTTAGTAAGTAAGAGTCTGACACTCCCTTCCGCCTCACCCAGGCGGGAGCAGTCATTGAGACAGATGATTTTCCCCCCTTAAAAAAAAAAAAAAAAGGCATGTCCATTAGTATATGTCGATGGAACTAACTACAAAAACATACCTAATTTATTGTCAAATGTACCGTAGTGTCAACTTTATTTGTAAATAAGGATGTTTGCGCTCTATAGATGACGCTAGTGGATGTAAGGTCAATAGACTTTAAACTACCCTAGCGCCCCCTGTGACGCGAAAACTCATTGTAATCGTAAAGTACTCTAATTTCTACACGATGCTGTGAATTAA…	836	EZ982365
GW826451	AATTCCCGGGATGTCAGTAAGAGTCTGACACTCCCTTCCGCCTCACCCAGGCGGGAGCAGTAATTCGATGATTTTCCCCCCTTAAAAAAAACCATTGTTATAATAAAATACCTATGTGTGTAAAATAATAATAATTAAAAATAAGTAGCTCGTTAATTTATTTTTGCAATTTAATCAATAATTTAATTGTGCCTTTTATTTAGCATTTACGGTAATATTGCCCTCGGAGGGGTAGGGCGTGGTAGTTATAAGATAGACTTTAGATTTAAGGAGTAGTTTCTATTGTAAAAAGGGCTAAAAAATGTCCTGAGCAATGAACCTTTTGCGCACTATAGGGACCTAAGTATTTTAGAAAAAATCTCTTCATTAATAATTAACAATAATTCATAATATAAATAA…	774	EZ982365
FQ024665	GGCTCCGGCTCGACGTGCAGGAGTAGGAACGGGGTGGTTATTAGTCAGTAAGAGTCTGACACTCCCTCCCGCCTCACCCAGGCGGGAGCAGTCATTCGATGATTTTCCCCCCTTAAAAAAAACCCTCCAGGTTTTGTAAGAAATTTAATTAGCCCGCGAGGGTATACAGTTTGGACACCCCTGAACTAAATCATTGATAATGAAAACTATTTTATTATGGTAGTCAGTAGTTATTTAGTAGCAGGTATGAAATCAAGATTGATTCTGTACAAGGACAGTAACTATTGTAATACTAAATTATATACATAGTTTTGAATCACGCCACATCTTTTAACCATTGGTCGTAAGTAGCCAAGCTCTGGTTACTATCTCTAACATAACATCACGCCTTTAACCCCG…	779	EZ982365
FQ026796	CAAACAAACGGCTGGACAAAACAACATCTAGGGGATATTTCCAAAACACAAGTTATAAAATGTAAACGTTAATAGTGATAAAAGTGCGAGGTCTGGCGTGGGAAAGAGCAGTTTTCGATCTCTCATGCGTAATAGTCGAGTAACAATGAAGATCTGTGCTGTTCTCTTTCTTTCAACCATTTGCTTCGTGAATGCGTTCAGCTCGACGCGCTGTTTATTCTTCAATAAAAAGTGTGTAGACCATTGTCCACGTAATATGCATCCATATCACACACGATGCGATGGACAGACGATGTCGCAACGTACTTGCGACGATCCCCAAACATATGTTATAGGCTACACGTGTGGATGGTCTCGATGTGATTGCAATGGTGATATGGCCCTTGATGAAGATTCAAG…	794	EZ982365
FQ015055	GAGCTTTAGGTGACCTATAGACACGTTTGTAAAAAAAGCAGGCTGGTACCGGTCCGGAATTCCCGGGATGTTGCGGAGAACCTAACGGGTAACCGGGGCTCCGGCTCGACGTGCAGGAGAAGGAACGGGGTGGTTTTTAGTCAGTTAGAGTCTGACACTCCCTCCCGCCTCACCCAGGCGGGAGCAGTGATTCGATGATTTTGCCCCCTTAAAAAAAAATGGGGCCTAACGTCTTTATGCTCACCAAATAGCGCAAAATGTTGTATGGGTTTTATTGTACAATCACTGTAGCTGTCAAATAATGAACGTCCAATGGTGAGCTAGCTCACTACTAACAATTAAAAACTACCGCAAAGTTAAGTTCGACGGTCCATTAATATGCCGTCACCACTCGACACT…	1338	EZ982365
GW826475	ATCCCTTCACCTTATAAATGTTAAGAAGTACTTAGATGTATTATACATATATTCAGTAGAAAATGTTTACAAGTCAAATTATTACAGAAACGGTATAATAATGTTCTAGTGCGACGCAATCTGTATCAAATACAAAGTTTTCGCTTATCATCGGTTTTATACCAGCTGGCAACAAAGTGTAGGTTCAGTATCAATTCGTCAGTGAAGATGGCAACGTCGTGGTCCATGGGCCCAGGTACTCTGGAAGTGCCTTTATCCTTATTTGCTAAGAACAGGAGTCGGCTGGCAGACAAATTAAAAAGTGGGCAAGTAGTTGTCCTACAAGGCGGCGACGACATTAGCCATTACGACACCGACATCGAATATGTGTTTAGACAGGAATCCTACTTTACCTGGGTC…	492	EZ981226	ref|XP_001659582.1|-xaa-pro dipeptidase pepd/pepq(e.coli) [Aedes aegypti] gb|EAT39285.1| xaa-pro dipeptidase pepd/pepq(e.coli) [Aedes aegypti] (1e-109)
FQ020555	GAGATACTGTGCACTATAGACANGTTTGTACAAAAAGCAGGCTGGTACCGGTCCGGAATTCCCGGGATATCGGTTTTATACCAGCTGGCAACAAAGTGTAGGTTCAGTATCAATTCGTCAGTGAAGATGGCAACGTCGTGGTCCATGGGCCCAGGTACTCTGGAAGTGCCTTTATCCTTATTTGCTAAGAACAGGAGTCGGCTGGCAGACAAATTAAAAAGTGGGCAAGTAGTTGTCCTACAAGGCGGCGACGACATTAGCCATTACGACACCGACATCGAATATGTGTTTAGACAGGAATCCTACTTTACCTGGGTCTGTGGTGTCCGTGAGCCTGGCTGCTACTTTGCTCTGGATGTAGCCACGAGGAAAGCACATTTATTTGTGCGCCGTCTACCT…	1336	EZ981226	ref|XP_001659582.1|-xaa-pro dipeptidase pepd/pepq(e.coli) [Aedes aegypti] gb|EAT39285.1| xaa-pro dipeptidase pepd/pepq(e.coli) [Aedes aegypti] (1e-109)
[truncated: 20,016 more rows]
[truncated: 8 more columns]
